# Supplementary material for: Indirect Interspecies Regulation: Transcriptional and Physiological Responses of a Cyanobacterium to Heterotrophic Partnership
Source: mSystems. 2017 Mar 7;2(2):e00181-16. doi: 10.1128/mSystems.00181-16 (PMC5340862; doi:10.1128/mSystems.00181-16)
Supplement: DATA SET S1 [file sys002172092sd1.xlsx]

## Sheet: Exp_Data_BP1_AX_CC
Locus_Tag	Main Role	Subrole	Subsystem	Product	Gene	Locus_Tag	T8A_Low_Light_AX	T8B_Low_Light_AX	T9A_Mid_Light_AX	T9B_Mid_Light_AX	T10A_High_Light_AX	T10B_High_Light_AX	M14A_Low_Light_CC	M14B_Low_Light_CC	M13A_Mid_Light_CC	M13B_Mid_Light_CC	T18A_High_Light_CC	T18B_High_Light_CC	T10A_Low_Oxygen_AX	T10B_Low_Oxygen_AX	T15A_Mid_Oxygen_AX	T15B_Mid_Oxygen_AX	T16A_High_Oxygen_AX	T16B_High_Oxygen_AX	T18A_Low_Oxygen_CC	T18B_Low_Oxygen_CC	T19A_Mid_Oxygen_CC	T19B_Mid_Oxygen_CC	T20A_High_Oxygen_CC	T20B_High_Oxygen_CC
PNNL_EXON	None	None	None	None	None	PNNL_EXON	6.61558	7.0388	7.37325	7.23402	6.17771	6.65045	6.28278	5.66474	7.13007	7.40499	7.31515	7.47215	6.17771	6.65045	6.71671	6.18435	6.39888	6.04883	7.31515	7.47215	6.45277	6.20444	6.76545	6.78697
rTEr01	None	None	None	None	None	rTEr01	21.2683	21.8509	20.8872	21.036	20.602	20.627	21.3039	20.9427	21.1869	21.3118	20.4701	20.537	20.602	20.627	21.1382	21.3814	21.0401	21.2767	20.4701	20.537	21.011	20.5924	20.4826	21.0132
rTEr02	None	None	None	None	None	rTEr02	23.9956	23.6525	24.282	24.2965	23.7655	24.1055	23.0283	23.4281	23.9161	24.0607	24.7149	24.1586	23.7655	24.1055	23.8895	23.877	23.9907	23.7522	24.7149	24.1586	24.2792	24.1817	24.2397	24.2207
rTEr03	None	None	None	None	None	rTEr03	22.8183	22.3672	23.0721	23.1215	22.46	22.7687	21.7062	22.2134	22.7365	22.784	23.4526	22.963	22.46	22.7687	22.808	22.722	22.8332	22.5342	23.4526	22.963	23.098	22.968	22.935	23.0732
rTEs02	None	None	None	None	None	rTEs02	16.7331	16.6744	16.9399	16.8632	16.8782	16.8433	16.4716	16.3241	16.6346	16.5898	16.9151	16.5251	16.8782	16.8433	16.6597	16.662	16.5344	16.8327	16.9151	16.5251	16.8666	16.9172	16.7004	16.6638
rTEs03	None	None	None	None	None	rTEs03	1.73933	1.73933	1.73933	1.73933	2.31563	1.73933	1.73933	1.73933	2.54788	1.73933	1.73933	1.73933	2.31563	1.73933	2.51403	1.73933	1.73933	1.73933	1.73933	1.73933	1.73933	1.73933	1.73933	1.73933
rTEs04	None	None	None	None	None	rTEs04	14.7201	14.8615	14.4949	14.5484	14.1224	14.2543	14.3034	14.0128	14.4532	14.4665	14.303	14.1887	14.1224	14.2543	14.5723	14.3768	14.3345	14.5279	14.303	14.1887	14.2028	14.0592	14.154	14.1942
rTEt01	None	None	None	None	None	rTEt01	14.9048	14.9782	14.7623	14.6652	14.0702	14.3791	14.3555	14.4439	14.6417	14.7337	14.8401	14.6254	14.0702	14.3791	14.3229	14.4368	14.1241	14.3591	14.8401	14.6254	14.4418	14.5255	14.3189	14.2494
rTEt02	None	None	None	None	None	rTEt02	17.4586	18.5595	16.8269	16.6679	16.1386	16.3119	17.328	17.0329	16.8877	17.0139	16.4062	16.9779	16.1386	16.3119	18.151	17.8038	16.3797	18.1104	16.4062	16.9779	16.5106	16.2863	16.336	16.7577
rTEt03	None	None	None	None	None	rTEt03	18.074	18.749	17.4292	17.1386	16.8538	16.5528	17.7248	17.469	17.4905	17.5338	16.6933	16.8056	16.8538	16.5528	17.4882	17.3721	16.8729	17.6038	16.6933	16.8056	16.8985	16.8448	16.7244	17.21
rTEt04	None	None	None	None	None	rTEt04	18.2566	19.3199	17.7076	17.6757	16.9186	17.066	18.4755	17.9058	17.8604	18.1772	17.2077	17.5521	16.9186	17.066	18.4005	18.2849	17.2642	18.3354	17.2077	17.5521	17.3453	17.1112	17.2078	17.5062
rTEt05	None	None	None	None	None	rTEt05	16.4928	17.6841	15.3222	15.3019	14.3023	14.6806	16.5215	15.9512	15.4712	15.8437	14.4054	14.9294	14.3023	14.6806	16.4626	16.2563	14.9763	16.261	14.4054	14.9294	14.5823	14.3885	14.6784	15.3064
rTEt06	None	None	None	None	None	rTEt06	15.2739	16.1932	14.9655	15.0018	13.73	14.1582	15.1614	14.8181	14.9155	15.4874	14.9271	15.0048	13.73	14.1582	16.0003	16.4181	14.7433	15.6705	14.9271	15.0048	14.9329	14.6072	14.794	14.7461
rTEt07	None	None	None	None	None	rTEt07	15.4914	16.0245	15.4131	15.1314	13.9618	14.3081	15.2822	14.4535	15.3115	15.3416	15.1103	14.9347	13.9618	14.3081	15.0241	15.1908	14.6748	15.1701	15.1103	14.9347	14.8908	14.7929	14.5235	15.0117
rTEt08	None	None	None	None	None	rTEt08	19.6735	20.3581	18.8842	18.5965	18.1694	18.3704	19.7571	19.0826	18.9599	19.2609	18.2065	18.6031	18.1694	18.3704	19.2751	19.4778	18.3108	19.3758	18.2065	18.6031	18.4521	18.2538	18.2893	18.5381
rTEt09	None	None	None	None	None	rTEt09	18.2556	19.3797	17.6851	17.4429	16.7727	17.0491	18.1755	17.7704	17.5371	17.7258	17.233	17.4952	16.7727	17.0491	18.023	18.0936	16.969	18.146	17.233	17.4952	17.4157	17.1147	17.0732	17.3124
rTEt10	None	None	None	None	None	rTEt10	17.4998	18.3376	17.3128	17.0426	16.0085	16.4788	17.2047	16.8063	17.2182	17.402	16.8177	17.0512	16.0085	16.4788	17.9747	17.6532	16.4443	17.811	16.8177	17.0512	16.6559	16.567	16.3133	16.718
rTEt11	None	None	None	None	None	rTEt11	17.8811	18.7967	16.6427	16.4979	15.697	15.9025	17.7258	17.1709	16.8433	17.158	16.3449	16.5594	15.697	15.9025	17.6797	17.822	16.8831	17.8631	16.3449	16.5594	16.5747	16.4614	16.7007	16.9378
rTEt12	None	None	None	None	None	rTEt12	19.6643	20.7224	18.8661	18.6381	18.0859	18.2625	19.4198	19.1773	18.8844	18.9691	18.3465	18.6136	18.0859	18.2625	19.821	19.5826	18.2951	19.851	18.3465	18.6136	18.5916	18.3654	18.2546	18.636
rTEt13	None	None	None	None	None	rTEt13	18.2319	19.0497	17.9075	17.7064	17.0244	17.3349	18.1768	17.6047	17.826	18.4234	17.342	17.8807	17.0244	17.3349	18.755	18.8682	17.2924	18.6308	17.342	17.8807	17.7571	17.3639	17.5805	17.7964
rTEt14	None	None	None	None	None	rTEt14	18.7454	19.4765	17.6877	17.5513	16.6401	16.7474	18.8541	18.2777	17.9355	18.0234	17.0918	17.0686	16.6401	16.7474	17.5085	17.3802	17.2669	17.817	17.0918	17.0686	16.9348	17.1142	17.23	17.7745
rTEt15	None	None	None	None	None	rTEt15	16.7781	17.4159	15.9802	16.1579	15.1462	15.5154	16.6411	16.2671	16.2182	16.6214	15.7019	16.0332	15.1462	15.5154	16.444	16.6653	15.854	16.2628	15.7019	16.0332	15.6273	15.4077	15.6219	16.0762
rTEt16	None	None	None	None	None	rTEt16	14.1323	14.9088	13.5681	13.7143	12.3135	12.74	13.848	13.6093	13.5438	14.0481	13.5345	13.6392	12.3135	12.74	14.6007	14.6454	13.1753	14.2598	13.5345	13.6392	13.1131	12.9368	13.1595	13.5404
rTEt17	None	None	None	None	None	rTEt17	16.059	17.0156	15.5387	15.6656	14.4705	14.9008	15.9752	15.6594	15.759	15.9846	15.2561	15.4011	14.4705	14.9008	16.3671	16.4677	15.2307	16.0664	15.2561	15.4011	14.9879	14.8614	14.8553	15.4578
rTEt18	None	None	None	None	None	rTEt18	19.2033	19.7738	18.8889	18.4946	17.7819	18.0884	18.9171	18.767	18.6625	18.7755	18.7409	19.1387	17.7819	18.0884	19.5265	19.8577	18.0391	19.6888	18.7409	19.1387	18.9577	18.6582	18.4431	18.59
rTEt19	None	None	None	None	None	rTEt19	17.2466	18.1254	16.7527	16.4372	16.0787	15.7128	17.1522	16.8206	16.6739	16.8185	16.2553	16.2947	16.0787	15.7128	17.009	16.9196	16.2805	17.3043	16.2553	16.2947	16.5857	16.4751	16.4331	16.7534
rTEt20	None	None	None	None	None	rTEt20	15.6023	16.7565	14.9376	14.8608	14.4201	14.5259	15.5838	15.0347	15.0458	15.2853	14.4086	14.5225	14.4201	14.5259	15.9566	15.6159	14.182	15.8499	14.4086	14.5225	14.3083	14.0771	14.2491	14.9414
rTEt21	None	None	None	None	None	rTEt21	16.7882	18.2809	16.4745	16.5402	15.5521	15.9261	16.9694	16.4526	16.6621	16.9437	16.3597	16.7975	15.5521	15.9261	18.1246	18.2821	16.172	17.8337	16.3597	16.7975	16.5065	16.3636	16.2596	16.4278
rTEt22	None	None	None	None	None	rTEt22	16.301	17.4205	15.7256	15.9056	15.0682	15.2621	15.9762	15.8424	15.8461	15.8754	15.9489	15.8134	15.0682	15.2621	17.4278	17.1533	15.7228	16.7853	15.9489	15.8134	15.6915	15.4123	15.1087	15.7224
rTEt23	None	None	None	None	None	rTEt23	16.9849	17.358	16.0283	15.9369	14.921	15.0932	16.768	16.2427	16.0933	16.1859	15.6023	15.5503	14.921	15.0932	15.7124	15.6881	15.3392	15.8514	15.6023	15.5503	15.4604	15.4566	15.2153	15.8603
rTEt24	None	None	None	None	None	rTEt24	19.0104	19.6605	18.7337	18.4061	17.665	18.0513	18.8422	18.585	18.3641	18.5181	18.3792	18.525	17.665	18.0513	18.3516	18.6418	17.9396	18.6909	18.3792	18.525	18.3135	17.9839	17.9013	18.1766
rTEt25	None	None	None	None	None	rTEt25	18.6006	19.9635	17.7786	17.8191	17.2416	17.0744	19.0674	18.4468	17.7332	18.2881	17.0734	17.2383	17.2416	17.0744	18.6767	17.8816	17.6891	18.6306	17.0734	17.2383	17.5001	16.9102	17.3142	17.9585
rTEt26	None	None	None	None	None	rTEt26	16.5234	17.6225	14.9816	15.2273	14.5203	14.5373	16.6284	15.2657	14.8539	15.3361	14.71	14.9136	14.5203	14.5373	15.8399	15.7939	15.2473	16.101	14.71	14.9136	14.8553	14.2217	14.707	15.463
rTEt27	None	None	None	None	None	rTEt27	19.3133	20.1856	18.7742	18.6167	17.8339	18.025	19.176	18.6302	18.5781	18.8728	18.0198	18.4779	17.8339	18.025	19.278	19.1153	18.3351	19.3782	18.0198	18.4779	18.191	17.8413	18.0184	18.6453
rTEt28	None	None	None	None	None	rTEt28	19.5587	20.3857	18.7977	18.8153	17.983	18.4318	19.5429	19.1968	18.6757	19.3915	18.3921	18.7162	17.983	18.4318	19.7915	19.5457	18.3279	19.5157	18.3921	18.7162	18.4501	17.8531	18.3614	18.673
rTEt29	None	None	None	None	None	rTEt29	19.2224	20.0965	18.3974	18.1911	17.66	17.8081	18.9736	18.4805	18.4801	18.4541	17.8396	18.0581	17.66	17.8081	18.9256	18.6841	17.9849	18.9814	17.8396	18.0581	17.6826	17.5602	17.6583	18.2692
rTEt30	None	None	None	None	None	rTEt30	19.4899	20.3624	19.0535	18.7908	18.1509	18.3908	19.3339	18.9267	18.9207	19.4292	18.4165	18.9552	18.1509	18.3908	19.931	19.8047	18.3565	19.6847	18.4165	18.9552	18.6361	18.2261	18.4168	18.7041
rTEt31	None	None	None	None	None	rTEt31	17.6276	18.4096	17.2676	17.1157	16.2981	16.6672	17.456	17.0803	16.9486	17.4207	17.5172	17.5972	16.2981	16.6672	18.1639	18.2797	16.9473	17.6133	17.5172	17.5972	17.6203	16.8561	17.0682	17.0971
rTEt32	None	None	None	None	None	rTEt32	16.8048	17.6755	16.5927	16.3577	15.2736	15.7406	16.8941	16.3559	16.475	16.608	16.3	16.4388	15.2736	15.7406	16.8631	17.1405	15.9348	16.9737	16.3	16.4388	16.164	16.0927	15.8363	16.1515
rTEt33	None	None	None	None	None	rTEt33	18.4771	19.516	17.5465	17.337	16.7463	16.9248	18.2017	17.9085	17.3383	17.7361	17.015	17.2305	16.7463	16.9248	18.4402	18.3238	16.8946	18.54	17.015	17.2305	17.0746	16.569	16.9381	17.3152
rTEt34	None	None	None	None	None	rTEt34	19.6802	20.4273	18.8216	18.7821	18.2458	18.3656	19.749	19.1949	19.0918	19.3275	18.0417	18.6131	18.2458	18.3656	19.8633	19.9453	18.8496	19.9089	18.0417	18.6131	18.6446	18.4017	18.4154	18.9128
rTEt35	None	None	None	None	None	rTEt35	17.8044	18.6046	17.2399	16.9599	16.2199	16.4553	17.4998	17.3127	16.9261	17.0744	16.9862	17.1857	16.2199	16.4553	18.0442	18.0002	16.4889	18.1657	16.9862	17.1857	16.9027	16.2991	16.3903	16.9866
rTEt36	None	None	None	None	None	rTEt36	18.2683	18.9766	17.9188	17.5644	17.819	17.4372	18.0676	17.839	17.7724	17.8896	17.3916	17.7838	17.819	17.4372	18.7341	18.283	17.1414	18.8082	17.3916	17.7838	17.5371	17.2948	17.1432	17.8633
rTEt37	None	None	None	None	None	rTEt37	16.2575	17.0499	14.9515	14.8875	14.3968	14.5052	15.8889	15.4815	15.2008	15.232	14.8915	15.1497	14.3968	14.5052	16.5813	16.6805	15.0698	16.4954	14.8915	15.1497	15.112	15.1122	14.9243	15.4128
rTEt38	None	None	None	None	None	rTEt38	16.1994	17.4398	15.2901	15.7304	14.8544	15.1019	16.1819	15.9012	15.7342	15.3597	15.7219	15.7558	14.8544	15.1019	17.1041	16.9302	15.3796	16.7519	15.7219	15.7558	15.8158	15.6267	15.4479	15.5245
rTEt39	None	None	None	None	None	rTEt39	17.71	18.0957	16.5786	16.5791	16.433	16.0978	17.4781	17.2714	16.7581	16.7811	16.4637	16.5774	16.433	16.0978	16.5086	16.5973	16.3619	16.8895	16.4637	16.5774	16.7742	16.6553	16.5567	16.6796
rTEt40	None	None	None	None	None	rTEt40	18.4305	19.5563	17.7156	17.6971	16.8724	17.1631	18.5774	18.147	17.8164	17.6819	17.3153	17.5037	16.8724	17.1631	18.4925	18.2936	17.8087	18.6656	17.3153	17.5037	17.2695	17.1312	17.1907	18.1525
rTEt41	None	None	None	None	None	rTEt41	18.1389	18.7896	17.3047	17.2405	16.4815	16.627	18.2275	17.6193	17.3279	17.8035	16.6053	17.1332	16.4815	16.627	17.6449	17.8164	16.8174	17.8059	16.6053	17.1332	16.9811	16.6352	16.8178	17.1919
rTEt42	None	None	None	None	None	rTEt42	17.0772	17.8622	16.3676	16.4313	15.8548	16.055	16.9744	16.8579	16.529	16.4084	16.244	16.6617	15.8548	16.055	17.9223	18.0377	16.3689	17.7754	16.244	16.6617	16.4853	16.1634	15.7869	16.4766
tll0002	Intracellular trafficking_ assembly_ and processing	Peptidases	periplasmic stress response system	heat shock peptidase HtrA	htrA	tll0002	4.93224	4.95759	4.59409	4.51714	4.16458	4.18235	4.99309	5.00701	5.05543	4.68319	4.45404	4.6864	4.16458	4.18235	4.80596	4.69862	4.91463	5.32697	4.45404	4.6864	4.88042	5.1103	4.62641	4.45957
tll0007	Carbohydrate metabolism	Starch and sucrose metabolism	cellulose biosynthesis	UDP-forming cellullose synthase catalytic subunit CelA	celA	tll0007	7.80255	8.05219	5.80226	6.34127	5.6177	5.71975	7.95089	7.996	6.17365	6.22098	5.84208	5.91683	5.6177	5.71975	6.12157	5.80155	5.91832	6.46445	5.84208	5.91683	6.36851	5.84394	6.19039	6.31034
tll0008	Unknown function	General	gliding motility	membrane PIN/TRAM domain protein YCF81	ycf81	tll0008	10.1181	9.886	8.8993	9.29618	7.95397	8.13545	9.08887	9.58659	8.75796	9.05125	8.48368	8.67717	7.95397	8.13545	8.6082	8.82383	8.64469	9.13461	8.48368	8.67717	8.85533	8.75729	9.3212	9.33025
tll0009	Unknown function	General	None	hypothetical protein		tll0009	6.91832	6.94962	5.74287	6.29471	4.82887	5.0292	6.58807	6.6689	5.69132	5.61444	5.28916	4.92617	4.82887	5.0292	5.94761	5.64727	5.58118	6.18402	5.28916	4.92617	5.30285	5.78822	6.3297	6.01712
tll0013	Intracellular trafficking_ assembly_ and processing	Peptidases	None	N-acyl-L-amino acid amidohydrolase Ama	ama	tll0013	6.06737	6.47072	5.58263	5.61058	5.79719	5.61849	6.29487	6.14391	5.46271	4.81557	4.87356	5.83192	5.79719	5.61849	6.29498	5.64727	6.21571	6.2096	4.87356	5.83192	6.21607	5.871	5.98076	6.04513
tll0014	Regulatory functions	Small molecule interactions	None	adenylate cyclase		tll0014	3.80237	2.89279	4.20187	3.60749	4.29324	3.99424	3.9165	3.05019	3.86011	4.28357	3.96876	3.91824	4.29324	3.99424	4.58267	4.43672	4.91463	4.82503	3.96876	3.91824	4.70587	4.25579	5.06343	5.14945
tll0015	Terpenoids and polyketides metabolism	Carotenoid metabolism	carotenoid cleavage	all-trans-8'-apo-beta-carotenal 15_15'-oxygenase Diox1	diox1	tll0015	5.58968	5.55296	6.50193	6.29471	6.47824	6.46517	5.33728	5.33423	6.39315	6.28996	6.89784	6.49673	6.47824	6.46517	7.10586	6.91496	7.07307	7.13197	6.89784	6.49673	6.60779	6.6566	7.12521	7.1764
tll0016	Transport and binding proteins	Cofactors and prosthetic groups	folic acid uptake	folate transporter Fbp	fbp	tll0016	6.28257	6.6594	6.84949	6.87168	6.32125	6.56622	5.84606	5.98451	6.80824	6.81151	7.02414	6.88103	6.32125	6.56622	7.12638	6.7547	7.39176	7.49591	7.02414	6.88103	6.70258	6.89887	7.49397	7.23218
tll0019	Unknown function	General	None	protein of unknown function DUF212		tll0019	4.38861	4.66485	5.28172	5.40597	5.19403	5.26287	4.8007	4.7508	5.14677	5.15116	4.98947	5.64533	5.19403	5.26287	5.58075	5.42759	5.35508	5.32697	4.98947	5.64533	5.41969	5.39883	5.06343	5.20046
tll0020	Terpenoids and polyketides metabolism	Terpenoid backbone biosynthesis	C10-C20 isoprenoid biosynthesis	geranylgeranyl diphosphate synthase type II CrtE	crtE	tll0020	6.03806	5.77762	8.15305	7.72087	8.05409	8.16078	6.81484	6.87358	7.8821	7.86235	8.64082	8.18568	8.05409	8.16078	7.97824	7.85791	7.80619	7.84444	8.64082	8.18568	8.17725	8.15615	7.8808	7.92004
tll0021	Prosthetic groups_ cofactors_ and carriers	One carbon pool by folate	folic acid biosynthesis	bifunctional methylenetetrahydrofolate dehydrogenase (NADP+) / methenyltetrahydrofolate cyclohydrolase FolD	folD	tll0021	5.7063	5.91893	6.06708	5.68487	7.42019	7.02634	6.42162	6.45475	6.66241	6.47903	6.69329	6.36215	7.42019	7.02634	6.85844	6.73574	6.542	6.48552	6.69329	6.36215	6.39714	6.60927	6.14078	6.29876
tll0022	Unknown function	General	None	hypothetical protein		tll0022	4.06844	4.37632	4.00658	4.13841	4.07144	4.66929	4.10027	4.02899	3.86011	4.37331	4.74724	4.47496	4.07144	4.66929	4.45595	4.69862	4.75377	4.89046	4.74724	4.47496	5.30285	4.74746	4.69782	4.86251
tll0024	Unknown function	General	None	pentapeptide repeat protein		tll0024	4.29005	3.9004	3.64533	3.76202	4.20884	3.40675	4.0418	3.88533	3.74195	3.71377	3.84626	4.61944	4.20884	3.40675	3.78198	4.22958	4.0601	3.61548	3.84626	4.61944	3.12183	3.47163	3.5727	3.51082
tll0025	Regulatory functions	DNA interactions	Iron homeostasis	Fur family transcriptional regulator		tll0025	4.79727	4.66485	4.10779	3.76202	3.91822	4.12254	4.61737	4.86636	3.9684	4.28357	3.84626	4.47496	3.91822	4.12254	4.07583	5.04886	4.16868	4.89046	3.84626	4.47496	3.99098	3.47163	4.38705	3.74927
tll0026	Transport and binding proteins	Cations and iron carrying compounds	None	CAC2 family Ca2::H+ antiporter		tll0026	1.73933	2.89279	2.56402	2.62064	2.72488	1.73933	1.73933	1.73933	2.86875	2.5971	2.9339	3.14754	2.72488	1.73933	1.73933	3.02185	3.08841	2.6248	2.9339	3.14754	3.12183	2.55069	3.39874	1.73933
tll0030	Unknown function	General	None	hypothetical protein		tll0030	6.65468	6.48893	4.95327	5.00148	5.48415	5.63933	5.98709	6.37991	5.66082	4.61197	4.93271	5.26723	5.48415	5.63933	5.423	5.37928	5.75965	5.58411	4.93271	5.26723	4.96018	5.24119	5.63101	5.2737
tll0032	Glycan biosynthesis and metabolism	Polysacharide and lipopolysaccharide metabolism	KDO(2)-lipid A (Re LPS) biosynthesis and delivery	UDP-3-O-[3-hydroxymyristoyl] glucosamine N-acyltransferase LpxD	lpxD	tll0032	5.62962	6.02273	5.91412	5.78953	6.17771	6.11084	5.26494	5.46124	5.91444	6.0722	6.28559	6.21367	6.17771	6.11084	6.1419	5.97361	5.82524	5.99098	6.28559	6.21367	5.80987	6.52676	5.83227	5.64815
tll0037	Unknown function	Enzymes of unknown specificity	phosphate homeostasis	phosphate starvation-inducible ATPase PhoH	phoH	tll0037	8.94758	10.1545	8.66039	8.78055	8.5871	8.56475	9.52022	9.2497	8.51215	8.83406	8.04146	8.31085	8.5871	8.56475	9.6286	9.15852	7.92649	9.259	8.04146	8.31085	8.00215	7.64096	7.62579	8.4243
tll0039	Unknown function	General	None	KH domain RNA binding protein YlqC	ylqC	tll0039	6.00813	6.8262	6.26973	6.63077	6.13392	5.75832	6.45433	6.32777	5.62965	5.8154	5.71426	6.09735	6.13392	5.75832	5.97054	6.26599	5.97718	5.50344	5.71426	6.09735	5.93253	5.70036	5.5571	5.59218
tll0043	Energy metabolism	Carbon fixation in prokaryotes	Calvin-Benson cycle_ Embden-Meyerhof pathway	glyceraldehyde 3-phosphate dehydrogenase GapA	gapA	tll0043	6.0961	6.45227	7.98446	7.91008	7.76634	7.90651	6.12908	6.09792	7.67728	7.87735	8.13148	7.9977	7.76634	7.90651	7.69208	8.09935	7.93391	8.20324	8.13148	7.9977	7.95484	8.03613	8.11675	8.09399
tll0044	Unknown function	Enzymes of unknown specificity	None	rhodanese-like domain-containing protein		tll0044	4.99516	5.1546	6.13785	6.45147	5.91843	6.00268	4.99309	4.93844	6.41154	6.39805	6.41433	6.42138	5.91843	6.00268	6.61868	6.39253	6.43077	6.33106	6.41433	6.42138	6.99242	6.57683	7.06009	6.26346
tll0045	Energy metabolism	Oxidative phosphorylation	NAD(P)H:quinone oxidoreductase (complex I) NdhABCDEFGHIJKLMNOPQS	NADH-plastoquinone oxidoreductase subunit NdhB	ndhB	tll0045	7.1951	6.75277	8.85458	8.47137	8.38989	8.72127	6.36539	6.41781	8.59883	8.77524	8.71341	8.81218	8.38989	8.72127	8.77986	8.92764	9.27599	8.7602	8.71341	8.81218	8.92571	8.85511	9.0766	9.18556
tll0046	Glycan biosynthesis and metabolism	Peptidoglycan metabolism	peptidoglycan recycling	muramoyltetrapeptide carboxypeptidase IdcA	idcA	tll0046	4.48055	5.05953	4.66073	5.21809	5.21533	4.62763	5.42835	5.43673	5.00744	4.93653	4.60836	4.61944	5.21533	4.62763	4.75339	4.11281	4.31673	4.52759	4.60836	4.61944	4.60967	5.1103	4.2006	5.17519
tll0047	Unknown function	General	None	hypothetical protein		tll0047	5.62962	5.5873	4.72433	4.34087	4.58676	4.58469	5.26494	5.55528	4.16153	3.84923	5.14722	4.86996	4.58676	4.58469	5.0428	4.43672	4.11549	5.12547	5.14722	4.86996	4.13937	4.4882	4.47153	4.98437
tll0048	Regulatory functions	DNA interactions	Iron homeostasis	Fe2+-responsive transcriptional regulator of iron homeostasis Fur	fur	tll0048	8.07872	7.92435	7.12927	7.95561	6.52134	6.57703	7.57358	7.64874	6.91513	6.98777	7.17698	7.17266	6.52134	6.57703	6.60411	7.17625	6.78333	7.14526	7.17698	7.17266	7.04761	6.8724	7.28191	6.94373
tll0049	Glycan biosynthesis and metabolism	Peptidoglycan metabolism	peptidoglycan biosynthesis	bifunctional peptidoglycan transglycosylase / transpeptidase McrB	mrcB	tll0049	6.23171	6.79728	6.63822	6.03618	7.04271	6.79621	6.84803	6.7894	6.78023	6.87269	6.99702	7.21786	7.04271	6.79621	7.04249	7.04384	6.96115	6.83654	6.99702	7.21786	6.89546	6.92487	6.55457	6.81972
tll0054	Nucleic acid metabolism	Purine metabolism	guanine ribonucleotide biosynthesis from IMP	guanylate kinase Gmk	gmk	tll0054	2.64046	2.89279	2.89075	2.96771	2.99641	2.39945	2.62843	3.05019	3.10645	3.18568	3.18347	1.73933	2.99641	2.39945	3.05161	1.73933	2.79885	2.97335	3.18347	1.73933	2.73487	3.11099	2.6026	2.6144
tll0060	Nucleic acid metabolism	DNA replication_ recombination_ and repair	DNA Repair	putative DNA repair protein RAD32		tll0060	6.55486	6.57669	5.54831	5.6482	6.15598	6.05003	7.31945	7.04471	6.15192	5.8154	5.68044	5.61172	6.15598	6.05003	6.12157	6.29221	5.82524	6.04883	5.68044	5.61172	5.52767	5.75953	5.95227	5.9594
tll0061	Regulatory functions	Protein interactions	None	NmrA family protein		tll0061	8.87915	9.18117	7.63978	7.78953	7.35028	7.21784	8.99577	8.75127	7.85552	7.79287	6.88309	7.54488	7.35028	7.21784	7.56258	7.46795	7.51575	7.98411	6.88309	7.54488	7.46738	7.46618	7.63476	8.02901
tll0062	Translation	tRNA and rRNA base modification	tRNA N6-threonylcarbamoyladenosine modification	tRNA threonylcarbamoyl adenosine modification protein YeaZ	yeaZ	tll0062	6.59562	6.96271	7.25112	6.64938	6.3016	6.61944	6.68311	6.39266	7.00257	6.57423	6.49416	6.82369	6.3016	6.61944	6.67551	6.88086	6.45164	6.42134	6.49416	6.82369	6.39714	6.54364	6.35166	6.41056
tll0064	Terpenoids and polyketides metabolism	General	hopanoid biosynthesis	hopanoid biosynthesis associated glycosyl transferase protein HpnI	hpnI	tll0064	4.38861	4.45429	5.71223	5.57194	6.19912	6.01864	5.77863	5.76642	5.27361	5.50227	5.45875	5.50588	6.19912	6.01864	5.38924	5.56341	5.56204	5.22979	5.45875	5.50588	5.30285	5.19889	5.63101	5.2737
tll0065	Prosthetic groups_ cofactors_ and carriers	Thiamine metabolism	thiamine: hydroxyethylthiazole from 1-deoxy-D-xylulose-5-phosphate_ cysteine_ either Tyr or Gly	thiazole synthase ThiG	thiG	tll0065	6.35562	7.19106	6.39051	6.47253	6.68185	6.86831	6.72837	6.58258	6.70773	6.76385	6.8682	6.58569	6.68185	6.86831	6.71671	6.531	6.51251	6.15798	6.8682	6.58569	6.15026	6.38402	6.45669	6.19013
tll0070	Unknown function	General	None	protein of unknown function DUF1838		tll0070	5.91441	5.77762	5.58263	5.36127	6.06562	5.73916	6.34227	5.95039	5.53185	5.61444	5.61029	5.26723	6.06562	5.73916	5.58075	5.83765	5.21473	5.6228	5.61029	5.26723	5.41969	5.57413	5.3967	5.64815
tll0071	Unknown function	General	None	uncharacterized protein		tll0071	6.91832	6.88236	6.93134	6.70381	6.99463	7.07284	6.80643	6.63714	7.085	7.16939	6.91243	6.86691	6.99463	7.07284	7.56258	7.38525	6.67217	7.43228	6.91243	6.86691	6.70258	6.6566	7.0467	6.79523
tll0072	Transport and binding proteins	Unknown substrate	None	UPF0118 family permease		tll0072	8.07153	8.50961	7.7491	7.92542	7.92541	7.82738	7.95089	7.66981	7.68485	8.00572	7.44123	7.49986	7.92541	7.82738	7.79177	7.83139	7.58815	7.54688	7.44123	7.49986	7.71467	7.31716	7.41285	7.60506
tll0073	Glycan biosynthesis and metabolism	Peptidoglycan metabolism	peptidoglycan biosynthesis	UDP-N-acetylmuramoylalanine--D-glutamate ligase MurD	murD	tll0073	6.53404	6.52468	5.61615	5.82278	6.01822	5.65986	5.81275	6.06642	5.42685	5.46283	5.7473	5.03229	6.01822	5.65986	5.16792	5.42759	5.54265	5.54434	5.7473	5.03229	5.36246	5.94926	5.73518	5.32051
tll0075	Unknown function	General	None	SH3 domain protein		tll0075	5.16868	4.90373	5.47709	5.36127	4.88338	4.74904	5.13552	5.62196	5.46271	4.99332	4.81182	4.54908	4.88338	4.74904	5.16792	4.98544	4.75377	4.60812	4.81182	4.54908	4.3946	4.96607	3.98419	5.12324
tll0076	Unknown function	Enzymes of unknown specificity	None	AAA family ATPase Ycf46	ycf46	tll0076	6.33168	6.98852	7.00878	6.36399	7.11758	6.86831	7.03972	7.18307	6.27759	6.49858	6.53248	6.40191	7.11758	6.86831	6.88277	6.77342	6.43077	6.69902	6.53248	6.40191	6.65597	6.6566	6.53552	6.47369
tll0077	Unknown function	General	None	protein of unknown function DUF177 YceD	yceD	tll0077	6.51291	6.73762	6.48395	6.27085	7.0068	6.64019	6.52789	6.25981	6.66241	6.28996	6.37268	6.32127	7.0068	6.64019	7.02072	6.6573	5.79282	6.64386	6.37268	6.32127	5.76653	5.81635	6.0894	6.19013
tll0078	Signal transduction	General	pixDE light intensity sensor	flavin-binding BLUF protein PixD	pixD	tll0078	5.77908	5.94559	6.06708	6.29471	5.51873	4.93056	6.14253	6.24582	5.00744	5.15116	5.57389	5.0825	5.51873	4.93056	5.38924	5.64727	5.00299	5.27921	5.57389	5.0825	4.79586	5.1103	5.06343	5.40974
tll0079	Unknown function	General	None	protein of unknown function DUF2752		tll0079	4.56675	3.9004	4.59409	4.74549	5.3368	4.99708	3.98064	4.21898	4.24857	4.68319	5.14722	5.0825	5.3368	4.99708	4.80596	4.84934	4.31673	5.12547	5.14722	5.0825	4.96018	3.97508	4.09677	4.72907
tll0080	Translation	tRNA and rRNA base modification	queuosine (Q-tRNA) biosynthesis from preQ0	tRNA-guanine transglycosylase Tgt	tgt	tll0080	4.72458	5.4447	6.37107	5.6482	6.42477	6.80542	4.8007	4.21898	6.10746	6.22098	6.41433	6.6531	6.42477	6.80542	6.64737	6.67732	6.11455	6.25942	6.41433	6.6531	5.85193	6.04738	5.89352	5.73684
tll0113	Regulatory functions	Protein interactions	redox regulatory system FtrCV	ferredoxin-thioredoxin reductase beta subunit FtrC	ftrC	tll0113	4.99516	4.90373	5.00512	6.22192	4.29324	4.29457	5.38354	4.90286	4.73945	4.45754	4.93271	4.02857	4.29324	4.29457	3.66705	3.84317	4.61029	4.52759	4.93271	4.02857	4.3946	4.62386	4.55113	4.86251
tll0114	Mobile and extrachromosomal element functions	Selfish genetic elements	group II intron	retron-type reverse transcriptase		tll0114	14.4006	14.0294	14.492	14.3878	13.8962	14.1881	13.6299	13.9478	14.3357	14.3945	14.6392	14.3767	13.8962	14.1881	13.627	13.7033	13.8301	13.6866	14.6392	14.3767	14.1726	14.3062	14.0856	13.9028
tll0118	Intracellular trafficking_ assembly_ and processing	Chaperone and folding catalysis	None	DnaJ domain-containing protein		tll0118	4.48055	4.95759	4.28982	4.34087	3.80513	4.23962	4.73023	4.82889	4.61603	4.37331	4.93271	4.7503	3.80513	4.23962	4.75339	4.77601	4.8839	4.7564	4.93271	4.7503	4.96018	4.91452	4.69782	5.53392
tll0119	None	None	None	None	None	tll0119	6.03806	5.68562	5.28172	5.53222	4.85639	5.41592	6.22072	6.24582	5.59778	5.42227	6.30787	6.40191	4.85639	5.41592	5.6955	5.90724	6.3441	6.46445	6.30787	6.40191	6.33928	6.42105	6.74901	7.04413
tll0120	Cell motility and adherance	Surface structures and assembly platforms	T2bSS type IVa pilus complex	type IV fimbrial assembly protein PilC	pilC	tll0120	7.12726	6.84045	6.60534	6.70381	5.95667	6.01864	6.57822	6.97867	6.31715	5.87657	6.79132	6.6531	5.95667	6.01864	6.73019	6.69706	6.4824	6.82005	6.79132	6.6531	6.53237	6.70243	6.96367	6.95114
tll0121	Cell motility and adherance	Surface structures and assembly platforms	T2bSS type IVa pilus complex	pilin retraction protein PilT	pilT	tll0121	9.20278	8.58341	8.30908	8.31713	7.91577	7.98558	7.96229	8.42871	8.21567	8.12987	8.14389	8.09778	7.91577	7.98558	7.85459	8.07695	8.28408	7.95422	8.14389	8.09778	8.31101	8.28711	8.30831	8.12049
tll0122	Cell motility and adherance	Surface structures and assembly platforms	T2bSS type IVa pilus complex	type IV fimbrial assembly ATPase PilB	pilB	tll0122	9.41954	8.6973	8.23586	8.31713	7.89628	8.1318	8.4137	8.67779	8.21567	8.1547	8.26816	8.21383	7.89628	8.1318	8.0117	8.40535	8.27241	8.11144	8.26816	8.21383	8.11836	8.11724	8.42664	8.32522
tll0126	Unknown function	General	None	hypothetical protein		tll0126	5.2221	5.05953	5.58263	5.00148	6.17771	6.55534	4.40611	4.82889	6.50011	6.41872	6.74314	6.60285	6.17771	6.55534	6.10094	6.09779	6.5709	6.13146	6.74314	6.60285	6.67946	6.52676	6.26173	6.21499
tll0128	Nucleic acid metabolism	DNA replication_ recombination_ and repair	DNA Repair	SbcC-like exonuclease		tll0128	8.0201	7.85592	6.33139	7.05028	7.13432	6.76822	7.54352	7.77077	6.73717	6.62847	6.47461	6.30039	7.13432	6.76822	7.00972	6.82814	6.76678	7.20995	6.47461	6.30039	6.70258	6.54364	6.94935	6.94373
tll0130	Prosthetic groups_ cofactors_ and carriers	Ubiquinone and other terpenoid-quinone biosynthesis	phylloquinone biosynthesis via SEPHCHC	2-succinyl-5-enolpyruvyl-6-hydroxy-3-cyclohexene-1-carboxylic-acid synthase MenD	menD	tll0130	4.6479	4.84771	4.89944	4.43183	5.83875	5.6801	4.69361	4.93844	5.23258	5.20009	5.14722	5.39154	5.83875	5.6801	4.85662	4.33707	5.21473	4.25324	5.14722	5.39154	5.17554	4.96607	4.89247	4.92476
tll0131	Defense and invasion systems	Protein_ prosthetic group_ membrane repair	FtsH2-FtsH3 photosystem II repair complex	ATP-dependent metalloprotease FtsH3	ftsH3	tll0131	8.73624	8.08843	8.60331	8.70258	8.30869	8.48679	7.59327	7.94938	8.80038	8.78322	8.84846	8.77109	8.30869	8.48679	9.1365	9.01664	9.4901	9.38195	8.84846	8.77109	9.00216	9.29184	9.53268	9.45004
tll0133	Amino acid metabolism	Histidine metabolism	histidine biosynthesis from ribose-5-phosphate	imidazoleglycerol-phosphate dehydratase HisB	hisB	tll0133	6.0961	5.77762	7.48584	7.27052	7.06617	7.52145	5.91046	5.86135	7.5084	7.6947	7.41073	7.42475	7.06617	7.52145	7.10586	7.23141	7.0182	7.38824	7.41073	7.42475	7.46738	7.50114	7.33792	7.21997
tll0135	Unknown function	General	None	periplasmic protein of unknown function		tll0135	4.48055	4.20559	4.95327	4.67346	5.95667	5.79589	5.65241	5.25221	6.31715	6.14852	6.01469	5.77239	5.95667	5.79589	5.87652	5.68743	6.27549	5.46133	6.01469	5.77239	5.93253	6.26682	5.73518	5.82035
tll0138	Unknown function	General	None	protein of unknown function DUF2062		tll0138	6.49146	6.86853	5.88696	6.14524	7.54225	7.29178	6.82321	6.61556	6.51719	6.73118	5.77959	5.57731	7.54225	7.29178	5.51973	5.51956	6.51251	6.13146	5.77959	5.57731	5.52767	5.50657	5.89352	6.58269
tll0139	Transport and binding proteins	Unknown substrate	None	multidrug efflux transporter MFS family		tll0139	3.4661	4.29363	4.59409	3.89985	5.25698	4.96421	3.62246	3.95912	4.61603	4.75094	4.81182	5.39154	5.25698	4.96421	4.75339	4.69862	5.00299	4.44209	4.81182	5.39154	5.30285	5.24119	4.89247	4.83032
tll0141	Unknown function	General	None	uncharacterized protein		tll0141	5.11317	5.05953	4.20187	4.5975	4.3727	4.23962	6.91219	6.90058	5.3135	5.54065	4.67953	5.03229	4.3727	4.23962	3.66705	3.68401	4.3627	4.44209	4.67953	5.03229	4.88042	4.4882	5.06343	5.49371
tll0142	Unknown function	General	None	hypothetical protein		tll0142	3.4661	4.11142	5.36311	5.75548	4.88338	4.89608	5.51395	5.33423	4.90629	4.93653	5.28916	4.86996	4.88338	4.89608	4.95279	5.32928	4.75377	4.52759	5.28916	4.86996	5.24062	5.1103	4.83054	4.83032
tll0145	Transport and binding proteins	Anions	None	CIC family chloride carrier/channel		tll0145	8.68528	8.36938	6.73258	7.17106	6.27162	6.41788	8.04684	8.57825	6.63138	6.82705	6.69329	6.77914	6.27162	6.41788	6.71671	7.01269	6.61782	6.97702	6.69329	6.77914	6.85478	6.52676	6.96367	7.47755
tll0146	Terpenoids and polyketides metabolism	Carotenoid metabolism	lycopene biosynthesis from isopentyl pyrophosphate (IPP)	zeta-carotene isomerase nnrU	nnrU	tll0146	5.16868	4.84771	6.16069	6.82334	6.61978	6.49965	5.23998	4.97314	6.10746	6.35578	6.60618	5.97077	6.61978	6.49965	6.18173	6.03705	6.40959	6.37691	6.60618	5.97077	6.11619	5.92365	6.19039	6.19013
tll0150	Prosthetic groups_ cofactors_ and carriers	Porphyrin and chlorophyll metabolism	chlorophyll biosynthesis from chlorophyllide a	geranylgeranyl reductase ChlP	chlP	tll0150	6.80126	7.1799	9.59305	9.39588	9.48505	9.79205	7.49723	7.55559	9.38979	9.24866	9.80128	9.65108	9.48505	9.79205	9.83115	9.67837	9.95173	9.76211	9.80128	9.65108	9.87321	9.88994	9.93058	9.70335
tll0153	Transport and binding proteins	Unknown substrate	None	cation-transporting ATPase E1-E2 family		tll0153	5.94633	5.62083	6.68617	6.57345	6.80549	7.01844	5.31357	5.66474	6.53407	6.68074	6.95534	6.6531	6.80549	7.01844	6.6331	6.81013	6.68103	6.48552	6.95534	6.6531	6.76979	6.85897	6.35166	6.68401
tll0154	Defense and invasion systems	General	DNA damage response	universal stress protein UspA family		tll0154	2.64046	2.89279	3.89699	3.4309	4.25169	3.85213	3.7779	3.19351	4.16153	4.08401	3.96876	4.39663	4.25169	3.85213	3.05161	3.98486	4.53259	3.90874	3.96876	4.39663	3.99098	4.68703	4.29701	3.67473
tll0155	None	None	None	None	None	tll0155	1.73933	2.89279	2.56402	1.73933	3.4685	2.864	2.62843	1.73933	1.73933	2.93577	1.73933	2.57336	3.4685	2.864	2.8225	3.02185	2.95422	2.6248	1.73933	2.57336	2.73487	3.61756	2.94323	2.6144
tll0156	Mobile and extrachromosomal element functions	Selfish genetic elements	Insertion element	ISTe12 transposase OrfA TnpA_ISTel2	tnpA_ISTel2	tll0156	2.64046	2.56551	2.56402	2.96771	2.99641	1.73933	1.73933	2.41145	2.54788	2.5971	2.9339	2.57336	2.99641	1.73933	1.73933	1.73933	2.36008	1.73933	2.9339	2.57336	2.73487	1.73933	2.6026	1.73933
tll0158	Transport and binding proteins	Cations and iron carrying compounds	None	CPA1 family Na:H antiporter		tll0158	4.18379	3.7806	5.00512	4.34087	4.41077	4.58469	4.0418	3.4345	4.24857	4.99332	4.36988	4.39663	4.41077	4.58469	3.98499	3.98486	4.3627	4.25324	4.36988	4.39663	3.82377	4.55769	4.2006	4.86251
tll0161	Intracellular trafficking_ assembly_ and processing	Chaperone and folding catalysis	heat shock	co-chaperone GrpE	grpE	tll0161	4.06844	4.37632	4.72433	4.02449	4.96137	4.89608	5.02275	4.27679	4.48058	4.28357	4.36988	4.7503	4.96137	4.89608	4.45595	4.61669	4.85248	4.35092	4.36988	4.7503	4.88042	4.74746	4.62641	4.58152
tll0162	Transport and binding proteins	Carbohydrates_ organic alcohols_ and acids	multiple sugar uptake system	ABC-type multiple sugar uptake system ATPase component		tll0162	4.56675	4.59815	4.00658	4.24342	5.66472	4.93056	5.3606	5.0724	4.73945	5.04791	4.87356	4.86996	5.66472	4.93056	4.58267	4.84934	5.21473	4.7564	4.87356	4.86996	5.41969	5.50657	5.70129	5.32051
tll0165	Regulatory functions	Protein interactions	Glutamate inactivation	glutamine synthetase inactivating factor IF17 GifB	gifB	tll0165	11.7702	11.5375	7.25112	8.44501	5.72511	5.39153	10.421	11.0101	7.2266	7.21733	7.36903	7.70421	5.72511	5.39153	7.42857	7.79524	6.4824	9.14457	7.36903	7.70421	8.20986	7.19432	8.97433	8.55393
tll0167	Translation	Ribosomal proteins: synthesis and modification	ribosome large subunit	LSU ribosomal protein L21 RplU	rplU	tll0167	7.28502	7.07539	8.74576	8.91338	8.45349	8.50386	7.25907	7.40037	8.46018	8.46869	9.02323	8.59821	8.45349	8.50386	8.45446	8.31252	8.58226	8.49033	9.02323	8.59821	8.87579	8.73176	8.70306	8.43225
tll0168	Unknown function	General	None	putative phosphopeptide binding protein		tll0168	2.64046	3.33221	1.73933	2.96771	3.3026	2.864	2.62843	2.68163	3.30039	1.73933	1.73933	2.90348	3.3026	2.864	3.23897	1.73933	2.61069	3.90874	1.73933	2.90348	2.73487	3.30548	1.73933	1.73933
tll0169	Regulatory functions	DNA interactions	iron-sulfur cluster assembly_ ISC system	transcriptional repressor of Fe-S cluster biogenesis system IscR	iscR	tll0169	2.99457	2.89279	2.89075	3.4309	3.61423	2.864	4.26179	3.3203	3.10645	3.18568	2.59573	1.73933	3.61423	2.864	3.54053	3.68401	3.8785	3.90874	2.59573	1.73933	3.40415	3.47163	4.09677	3.67473
tll0170	Natural products biosynthesis	Anti-microbial compounds	bacteriocin	FMN-dependent non-ribosomal peptide synthetase		tll0170	6.12427	6.85456	5.05514	5.82278	6.16689	6.00268	6.86434	6.2317	5.96518	5.64996	5.14722	5.03229	6.16689	6.00268	6.1419	5.68743	6.25188	6.71695	5.14722	5.03229	5.97119	5.63864	5.59454	6.01712
tll0172	Prosthetic groups_ cofactors_ and carriers	Porphyrin and chlorophyll metabolism	coenzyme B12 biosynthesis upper pathway	precorrin-6Y C5_15-methyltransferase (decarboxylating) CobL	cobL	tll0172	4.99516	5.5873	3.89699	2.62064	4.48388	3.85213	4.73023	4.90286	4.24857	3.97184	3.55941	4.13042	4.48388	3.85213	4.45595	4.22958	3.8119	3.90874	3.55941	4.13042	4.27297	4.41502	4.55113	4.01059
tll0173	Prosthetic groups_ cofactors_ and carriers	Porphyrin and chlorophyll metabolism	coenzyme B12 biosynthesis upper pathway	precorrin-8X methylmutase CobH	cobH	tll0173	5.11317	5.36767	2.89075	3.60749	4.44781	3.92511	4.90018	4.02899	3.9684	3.56206	2.9339	3.34634	4.44781	3.92511	3.88744	3.84317	3.74167	3.77051	2.9339	3.34634	3.12183	2.55069	3.5727	3.8197
tll0175	Regulatory functions	DNA interactions	None	YebC family transcriptional regulator		tll0175	6.57538	6.41465	6.67036	6.43009	7.35028	7.1399	6.82321	6.62639	6.76602	6.66353	6.83794	6.88103	7.35028	7.1399	6.82115	6.81013	6.74158	6.60588	6.83794	6.88103	6.67946	6.91193	6.55457	6.65708
tll0178	Prosthetic groups_ cofactors_ and carriers	Folate biosynthesis	tetrahydrofolate biosynthesis from GTP and PABA	2-amino-4-hydroxy-6-hydroxymethyldihydropteridine diphosphokinase FolK	folK	tll0178	6.59562	7.0633	6.42862	6.31818	6.78443	6.61944	6.28278	6.46685	6.27759	6.90233	5.45875	5.67817	6.78443	6.61944	6.91852	6.6573	6.00572	6.50629	5.45875	5.67817	5.24062	5.63864	5.73518	6.43191
tll0180	Amino acid metabolism	Histidine metabolism	histidine biosynthesis from ribose-5-phosphate	ATP phosphoribosyltransferase catalytic subunit HisG	hisG	tll0180	6.12427	6.35631	6.35136	6.53393	6.77734	6.89444	7.1234	7.17572	6.70773	6.94569	6.55126	6.86691	6.77734	6.89444	6.25821	6.531	6.87884	6.625	6.55126	6.86691	6.63208	6.7757	6.66387	6.50424
tll0181	Regulatory functions	Protein interactions	histidine biosynthesis	ATP phosphoribosyltransferase regulatory subunit HisZ	hisZ	tll0181	7.0992	7.36861	6.76271	6.96375	7.07197	6.91161	7.88051	7.68023	6.80824	6.47903	6.65908	6.68566	7.07197	6.91161	7.18625	6.8635	7.10633	6.94697	6.65908	6.68566	6.60779	6.8724	6.96367	7.1764
tll0182	Intracellular trafficking_ assembly_ and processing	Chaperone and folding catalysis	None	TPR repeat domain protein with DnaJ domain		tll0182	6.67384	6.72232	7.046	7.52332	7.41106	6.87708	7.90435	7.63809	6.78023	6.39805	6.72671	6.51497	7.41106	6.87708	6.03722	6.84593	6.66325	6.10444	6.72671	6.51497	6.55795	6.49238	6.61026	6.77867
tll0183	Prosthetic groups_ cofactors_ and carriers	One carbon pool by folate	None	formyltetrahydrofolate deformylase PurU	purU	tll0183	2.99457	3.7806	4.52408	4.43183	4.90986	5.59735	3.34496	1.73933	4.33036	4.28357	4.87356	4.86996	4.90986	5.59735	4.45595	3.84317	4.3627	5.22979	4.87356	4.86996	4.70587	4.33772	4.62641	4.22866
tll0184	Nucleic acid metabolism	DNA replication_ recombination_ and repair	nucleotide excision repair	excinuclease ABC subunit UvrA	uvrA	tll0184	4.72458	4.90373	5.4401	5.31513	6.39727	6.18339	5.31357	5.0724	6.12987	6.26733	5.57389	6.25768	6.39727	6.18339	6.23947	6.15608	6.63616	6.44306	5.57389	6.25768	6.279	6.45716	6.43629	6.26346
tll0185	Intracellular trafficking_ assembly_ and processing	Chaperone and folding catalysis	chaperone system: GroEL/GroES	chaperonin GroEL	groEL1	tll0185	10.7308	10.2007	12.1262	11.9099	11.7797	12.0865	8.94879	9.02293	11.9056	11.9265	12.342	12.2524	11.7797	12.0865	11.9078	11.9874	11.9259	11.7603	12.342	12.2524	12.1306	12.1021	11.9526	11.9111
tll0186	Intracellular trafficking_ assembly_ and processing	Chaperone and folding catalysis	chaperone system: GroEL/GroES	chaperonin GroES	groES	tll0186	8.43344	7.69285	9.64043	9.31668	9.5868	9.88071	6.22072	6.45475	9.78432	9.66408	10.0801	10.002	9.5868	9.88071	9.64823	9.7743	9.72332	9.34212	10.0801	10.002	9.91583	9.95126	9.60747	9.36531
tll0187	Transport and binding proteins	Carbohydrates_ organic alcohols_ and acids	multiple sugar uptake system	ABC-type multiple sugar uptake system permease component		tll0187	6.71141	6.02273	6.50193	7.02201	6.18845	5.8857	6.11549	6.12874	6.46533	6.26733	6.3514	5.80247	6.18845	5.8857	6.43331	6.41655	6.19108	5.99098	6.3514	5.80247	6.45277	6.02347	6.51621	6.22726
tll0188	Transport and binding proteins	Cations and iron carrying compounds	ammonium uptake	ammonium permease Amt	amt	tll0188	8.17591	7.86986	8.51764	8.61071	7.95397	8.16436	7.36599	7.29581	8.32142	8.44372	8.49342	8.31606	7.95397	8.16436	8.12816	7.85791	7.77758	7.76058	8.49342	8.31606	8.20178	8.10593	7.96144	8.05672
tll0199	Unknown function	General	None	hypothetical protein		tll0199	3.94214	3.7806	2.89075	3.60749	4.11882	2.864	3.62246	3.63469	3.30039	3.56206	3.18347	3.66474	4.11882	2.864	3.23897	3.68401	4.11549	3.22999	3.18347	3.66474	3.82377	4.25579	3.39874	3.4198
tll0200	Unknown function	General	None	membrane protein of unknown function DUF3120		tll0200	2.99457	3.7806	3.32952	2.96771	3.68112	4.05994	3.7779	3.72383	3.10645	3.18568	3.71095	2.90348	3.68112	4.05994	3.05161	2.66064	3.74167	3.77051	3.71095	2.90348	3.99098	4.33772	3.98419	4.01059
tll0201	Unknown function	General	None	hypothetical protein		tll0201	4.29005	4.84771	4.10779	4.94172	4.68254	4.62763	5.02275	5.48534	4.54996	4.18748	4.18419	4.02857	4.68254	4.62763	3.98499	4.61669	4.31673	4.60812	4.18419	4.02857	5.41969	4.68703	4.95179	4.32575
tll0202	Intracellular trafficking_ assembly_ and processing	Protein export_ secretion_ and sorting	Sec protein export system	preprotein translocase subunit SecF	secF	tll0202	7.05607	6.48893	7.08228	7.20916	7.38799	7.29831	6.93553	6.90058	7.01464	7.05529	7.27055	7.06546	7.38799	7.29831	7.14662	6.81013	7.07307	6.58651	7.27055	7.06546	6.85478	6.804	6.73238	6.87529
tll0203	Intracellular trafficking_ assembly_ and processing	Protein export_ secretion_ and sorting	Sec protein export system	preprotein translocase subunit SecD	secD	tll0203	7.2083	7.29813	8.16437	7.8062	7.55059	7.73405	7.65548	7.94938	7.49123	7.54307	7.62073	7.86907	7.55059	7.73405	7.82352	7.75817	7.46024	7.51652	7.62073	7.86907	7.58393	7.70234	7.47411	7.38763
tll0204	Carbohydrate metabolism	Pyruvate metabolism	pyruvate dehydrogenase complex PdhABCD-AceE	pyruvate dehydrogenase E1 component beta subunit PdhB	pdhB	tll0204	7.07059	6.64324	7.5215	7.48242	8.07157	8.12078	7.0611	7.37493	7.58321	7.61641	8.1925	7.81128	8.07157	8.12078	7.33471	7.23141	7.8734	7.23504	8.1925	7.81128	8.01143	7.86552	7.63476	7.33199
tll0210	Intracellular trafficking_ assembly_ and processing	Peptidases	membrane protease	intramembrane C-terminal tripeptide endopeptidase M79 family		tll0210	6.35562	6.27465	6.46574	6.51375	6.53822	6.44172	6.55829	6.32777	6.15192	6.64611	6.47461	6.6531	6.53822	6.44172	6.52898	6.89801	6.85555	6.35417	6.47461	6.6531	6.18354	6.11681	6.68131	6.95114
tll0211	Regulatory functions	Protein interactions	clpXP degradation machine	ATP-dependent Clp protease adaptor protein ClpS	clpS	tll0211	5.0554	5.10786	6.65438	6.34127	6.76306	6.9864	5.51395	5.28008	7.085	6.76385	7.20095	7.04051	6.76306	6.9864	6.57453	6.59554	7.03902	7.02096	7.20095	7.04051	6.99242	7.11751	7.2117	7.06476
tll0212	Translation	Transfer RNA biogenesis	tRNA aminoacylation	class II lysyl-tRNA synthetase LysS	lysS	tll0212	6.00813	5.48171	7.53028	7.25846	7.70045	7.59231	7.0611	7.10785	7.5169	7.38414	7.59383	7.59712	7.70045	7.59231	7.08504	7.28454	7.45509	7.23504	7.59383	7.59712	7.54612	7.39359	7.17526	7.21997
tll0214	Transport and binding proteins	Unknown substrate	None	ABC-type export system hybrid permease / ATPase MdlB	mdlB	tll0214	4.48055	5.10786	5.54831	4.94172	6.44282	6.21141	4.57762	4.82889	6.15192	5.9637	5.81118	5.88908	6.44282	6.21141	5.24559	5.87287	5.97718	5.27921	5.81118	5.88908	5.80987	5.871	5.59454	5.4312
tll0216	Amino acid metabolism	Histidine metabolism	histidine biosynthesis from ribose-5-phosphate	phosphoribosylformimino-5-aminoimidazole carboxamide ribotide isomerase HisA	hisA	tll0216	4.99516	5.40671	6.11465	6.06423	6.26148	6.29235	6.20798	5.78592	6.03809	5.90621	5.98732	5.74167	6.26148	6.29235	5.82709	5.97361	6.25188	5.41793	5.98732	5.74167	6.45277	5.89757	6.0087	5.73684
tll0217	None	None	None	None	None	tll0217	4.79727	4.84771	3.32952	4.13841	3.4685	3.5096	4.73023	4.38553	4.16153	3.71377	2.59573	3.51595	3.4685	3.5096	4.07583	4.22958	3.66734	1.73933	2.59573	3.51595	4.3946	3.47163	4.38705	4.6199
tll0218	Translation	tRNA and rRNA base modification	queuosine (Q-tRNA) biosynthesis from preQ0	7-cyano-7-deazaguanine reductase QueF1	queF1	tll0218	7.30971	6.62689	6.84949	7.39697	6.81937	6.56622	5.91046	6.00127	6.70773	6.57423	6.83794	6.55077	6.81937	6.56622	6.6331	6.50882	6.42022	7.07753	6.83794	6.55077	6.60779	6.70243	6.86034	6.70169
tll0220	Regulatory functions	Protein interactions	NADH dehydrogenase I	NDH-1 complex sensory subunit CupS	cupS	tll0220	3.94214	5.00948	5.91412	5.97838	5.60167	5.5759	5.08026	4.93844	5.83478	5.24739	6.09378	5.50588	5.60167	5.5759	6.16195	5.68743	6.56133	6.18402	6.09378	5.50588	6.08129	6.18303	6.35166	6.03119
tll0223	Transport and binding proteins	Unknown substrate	None	P-FAT family ABC-type export system hybrid permease / ATPase		tll0223	4.56675	4.66485	5.80226	6.00757	6.17771	5.90301	5.51395	5.60008	5.42685	5.9637	5.81118	5.88908	6.17771	5.90301	5.35467	5.56341	6.19108	5.41793	5.81118	5.88908	5.8928	6.11681	6.0087	6.09957
tll0231	Prosthetic groups_ cofactors_ and carriers	Nicotinate and nicotinamide metabolism	NAD(P) biosynthesis from L-aspartate and DHAP	quinolinate synthase NadA	nadA	tll0231	4.99516	5.1546	4.59409	4.94172	5.27736	4.44726	5.02275	5.13491	4.61603	4.81557	4.98947	4.86996	5.27736	4.44726	4.99851	4.33707	5.08615	4.82503	4.98947	4.86996	4.60967	4.68703	5.1669	5.09654
tll0232	Terpenoids and polyketides metabolism	Carotenoid metabolism	myxoxanthophyll biosynthesis	C-3'_4' desaturase CrtD	crtD	tll0232	4.18379	4.45429	4.45035	4.13841	4.82887	4.49461	4.45103	4.33224	4.16153	4.37331	4.45404	4.61944	4.82887	4.49461	5.0428	4.98544	5.16469	4.44209	4.45404	4.61944	5.03567	4.74746	4.62641	5.01326
tll0233	Amino acid metabolism	Histidine metabolism	histidine biosynthesis	bifunctional phosphoribosyl-ATP pyrophosphohydrolase / phosphoribosyl-AMP cyclohydrolase HisIE	hisIE	tll0233	5.50628	5.68562	6.99616	6.68589	7.74834	7.49892	6.59786	6.6478	7.07351	6.59254	7.03752	6.86691	7.74834	7.49892	6.87065	6.96465	7.0182	6.625	7.03752	6.86691	7.18521	7.32694	6.68131	6.67509
tll0236	Amino acid metabolism	Alanine_ aspartate and glutamate metabolism	aspartate-asparagine interconversion	asparagine synthetase [glutamine-hydrolyzing] AsnB	asnB	tll0236	7.43844	7.7618	7.78621	7.62077	8.37119	8.30729	7.66481	7.46206	7.83526	7.6947	7.96656	7.88316	8.37119	8.30729	7.897	7.6711	7.77758	7.49591	7.96656	7.88316	7.82404	7.83843	7.54244	7.6916
tll0248	Unknown function	General	None	protein of unknown function DUF2949		tll0248	7.1133	7.45445	4.10779	5.00148	2.31563	1.73933	6.55829	6.86446	3.30039	3.56206	3.38646	3.34634	2.31563	1.73933	3.23897	3.68401	2.95422	3.90874	3.38646	3.34634	3.82377	3.47163	3.86109	3.95
tll0251	Glycan biosynthesis and metabolism	Peptidoglycan metabolism	peptidoglycan bioysnthesis and recycling	N-acetylmuramoyl-L-alanine amidase AmiA	amiA	tll0251	5.50628	5.36767	6.16069	5.82278	6.63555	6.57703	5.89463	5.80515	6.9904	7.02866	6.95534	6.9762	6.63555	6.57703	6.22048	5.87287	6.62702	6.15798	6.95534	6.9762	6.15026	5.97443	6.3074	6.37792
tll0255	Transport and binding proteins	Amino acids_ peptides and amines	None	APC family amino acid-polyamine transporter		tll0255	1.73933	3.33221	3.32952	2.62064	2.5491	2.864	2.82011	3.19351	3.10645	2.93577	2.9339	2.57336	2.5491	2.864	3.39938	3.28704	3.20744	3.22999	2.9339	2.57336	3.12183	1.73933	2.6026	2.8033
tll0259	Translation	Translation factors	release factors	ribosome recycling factor Frr	frr	tll0259	6.57538	6.04755	7.14078	6.97853	6.79149	6.8417	6.42162	6.27366	6.58355	6.76385	7.21279	7.10209	6.79149	6.8417	7.08504	7.1042	6.85555	6.64386	7.21279	7.10209	6.85478	6.95041	6.64622	6.63884
tll0260	Nucleic acid metabolism	Pyrimidine metabolism	None	uridylate kinase PyrH	pyrH	tll0260	5.66847	5.4447	5.99264	5.97838	5.5357	6.03442	5.86244	5.68567	5.9899	5.57802	6.49416	6.16826	5.5357	6.03442	6.58939	6.3681	6.38809	5.89957	6.49416	6.16826	6.08129	6.13922	6.03611	5.75393
tll0266	Unknown function	General	None	uncharacterized isomerase yddE PhzC-PhzF family	yddE	tll0266	4.38861	5.32754	5.2392	5.21809	5.87914	5.36671	5.0518	4.66808	5.05543	5.33752	5.04403	5.3513	5.87914	5.36671	5.63928	5.04886	5.18993	4.95298	5.04403	5.3513	4.88042	5.28227	4.38705	4.58152
tll0268	Transport and binding proteins	Unknown substrate	None	integral membrane protein TerC family		tll0268	6.96571	6.78259	6.58861	7.28249	5.56907	5.85045	6.23335	6.62639	5.94003	5.84631	6.47461	6.63655	5.56907	5.85045	6.34843	6.3681	5.80912	6.30757	6.47461	6.63655	6.15026	6.13922	6.49665	6.33322
tll0269	Unknown function	General	None	extracytoplasmic TPR repeat domain protein		tll0269	7.9114	7.57005	7.57339	7.99975	6.93218	7.1326	6.71044	7.13083	7.67728	7.57101	7.61182	7.57992	6.93218	7.1326	7.69895	7.54617	7.39176	7.78625	7.61182	7.57992	7.66849	7.64878	7.79538	7.55734
tll0277	Amino acid metabolism	Glycine_ serine and threonine metabolism	homoserine biosynthesis from aspartate	homoserine dehydrogenase ThrA	thrA	tll0277	6.44759	6.89607	7.64787	7.49276	7.43827	7.49892	6.6646	6.36705	7.45627	7.41531	7.51955	7.61412	7.43827	7.49892	7.53215	7.45643	7.44472	7.22255	7.51955	7.61412	7.34057	7.19432	7.07335	7.19523
tll0278	Unknown function	General	None	COG2187 family uncharacterized protein		tll0278	4.86637	4.78937	5.40212	5.05882	6.95748	6.92857	5.02275	4.7508	6.12987	5.9637	6.53248	6.02275	6.95748	6.92857	5.87652	5.80155	5.74277	5.46133	6.53248	6.02275	5.85193	6.38402	5.5571	6.03119
tll0280	Intracellular trafficking_ assembly_ and processing	Chaperone and folding catalysis	nucleoid associated proteins	DnaJ-class molecular chaperone CbpA	cbpA	tll0280	6.4697	6.70684	6.18317	6.9488	6.19912	6.06548	6.45433	6.30097	5.88838	5.90621	6.47461	6.19114	6.19912	6.06548	5.90061	5.47431	6.36626	6.04883	6.47461	6.19114	6.00884	5.871	6.35166	6.29876
tll0282	Unknown function	General	None	pentapeptide repeat protein		tll0282	6.49146	6.8262	4.00658	4.43183	2.72488	3.2941	6.54823	6.93581	3.10645	4.28357	2.59573	3.66474	2.72488	3.2941	3.98499	4.84934	3.66734	4.03374	2.59573	3.66474	3.40415	4.07534	4.38705	4.69362
tll0286	Unknown function	General	None	hypothetical protein		tll0286	3.25496	2.56551	2.56402	1.73933	2.5491	2.864	2.97827	2.41145	3.10645	1.73933	2.9339	2.57336	2.5491	2.864	2.8225	3.50175	3.31491	2.6248	2.9339	2.57336	2.73487	2.55069	3.39874	2.8033
tll0287	Unknown function	General	photosystem II	hemoprotein associated with the PsbA2-Photosystem II complex		tll0287	3.25496	2.56551	2.56402	3.22335	3.10842	3.40675	3.23578	2.88378	3.30039	2.5971	2.9339	3.51595	3.10842	3.40675	3.05161	3.28704	2.79885	3.4383	2.9339	3.51595	2.73487	3.11099	3.19449	3.4198
tll0288	Energy metabolism	Sulfur metabolism	sulfide reduction to polysulfide	sulfide quinone reductase Sqr	sqr	tll0288	3.64552	4.11142	3.49772	3.22335	3.68112	3.5096	3.84905	3.80711	3.30039	3.38891	2.9339	3.66474	3.68112	3.5096	3.05161	3.68401	3.20744	3.77051	2.9339	3.66474	2.73487	3.11099	3.19449	3.21338
tll0290	Glycan biosynthesis and metabolism	Other glycan degradation	mannose hydrolysis from N-glycans	alpha-mannosidase Ams1	ams1	tll0290	6.17899	6.25349	6.31112	6.22192	6.43382	6.65045	6.14253	6.36705	6.01419	6.26733	6.04154	6.16826	6.43382	6.65045	6.18173	6.48631	6.16602	5.76786	6.04154	6.16826	5.97119	6.0709	5.95227	5.9446
tll0292	Unknown function	Enzymes of unknown specificity	None	possible alpha/beta hydrolase superfamily		tll0292	3.4661	3.33221	3.77734	3.76202	3.20975	3.5096	3.44475	3.05019	4.06846	3.38891	3.71095	4.02857	3.20975	3.5096	4.31638	3.50175	3.8119	3.77051	3.71095	4.02857	4.3946	3.97508	4.47153	3.95
tll0300	Unknown function	Enzymes of unknown specificity	None	haloacid dehalogenase superfamily subfamily IA hydrolase		tll0300	4.6479	5.74761	5.00512	5.36127	6.10018	5.85045	5.13552	4.90286	5.62965	5.15116	5.49817	5.43068	6.10018	5.85045	5.51973	5.42759	5.54265	5.58411	5.49817	5.43068	5.24062	5.15529	4.69782	5.20046
tll0303	Transport and binding proteins	Cations and iron carrying compounds	Na-dependent K uptake system KtrAB	Na-dependent potassium uptake system permease component KtrB	ktrB	tll0303	5.11317	4.95759	5.05514	4.94172	5.51873	5.28955	5.68962	5.36056	5.23258	5.57802	5.33349	5.3513	5.51873	5.28955	4.38794	4.69862	5.39895	4.7564	5.33349	5.3513	5.36246	5.06384	4.83054	5.17519
tll0306	Unknown function	Enzymes of unknown specificity	None	transglutaminase-like superfamily protein		tll0306	8.11419	8.24111	7.65592	7.5631	7.42019	7.60818	8.42198	8.51563	7.63883	7.55244	7.12781	7.48144	7.42019	7.60818	7.62157	7.50199	7.60221	7.5961	7.12781	7.48144	7.44015	7.27736	7.37051	7.73513
tll0307	Intracellular trafficking_ assembly_ and processing	Chaperone and folding catalysis	ClpP3-ClpR-ClpC proteolytic complex	Clp3 protease chaperone ClpC	clpC	tll0307	11.4104	11.1119	11.0251	11.1508	10.3754	10.6862	10.3591	10.6489	10.744	10.7239	10.9129	10.8401	10.3754	10.6862	10.7049	10.8045	10.7128	10.7706	10.9129	10.8401	10.7961	10.797	10.8612	10.8656
tll0312	Nucleic acid metabolism	DNA replication_ recombination_ and repair	nucleotide excision repair	UvrD/REP helicase domain-containing protein		tll0312	6.74803	6.89607	5.83105	5.75548	5.82503	5.59735	6.91219	6.73041	5.86183	5.78381	5.09657	5.26723	5.82503	5.59735	5.87652	6.06774	5.35508	5.80194	5.09657	5.26723	5.76653	5.28227	5.9232	6.04513
tll0314	Unknown function	Enzymes of unknown specificity	None	glycosyltransferase family 2		tll0314	3.80237	4.95759	3.13249	3.4309	3.91822	2.864	4.69361	4.15859	3.10645	3.84923	2.59573	3.34634	3.91822	2.864	4.38794	3.28704	3.58833	3.4383	2.59573	3.34634	3.12183	3.61756	3.72508	3.21338
tll0315	Unknown function	General	None	protein of unknown function DUF3110		tll0315	4.29005	3.7806	3.32952	4.43183	3.20975	3.40675	4.15629	4.43682	3.86011	3.56206	4.18419	4.61944	3.20975	3.40675	3.23897	3.84317	3.74167	2.97335	4.18419	4.61944	4.13937	3.86656	3.5727	3.8197
tll0316	Transport and binding proteins	Accesory functions	TonB energy transduction system	biopolymer transport system component ExbB	exbB	tll0316	4.18379	4.11142	4.84346	5.88706	5.25698	5.46349	4.40611	4.02899	5.4977	5.10048	5.14722	4.81141	5.25698	5.46349	4.99851	4.61669	5.4415	4.60812	5.14722	4.81141	4.96018	5.19889	4.89247	5.32051
tll0321	Glycan biosynthesis and metabolism	Polysacharide and lipopolysaccharide metabolism	KDO(2)-lipid A (Re LPS) biosynthesis and delivery	lipid-A-disaccharide synthase LpxB	lpxB	tll0321	4.72458	5.1546	5.99264	5.91815	6.77022	6.22522	5.98709	6.25981	5.88838	6.43911	6.09378	5.91683	6.77022	6.22522	5.9243	5.94081	5.99152	5.86776	6.09378	5.91683	5.30285	6.16129	5.59454	5.75393
tll0322	Metabolism of other amino acids and amines	Glutathione metabolism	glutathione biosynthesis	glutamate-cysteine ligase GshA	gshA	tll0322	5.11317	5.5873	5.6489	5.57194	6.52134	6.05003	5.77863	5.98451	5.4977	5.54065	5.49817	5.88908	6.52134	6.05003	5.9243	5.22366	5.94805	5.07028	5.49817	5.88908	5.30285	5.54075	5.30919	5.36582
tll0327	Fatty acid and lipid metabolism	Biosynthesis	digalactosyldiacylglycerol biosynthesis	digalactosyldiacylglycerol (DGDG) synthase DgdA	dgdA	tll0327	6.44759	6.14274	6.57169	6.68589	6.75586	6.57703	6.49682	6.61556	6.50011	6.22098	6.47461	6.21367	6.75586	6.57703	5.85202	5.87287	6.25188	5.83523	6.47461	6.21367	6.74773	6.42105	6.28474	6.26346
tll0328	Transport and binding proteins	Carbohydrates_ organic alcohols_ and acids	intermembrane phospholipid trafficking MlaACDEF	ABC-type phospholipid uptake system ATPase component MlaF	mlaF	tll0328	6.69275	6.48893	6.40969	6.57345	6.77022	6.89444	6.65525	6.6478	6.78023	6.84242	7.15261	6.45955	6.77022	6.89444	6.54432	6.57434	6.47222	6.52677	7.15261	6.45955	6.85478	6.70243	6.59194	6.62963
tll0329	Defense and invasion systems	Protein_ prosthetic group_ membrane repair	Iron-sulfur cluster repair	IscA FeS stabilizing protein IaiH	iaiH	tll0329	6.63526	6.39547	5.36311	5.16696	5.41238	5.06061	6.10178	6.18848	5.39006	5.54065	5.33349	5.46877	5.41238	5.06061	5.35467	5.72649	5.11282	5.22979	5.33349	5.46877	5.62805	5.47156	5.06343	4.76364
tll0330	Energy metabolism	Nitrogen metabolism	urease	urease beta subunit UreB	ureB	tll0330	4.38861	4.37632	4.28982	4.13841	3.74463	4.54038	4.65601	4.82889	3.9684	3.97184	3.84626	4.61944	3.74463	4.54038	4.75339	4.52963	4.0601	4.7564	3.84626	4.61944	3.63157	4.25579	4.62641	4.17737
tll0331	Prosthetic groups_ cofactors_ and carriers	Vitamin B6 metabolism	pyridoxal biosynthesis from erythrose-4P	pyridoxamine 5'-phosphate oxidase PdxH	pdxH	tll0331	5.37127	5.62083	5.61615	5.36127	5.25698	5.50952	5.57494	6.01784	5.23258	5.24739	6.30787	5.94405	5.25698	5.50952	6.08002	6.03705	5.82524	5.50344	6.30787	5.94405	5.62805	6.09404	5.47916	5.5536
tll0332	Unknown function	General	None	membrane protein of unknown function DUF2339		tll0332	6.25736	6.09593	4.72433	3.60749	3.91822	3.77478	5.10816	5.76642	4.48058	4.53691	3.84626	4.54908	3.91822	3.77478	4.07583	4.43672	4.3627	4.44209	3.84626	4.54908	3.99098	3.61756	4.62641	4.69362
tll0336	Unknown function	Enzymes of unknown specificity	None	polyketide cyclase / dehydrase family enzyme		tll0336	4.38861	4.20559	5.85928	5.68487	5.86581	6.03442	4.26179	4.02899	5.88838	5.9637	6.30787	6.51497	5.86581	6.03442	6.22048	6.18435	6.50254	6.54696	6.30787	6.51497	6.58309	6.34601	6.26173	6.49413
tll0337	Terpenoids and polyketides metabolism	Carotenoid metabolism	lycopene biosynthesis from isopentyl pyrophosphate (IPP)	zeta-carotene desaturase CrtQ	crtQ	tll0337	4.72458	5.36767	6.11465	5.78953	6.47824	6.52219	4.8007	4.58015	5.88838	6.09809	6.47461	6.55077	6.47824	6.52219	7.00972	6.98084	6.89416	6.90067	6.47461	6.55077	6.58309	6.641	6.71556	6.82779
tll0340	Intracellular trafficking_ assembly_ and processing	Peptidases	None	family S33 unassigned peptidase		tll0340	3.25496	2.89279	3.13249	2.62064	1.73933	2.39945	2.82011	3.4345	2.54788	2.5971	2.59573	1.73933	1.73933	2.39945	3.23897	3.02185	2.36008	3.22999	2.59573	1.73933	3.40415	2.55069	2.6026	2.6144
tll0357	Unknown function	General	None	hypothetical protein		tll0357	1.73933	3.33221	3.32952	3.89985	3.61423	3.2941	3.9165	3.72383	3.46611	3.97184	3.38646	3.66474	3.61423	3.2941	3.88744	3.68401	3.31491	4.25324	3.38646	3.66474	1.73933	3.47163	2.94323	4.17737
tll0358	Amino acid metabolism	Phenylalanine_ tyrosine and tryptophan biosynthesis	chorismate from erythrose-4P	3-deoxy-7-phosphoheptulonate synthase AroA2	aroA2	tll0358	5.91441	5.36767	6.09106	6.19681	5.37509	5.50952	5.13552	5.104	6.01419	5.42227	6.09378	5.83192	5.37509	5.50952	6.31302	6.21208	6.11455	6.0202	6.09378	5.83192	5.67572	6.09404	6.78171	6.25149
tll0360	Unknown function	Enzymes of unknown specificity	None	NmrA family protein Ycf39-like		tll0360	2.99457	2.89279	3.89699	3.22335	3.61423	3.5096	3.53683	3.4345	2.54788	2.93577	3.38646	3.14754	3.61423	3.5096	3.54053	3.84317	3.50391	3.4383	3.38646	3.14754	3.99098	3.74814	2.6026	3.32121
tll0365	Prosthetic groups_ cofactors_ and carriers	Porphyrin and chlorophyll metabolism	bilin biosynthesis	heme oxygenase (decyclizing) Hox1	hox1	tll0365	10.0916	10.0754	10.2295	10.3495	9.57358	9.79897	10.2823	10.5657	10.1618	10.1371	10.0556	9.66746	9.57358	9.79897	9.39712	9.3575	9.5481	9.29521	10.0556	9.66746	9.55574	9.83105	9.65011	9.47207
tll0366	Amino acid metabolism	Arginine and proline metabolism	arginine biosynthesis from ornithine_ carbamoyl-p_ and aspartate (urea cycle)	argininosuccinate lyase ArgH	argH	tll0366	5.27358	6.31606	6.68617	6.47253	7.41564	7.21784	7.22159	7.04471	6.97812	6.81151	6.99702	7.01513	7.41564	7.21784	7.37813	7.13345	7.10633	7.17149	6.99702	7.01513	7.11805	7.03638	7.16291	6.90611
tll0369	Unknown function	Enzymes of unknown specificity	None	TPR repeat-containing glycosyltransferase family 2		tll0369	4.99516	5.48171	5.32299	6.22192	6.45176	5.81431	5.26494	5.64351	5.88838	5.71845	5.24341	5.13098	6.45176	5.81431	5.24559	5.47431	5.21473	5.46133	5.24341	5.13098	5.10734	5.70036	5.1669	5.5536
tll0370	Glycan biosynthesis and metabolism	Peptidoglycan metabolism	peptidoglycan biosynthesis	UDP-N-acetylenolpyruvoylglucosamine reductase MurB	murB	tll0370	5.62962	5.83583	6.79222	6.29471	6.68943	6.73967	5.68962	5.60008	6.37452	5.87657	6.77544	6.51497	6.68943	6.73967	6.27671	6.59554	6.15332	6.52677	6.77544	6.51497	6.79151	6.67204	6.51621	6.49413
tll0371	Glycan biosynthesis and metabolism	Peptidoglycan metabolism	peptidoglycan biosynthesis	UDP-N-acetylmuramate--alanine ligase MurC	murC	tll0371	6.40234	6.55956	7.11766	6.63077	7.68917	7.42319	6.47573	6.72034	7.11893	7.45584	7.28183	7.53599	7.68917	7.42319	7.07452	7.23141	6.90932	6.86897	7.28183	7.53599	7.16871	7.17279	7.33792	7.24429
tll0378	Intracellular trafficking_ assembly_ and processing	Peptidases	None	peptidase U62 modulator of DNA gyrase TldD/PmbA family		tll0378	5.0554	5.4447	5.28172	5.31513	5.31726	5.09133	5.5947	5.74666	5.10183	4.68319	5.57389	4.47496	5.31726	5.09133	4.58267	5.16776	5.08615	5.17859	5.57389	4.47496	4.50632	5.06384	5.3967	5.06932
tll0380	Unknown function	Enzymes of unknown specificity	None	glycosyltransferase family 41		tll0380	4.29005	4.95759	4.95327	4.24342	5.56907	5.39153	5.31357	5.00701	4.7973	4.99332	4.36988	5.13098	5.56907	5.39153	4.85662	5.10956	5.26307	5.07028	4.36988	5.13098	4.13937	4.96607	5.00871	4.45957
tll0381	None	None	None	None	None	tll0381	2.64046	3.1349	2.89075	3.76202	3.61423	3.02786	3.44475	3.72383	3.30039	3.38891	2.9339	3.34634	3.61423	3.02786	3.23897	3.50175	3.66734	3.90874	2.9339	3.34634	2.73487	3.74814	2.94323	3.21338
tll0383	Unknown function	General	peptidoglycan bioysnthesis and recycling	SpoIID/LytB domain protein		tll0383	3.25496	4.20559	2.89075	3.60749	4.44781	4.18235	4.26179	4.02899	3.74195	3.56206	4.2802	3.66474	4.44781	4.18235	3.39938	3.84317	4.16868	3.77051	4.2802	3.66474	3.82377	4.16858	3.98419	3.74927
tll0384	Natural products biosynthesis	General	cyanopterin biosynthesis	UDP-glucose tetrahydrobiopterin glucosyltransferase PgtA	pgtA	tll0384	6.53404	6.76776	6.83539	6.82334	6.75586	6.46517	7.39994	7.09232	6.59967	6.35578	6.28559	6.40191	6.75586	6.46517	6.39996	6.6573	6.03371	6.42134	6.28559	6.40191	6.30946	6.11681	6.14078	6.35575
tll0385	Energy metabolism	Oxidative phosphorylation	F1/F0 ATPase AtpABCDEFGH	F-type H+-transporting ATPase gamma subunit AtpG	atpG	tll0385	7.71285	7.66911	8.90268	8.80563	8.78548	8.8154	8.13008	8.12364	8.85842	8.74286	8.89326	8.80479	8.78548	8.8154	8.75043	8.88098	9.01049	8.68486	8.89326	8.80479	8.96444	8.93398	8.64654	8.52446
tll0386	Unknown function	General	None	hypothetical protein		tll0386	3.80237	4.20559	3.89699	4.24342	4.44781	3.99424	4.69361	4.02899	3.74195	3.97184	3.96876	3.79773	4.44781	3.99424	4.07583	4.33707	4.71926	3.77051	3.96876	3.79773	3.82377	4.41502	3.72508	3.95
tll0390	Prosthetic groups_ cofactors_ and carriers	Porphyrin and chlorophyll metabolism	alpha-ribazole from nicotinate mononucleotide and dimethylbenzimidazole	alpha-ribazole-5'-phosphate phosphatase CobC	cobC	tll0390	4.6479	4.66485	4.10779	4.74549	3.10842	3.85213	4.5367	4.93844	4.24857	3.84923	3.71095	3.51595	3.10842	3.85213	4.16087	4.11281	3.41318	4.03374	3.71095	3.51595	3.82377	3.74814	4.55113	3.8197
tll0391	Unknown function	General	None	SpoIID/LytB domain protein		tll0391	6.15189	6.35631	6.51969	6.57345	6.77734	6.46517	6.34227	6.11342	6.94066	7.11979	6.69329	6.70167	6.77734	6.46517	6.88277	6.81013	6.5224	6.52677	6.69329	6.70167	6.42523	6.73218	6.79778	6.66611
tll0392	Unknown function	General	None	hypothetical protein		tll0392	5.11317	5.1546	5.2392	5.85528	5.55248	5.20797	5.5947	5.04009	5.35229	5.10048	4.98947	5.50588	5.55248	5.20797	4.31638	4.77601	5.6187	4.60812	4.98947	5.50588	5.4747	5.60675	5.1669	5.34334
tll0394	Unknown function	General	None	hypothetical protein		tll0394	6.2056	6.47072	5.94077	6.31818	4.44781	4.66929	6.88046	6.74041	4.7973	4.93653	5.33349	4.7503	4.44781	4.66929	5.12743	5.51956	4.45027	5.32697	5.33349	4.7503	5.24062	5.06384	5.21593	5.2253
tll0395	Nucleic acid metabolism	Pyrimidine metabolism	uridine monophosphate biosynthesis from glutamine	orotidine 5'-phosphate decarboxylase PyrF	pyrF	tll0395	3.4661	3.1349	4.10779	4.02449	4.20884	4.12254	4.45103	4.79039	3.86011	3.38891	4.36988	4.13042	4.20884	4.12254	4.75339	4.43672	3.94186	3.90874	4.36988	4.13042	3.82377	4.55769	3.5727	4.54205
tll0396	Unknown function	General	None	membrane protein of unknown function DUF3611		tll0396	4.79727	4.52809	4.10779	5.00148	5.37509	5.1214	4.8678	4.7508	4.90629	4.81557	4.98947	4.39663	5.37509	5.1214	3.98499	4.33707	4.75377	4.68423	4.98947	4.39663	3.99098	5.24119	4.69782	4.65725
tll0397	Energy metabolism	Sulfur metabolism	thiosulfate to sulfite	thiosulfate/3-mercaptopyruvate sulfurtransferase SseA	sseA	tll0397	8.94365	10.0202	9.4197	9.28136	9.74221	9.56702	8.69	8.53585	9.6045	9.60225	8.88958	9.42656	9.74221	9.56702	10.5532	10.2079	8.8112	9.87806	8.88958	9.42656	8.91587	8.85511	8.87942	9.45134
tll0398	Fatty acid and lipid metabolism	Glycerolipid and glycerophospholid metabolism	sulfolipid sulfoquinovosyldiacylglycerol biosynthesis	UDP-sulfoquinovose synthase SqdB	sqdB	tll0398	7.39295	7.02639	8.70758	8.75931	8.83408	8.97278	7.74623	7.46206	8.66919	8.53638	8.84086	8.90142	8.83408	8.97278	8.54103	8.66769	8.81321	8.20958	8.84086	8.90142	8.77589	8.78946	8.28	8.18784
tll0399	Unknown function	General	None	hypothetical protein		tll0399	1.73933	1.73933	2.89075	2.62064	4.33355	4.66929	2.37291	1.73933	3.30039	3.18568	2.59573	3.14754	4.33355	4.66929	3.54053	3.28704	3.41318	3.4383	2.59573	3.14754	3.63157	3.86656	3.5727	3.32121
tll0403	Unknown function	Enzymes of unknown specificity	None	putative 2-phosphosulfolactate phosphatase		tll0403	4.99516	5.05953	6.01788	5.44931	5.93129	5.92011	5.45023	5.30741	5.46271	5.57802	5.57389	5.77239	5.93129	5.92011	5.7496	5.51956	5.70841	5.76786	5.57389	5.77239	5.67572	5.89757	5.5571	5.83648
tll0404	Defense and invasion systems	Protein_ prosthetic group_ membrane repair	photosystem II repair	photosystem II repair protein Psb32	psb32	tll0404	5.74315	6.41465	7.12927	7.15813	7.49553	7.47604	6.42162	6.00127	6.9904	7.05529	7.21279	7.48144	7.49553	7.47604	7.42857	7.34831	7.43951	7.14526	7.21279	7.48144	7.2957	7.17279	7.2117	7.05104
tll0415	Nucleic acid metabolism	DNA replication_ recombination_ and repair	replication restart_ PriA/PriB primosome pathway	primosomal protein N' (replication factor Y) PriA	priA	tll0415	4.72458	4.78937	5.47709	5.11392	4.93585	4.82449	4.73023	4.82889	5.46271	5.54065	5.04403	5.30988	4.93585	4.82449	5.31923	4.69862	4.8839	4.82503	5.04403	5.30988	4.88042	4.4882	4.69782	4.98437
tll0418	Fatty acid and lipid metabolism	Biosynthesis	Sulfoquinovosyldiacylglycerol biosynthesis	sulfoquinovosyldiacylglycerol biosynthesis protein SqdX	sqdX	tll0418	5.97756	6.39547	6.62187	6.27085	6.65115	6.86831	5.89463	5.95039	6.79431	6.71456	7.01064	6.94964	6.65115	6.86831	6.57453	6.61642	6.86335	6.13146	7.01064	6.94964	6.21607	6.47487	6.35166	6.38888
tll0422	Prosthetic groups_ cofactors_ and carriers	Porphyrin and chlorophyll metabolism	uroporhyrinogen III biosynthesis from 5-aminolevulinate	porphobilinogen synthase HemB	hemB	tll0422	7.15478	7.15733	7.74156	7.79789	7.64703	7.91929	7.24045	7.39405	7.83526	7.86235	8.08717	7.87613	7.64703	7.91929	7.68518	7.74875	7.62533	7.50625	8.08717	7.87613	7.86556	7.78978	7.56139	7.513
tll0423	Nucleic acid metabolism	Purine metabolism	Cofactor NAD synth	ADP-ribose pyrophosphatase NudF	nudF	tll0423	5.77908	5.99747	6.51969	6.47253	6.53822	6.34388	6.28278	6.65839	5.86183	6.37707	5.93098	6.14501	6.53822	6.34388	6.25821	6.55283	6.40959	6.91627	5.93098	6.14501	6.58309	6.45716	6.90553	6.34453
tll0424	Intracellular trafficking_ assembly_ and processing	Peptidases	cytoplasmic protease	methionine aminopeptidase Map	map	tll0424	6.59562	6.23201	7.45851	7.59222	7.18875	7.1399	6.83153	6.9183	7.19514	7.11979	7.53848	7.126	7.18875	7.1399	7.52444	7.56775	7.7817	7.75191	7.53848	7.126	7.44015	7.60123	7.96144	8.03598
tll0425	Nucleic acid metabolism	DNA replication_ recombination_ and repair	single strand breaks repair	FAD-dependent deoxyribopyrimidine photolyase PhrA	phrA	tll0425	6.15189	5.99747	5.51314	5.36127	5.44872	5.39153	6.51761	6.34098	5.42685	5.15116	4.67953	4.47496	5.44872	5.39153	5.12743	5.22366	4.71926	5.46133	4.67953	4.47496	5.17554	4.91452	4.95179	5.01326
tll0426	Unknown function	General	None	hypothetical protein		tll0426	4.72458	4.29363	4.10779	4.02449	3.20975	3.02786	4.31161	4.09536	3.9684	3.38891	1.73933	3.79773	3.20975	3.02786	2.8225	3.02185	3.8119	3.22999	1.73933	3.79773	3.12183	3.74814	3.5727	3.88648
tll0439	Amino acid metabolism	Phenylalanine_ tyrosine and tryptophan biosynthesis	tryptophan biosynthesis from ribose-5-phosphate	tryptophan synthase alpha subunit TrpA	trpA	tll0439	3.94214	4.90373	4.89944	4.67346	4.90986	5.41592	4.83465	4.62481	4.95777	5.15116	5.33349	4.6864	4.90986	5.41592	5.08575	4.22958	5.16469	4.82503	5.33349	4.6864	4.96018	5.28227	4.38705	4.58152
tll0443	Transport and binding proteins	Unknown substrate	None	ABC-type transport system ATPase component		tll0443	9.00916	9.67384	8.2937	8.45032	8.26124	8.15359	8.6293	8.65948	8.32626	8.23838	8.02813	8.03605	8.26124	8.15359	9.10326	9.07433	7.59754	8.68486	8.02813	8.03605	7.99281	7.8247	7.83483	7.96462
tll0444	Energy metabolism	Photosynthesis	photosystem II other common subunits	photosystem II oxygen-evolving enhancer protein 1 PsbO	psbO	tll0444	10.725	10.2864	11.0459	10.949	10.789	11.1471	9.52535	9.7426	10.8853	10.8865	11.2707	11.0404	10.789	11.1471	10.7691	10.7816	10.857	10.4382	11.2707	11.0404	10.922	11.013	10.7103	10.3278
tll0447	Energy metabolism	Oxidative phosphorylation	NAD(P)H:quinone oxidoreductase (complex I) NdhABCDEFGHIJKLMNOPQS	NADH-plastoquinone oxidoreductase subunit NdhM	ndhM	tll0447	3.25496	2.56551	5.00512	5.00148	4.8008	5.0292	3.62246	3.88533	4.61603	4.93653	5.24341	4.6864	4.8008	5.0292	5.423	4.69862	5.42038	5.58411	5.24341	4.6864	5.10734	5.39883	5.3967	5.38795
tll0451	Prosthetic groups_ cofactors_ and carriers	Porphyrin and chlorophyll metabolism	chlorophyllide a biosynthesis from protoporphyrin IX	magnesium-protoporphyrin O-methyltransferase BchM	bchM	tll0451	4.38861	4.66485	5.4401	5.53222	5.55248	5.77723	4.83465	5.04009	5.83478	5.78381	5.37648	4.92617	5.55248	5.77723	5.423	5.80155	5.80912	5.6228	5.37648	4.92617	4.79586	5.43566	5.47916	5.20046
tll0452	Cell structure_ growth_ and death	Cell division	cell division export system FtsEX	ABC-type septal ring translocating system permease component FtsX	ftsX	tll0452	4.38861	4.11142	5.05514	4.5975	6.25127	5.86818	5.23998	5.28008	5.80722	5.57802	5.28916	5.22325	6.25127	5.86818	5.38924	5.27745	5.69091	5.6228	5.28916	5.22325	5.30285	5.36103	5.89352	5.17519
tll0453	Cell structure_ growth_ and death	Cell division	cell division export system FtsEX	ABC-type septal ring translocating system ATPase component FtsE	ftsE	tll0453	4.79727	5.32754	5.28172	5.40597	5.91843	5.36671	5.84606	5.64351	5.23258	4.87735	5.57389	5.57731	5.91843	5.36671	5.87652	5.94081	5.30982	5.66047	5.57389	5.57731	5.41969	5.19889	5.51866	5.51396
tll0454	Glycan biosynthesis and metabolism	Polysacharide and lipopolysaccharide metabolism	polysaccharide biosynthesis	UDP-N-acetyl-D-mannosaminuronic acid transferase RffM	rffM	tll0454	6.42515	6.57669	6.97058	7.09167	6.17771	6.34388	6.44351	6.65839	6.72253	6.91693	6.64166	6.74865	6.17771	6.34388	6.70311	6.93172	6.72454	6.54696	6.64166	6.74865	6.65597	6.56033	6.84495	6.9288
tll0456	Glycan biosynthesis and metabolism	Polysacharide and lipopolysaccharide metabolism	dTDP-4-dehydro-L-rhamnose biosynthesis from 4_6-dideoxy-4-oxo-dTDP-D-glucose	dTDP-4-dehydrorhamnose 3_5-epimerase RfbC	rfbC	tll0456	5.97756	6.27465	6.48395	6.34127	6.61978	6.26588	6.65525	6.54883	6.67767	6.17308	5.87233	6.32127	6.61978	6.26588	6.01534	5.87287	6.36626	6.0202	5.87233	6.32127	6.21607	5.97443	6.28474	6.17754
tll0457	Terpenoids and polyketides metabolism	Polyketide sugar unit biosynthesis	4_6-dideoxy-4-oxo-dTDP-D-glucose biosynthesis from glucose-1-phosphate	glucose-1-phosphate thymidylyltransferase RfbA	rfbA	tll0457	6.88583	6.6594	7.0213	6.66775	7.1994	6.83271	7.51283	7.35555	7.14112	6.61062	6.60618	6.6531	7.1994	6.83271	6.48194	6.21208	6.56133	6.69902	6.60618	6.6531	6.65597	6.73218	6.79778	6.8438
tll0458	Terpenoids and polyketides metabolism	Polyketide sugar unit biosynthesis	4_6-dideoxy-4-oxo-dTDP-D-glucose biosynthesis from glucose-1-phosphate	dTDP-glucose 4_6-dehydratase RfbB	rfbB	tll0458	7.78505	7.61215	7.14078	7.61132	7.47815	7.26533	7.84399	7.78532	7.68485	7.31972	6.99702	7.00227	7.47815	7.26533	6.93024	7.29752	7.33116	7.43228	6.99702	7.00227	7.02945	7.15093	7.11242	7.18271
tll0460	Metabolism of other amino acids and amines	D-Alanine metabolism	peptidoglycan biosynthesis	alanine racemase Alr	alr	tll0460	5.27358	4.20559	5.19538	4.67346	5.89236	5.73916	5.26494	5.30741	5.80722	5.99161	6.39366	5.99699	5.89236	5.73916	6.08002	5.97361	6.23992	5.66047	6.39366	5.99699	5.57874	6.20444	6.1658	6.01712
tll0463	Amino acid metabolism	Phenylalanine_ tyrosine and tryptophan biosynthesis	chorismate biosynthesis via shikimate	chorismate synthase AroC	aroC	tll0463	5.11317	5.99747	6.48395	5.6482	7.04861	6.9619	6.15586	5.84286	6.63138	6.55569	6.99702	6.88103	7.04861	6.9619	7.03165	6.69706	6.68103	6.52677	6.99702	6.88103	6.55795	6.62522	6.35166	6.39976
tll0464	Prosthetic groups_ cofactors_ and carriers	Iron sulfur clusters	None	iron binding protein from the HesB/IscA/SufA family		tll0464	4.29005	4.52809	5.05514	4.67346	4.33355	4.49461	4.83465	4.7508	4.06846	3.97184	4.74724	4.47496	4.33355	4.49461	4.64193	4.69862	3.8785	4.52759	4.74724	4.47496	5.24062	4.80538	4.55113	4.76364
tll0465	Cell structure_ growth_ and death	Cell division	None	cell division inhibitor SulA	sulA	tll0465	6.90217	7.11108	7.3536	7.53337	7.14537	6.97011	7.18311	7.42536	7.30729	7.00153	7.34772	7.01513	7.14537	6.97011	7.3435	7.34831	7.18938	7.41043	7.34772	7.01513	7.28042	7.22603	7.22364	7.33765
tll0466	Unknown function	General	None	hypothetical protein		tll0466	6.53404	6.61035	6.37107	6.64938	5.5357	5.5759	6.28278	6.25981	5.83478	5.99161	6.49416	6.74865	5.5357	5.5759	6.52898	6.69706	6.37722	6.48552	6.49416	6.74865	6.50632	6.32662	6.47681	6.68401
tll0467	Carbohydrate metabolism	Pentose phosphate pathway	pentose phosphate cycle_ non-oxidative phase	transaldolase TalA	talA	tll0467	7.8705	7.38814	6.48395	7.10521	5.17241	5.26287	7.01802	7.40037	6.51719	6.01898	5.90195	6.19114	5.17241	5.26287	6.01534	6.12723	5.79282	6.3993	5.90195	6.19114	6.21607	6.42105	6.063	6.50424
tll0471	Translation	Ribosomal proteins: synthesis and modification	ribosomal protein modification factors	ribosomal-protein-alanine acetyltransferase RimI	rimI	tll0471	2.64046	1.73933	2.56402	1.73933	1.73933	1.73933	2.37291	3.3203	2.86875	2.93577	2.59573	1.73933	1.73933	1.73933	2.51403	2.66064	2.61069	3.22999	2.59573	1.73933	2.73487	1.73933	1.73933	2.8033
tll0476	Intracellular trafficking_ assembly_ and processing	Peptidases	T2bSS type IVa pilus complex	prepilin peptidase PilD	pilD	tll0476	5.46268	4.66485	4.10779	4.02449	4.25169	4.34738	5.13552	5.13491	4.61603	4.61197	4.53335	4.47496	4.25169	4.34738	4.69877	4.11281	3.94186	4.03374	4.53335	4.47496	3.99098	4.07534	4.69782	4.65725
tll0480	Signal transduction	Two-component systems	None	two component signal transduction system histidine kinase		tll0480	7.9114	7.54418	4.78516	5.11392	5.6177	5.39153	6.82321	7.01207	5.39006	5.33752	5.19613	5.17787	5.6177	5.39153	4.85662	4.98544	5.33263	5.37318	5.19613	5.17787	4.96018	5.54075	5.26332	5.57302
tll0486	Intracellular trafficking_ assembly_ and processing	Peptidases	membrane protease	M79 family C-terminal endopeptidase		tll0486	4.18379	4.66485	5.2392	5.31513	5.43066	5.39153	5.10816	4.53401	4.73945	5.46283	5.7473	5.74167	5.43066	5.39153	5.48821	5.83765	5.60006	5.07028	5.7473	5.74167	5.62805	5.28227	5.1669	5.73684
tll0487	Energy metabolism	Electron transport	photosynthetic electron transport	2Fe-2S ferredoxin PetF	petF	tll0487	3.94214	4.66485	5.15016	4.8793	5.3368	5.34145	4.69361	4.66808	5.00744	5.33752	5.64579	4.92617	5.3368	5.34145	5.35467	5.37928	5.56204	4.89046	5.64579	4.92617	5.41969	5.28227	5.11611	5.2497
tll0488	Prosthetic groups_ cofactors_ and carriers	Ubiquinone and other terpenoid-quinone biosynthesis	phylloquinone biosynthesis via SEPHCHC	1_4-dihydroxy-2-naphthoyl-CoA thioesterease DncH	dncH	tll0488	3.64552	3.7806	3.32952	2.96771	3.10842	3.02786	3.98064	3.63469	3.10645	3.38891	3.18347	1.73933	3.10842	3.02786	2.51403	3.02185	2.79885	2.97335	3.18347	1.73933	2.73487	3.11099	3.39874	2.6144
tll0490	Prosthetic groups_ cofactors_ and carriers	Iron sulfur clusters	iron-sulfur cluster assembly SUF system	Fe-S cluster assembly protein SufB	sufB	tll0490	6.57538	6.21021	7.62347	7.32938	8.13391	8.36446	6.22072	6.36705	7.89521	7.94296	8.47879	8.40176	8.13391	8.36446	8.38806	8.48124	9.56733	9.02747	8.47879	8.40176	8.76496	8.80003	9.2988	9.24097
tll0495	Unknown function	Enzymes of unknown specificity	None	HAD superfamily phosphatase YqeG	yqeG	tll0495	4.79727	5.1546	4.59409	4.67346	4.41077	4.23962	4.93184	5.13491	3.46611	3.56206	4.2802	3.91824	4.41077	4.23962	4.07583	4.11281	4.11549	4.14796	4.2802	3.91824	3.82377	3.30548	4.09677	3.95
tll0500	Terpenoids and polyketides metabolism	Terpenoid backbone biosynthesis	IPP biosynthesis via deoxyxylulose	4-diphosphocytidyl-2-C-methyl-D-erythritol kinase IspE	ispE	tll0500	5.94633	5.77762	5.15016	4.67346	5.5357	5.83249	5.6142	5.60008	5.3135	5.54065	5.24341	5.17787	5.5357	5.83249	5.82709	5.56341	5.18993	5.22979	5.24341	5.17787	4.79586	5.39883	4.89247	5.2253
tll0502	Translation	tRNA and rRNA base modification	tRNA N6-threonylcarbamoyladenosine modification	tRNA threonylcarbamoyladenosine modification protein TsaD	tsaD	tll0502	6.88583	6.94962	6.40969	6.90303	5.46654	5.70006	6.56829	6.69999	5.86183	5.61444	5.84208	5.46877	5.46654	5.70006	6.01534	6.61642	5.39895	6.69902	5.84208	5.46877	5.52767	5.28227	6.26173	6.33322
tll0506	Translation	Transfer RNA biogenesis	tRNA aminoacylation	glutamyl-tRNA synthetase GltX	gltX	tll0506	6.28257	6.72232	6.53723	6.59281	6.8602	6.92857	7.38871	7.40037	6.69278	6.5369	6.79132	6.7175	6.8602	6.92857	6.64737	6.63701	7.03902	6.50629	6.79132	6.7175	6.70258	6.56033	6.063	6.45295
tll0507	Amino acid metabolism	Arginine and proline metabolism	arginine degradation (L-arginine deiminase pathway)	L-arginine deiminase ArcA	arcA	tll0507	8.28574	8.52732	9.26531	9.1241	9.00907	9.274	8.90613	8.82589	9.15389	9.20476	9.44791	9.16053	9.00907	9.274	9.23422	9.14063	8.95865	9.05237	9.44791	9.16053	9.20985	8.96248	8.89444	8.89063
tll0511	Unknown function	Enzymes of unknown specificity	None	oxidoreductase short-chain dehydrogenase/reductase family		tll0511	5.77908	5.74761	3.32952	4.24342	3.4685	3.92511	4.9628	5.25221	3.46611	3.84923	3.84626	3.66474	3.4685	3.92511	3.54053	3.50175	4.68388	3.77051	3.84626	3.66474	3.82377	4.4882	3.86109	4.41639
tll0513	Transport and binding proteins	Cations and iron carrying compounds	iron (III) transport system AfuABC	ABC-type FeII uptake system substrate-binding component FutA1	futA1	tll0513	3.25496	3.9004	5.28172	5.05882	5.82503	6.38136	3.98064	4.43682	5.46271	5.29317	6.16874	6.16826	5.82503	6.38136	5.9243	5.72649	5.70841	4.60812	6.16874	6.16826	5.93253	6.04738	5.3967	5.51396
tll0514	Unknown function	General	None	hypothetical protein		tll0514	7.47164	7.70846	4.45035	4.94172	3.74463	4.66929	7.20248	7.64874	4.61603	4.08401	3.96876	4.31355	3.74463	4.66929	4.52076	5.32928	3.94186	3.61548	3.96876	4.31355	3.63157	3.86656	4.09677	4.06853
tll0515	Unknown function	General	None	PedR controlled uncharacterized protein		tll0515	9.71345	9.46691	7.711	8.1246	6.5877	6.64019	9.0906	9.53587	7.17377	7.35229	7.07691	7.47215	6.5877	6.64019	7.30801	7.557	6.69859	7.38824	7.07691	7.47215	7.52035	7.12874	7.15045	7.34329
tll0517	Transport and binding proteins	Unknown substrate	RND-type exporter Rnd3	RND-type export system MFP component		tll0517	4.99516	5.1546	5.2392	5.40597	4.82887	5.09133	4.8678	4.7508	5.05543	4.99332	5.41821	5.86079	4.82887	5.09133	5.28288	5.04886	5.16469	5.27921	5.41821	5.86079	5.52767	5.57413	5.83227	5.12324
tll0518	Nucleic acid metabolism	DNA replication_ recombination_ and repair	DNA replication elongation factor_ DNA polymerase III	DNA polymerase III delta prime subunit HolB	holB	tll0518	4.18379	4.37632	3.32952	4.5975	3.9713	4.12254	4.26179	4.02899	4.40752	2.93577	2.59573	3.79773	3.9713	4.12254	4.07583	4.43672	3.8119	4.35092	2.59573	3.79773	3.40415	3.61756	3.98419	3.21338
tll0519	Translation	Transfer RNA biogenesis	CCA adding factors	tRNA nucleotidyltransferase A-adding		tll0519	6.44759	7.27735	6.09106	6.00757	5.87914	5.95371	6.92001	6.84606	5.88838	5.90621	5.57389	5.3513	5.87914	5.95371	6.33083	6.29221	5.74277	6.60588	5.57389	5.3513	5.76653	5.78822	5.86322	5.97405
tll0520	Unknown function	General	None	hypothetical protein		tll0520	7.1133	6.41465	5.32299	6.38637	4.44781	4.23962	6.16907	6.89163	5.72118	5.15116	4.45404	5.64533	4.44781	4.23962	5.423	5.76451	5.69091	6.2837	4.45404	5.64533	5.41969	5.89757	6.19039	6.15202
tll0521	Unknown function	General	None	hypothetical protein		tll0521	3.25496	2.56551	2.89075	1.73933	2.72488	2.864	2.62843	3.3203	2.86875	2.5971	1.73933	1.73933	2.72488	2.864	1.73933	1.73933	2.36008	2.97335	1.73933	1.73933	2.73487	3.11099	1.73933	2.95925
tll0523	Glycan biosynthesis and metabolism	Peptidoglycan metabolism	peptidoglycan biosynthesis	D-alanine-D-alanine ligase Ddl	ddl	tll0523	5.37127	6.14274	5.28172	5.11392	5.81118	6.2389	5.5947	5.33423	5.59778	6.04584	5.98732	6.23584	5.81118	6.2389	5.94761	5.47431	6.14051	5.32697	5.98732	6.23584	5.8928	5.66983	5.3967	5.32051
tll0527	Translation	Translation factors	release factors	peptide chain release factor PrfB	pfrB	tll0527	6.4697	6.02273	6.2271	6.19681	6.66658	6.31835	5.87862	5.80515	6.31715	6.0722	6.39366	6.12138	6.66658	6.31835	6.52898	6.39253	6.42022	6.64386	6.39366	6.12138	6.30946	6.30696	6.3297	6.09957
tll0529	Intracellular trafficking_ assembly_ and processing	Peptidases	DNA gyrase modulation	TldE/TldD proteolytic complex component TldD	tldD	tll0529	7.91944	7.53546	7.74156	7.97048	7.76276	7.84535	7.42213	7.72621	7.7798	7.60745	7.62073	7.76636	7.76276	7.84535	8.04441	7.91797	8.02714	7.96175	7.62073	7.76636	8.02065	7.84525	8.15466	7.91627
tll0530	Translation	Ribosomal proteins: synthesis and modification	ribosome large subunit	LSU ribosomal protein L25 RplY	rplY	tll0530	6.55486	6.33633	7.43065	7.32938	7.65865	7.37453	6.14253	6.47885	7.4474	7.43571	7.99425	7.87613	7.65865	7.37453	7.61433	7.62035	7.25016	7.65304	7.99425	7.87613	7.54612	7.61725	7.46408	7.46208
tll0531	Nucleic acid metabolism	Purine metabolism	adenosine monophosphate (AMP) biosynthesis from inosine monophosphate (IMP)	adenylosuccinate synthase PurA	purA	tll0531	7.83693	8.97403	8.64835	8.49212	9.43978	9.20786	8.74384	8.35908	8.66154	9.00422	8.44408	8.91862	9.43978	9.20786	9.46914	9.33565	8.31853	9.17404	8.44408	8.91862	8.23384	8.19936	8.3139	8.23106
tll0533	Unknown function	General	None	hypothetical protein		tll0533	6.23171	6.41465	5.96694	5.88706	6.16689	6.40581	5.91046	5.74666	6.06159	6.01898	6.16874	6.34186	6.16689	6.40581	5.90061	6.18435	6.0747	5.93069	6.16874	6.34186	6.279	6.22554	6.1658	6.05893
tll0538	Transport and binding proteins	Cations and iron carrying compounds	None	monovalent cation/H+ antiporter YbaL	ybaL	tll0538	6.69275	7.0633	6.4473	6.59281	6.81937	6.68081	7.02529	7.04471	6.72253	6.39805	6.4548	6.42138	6.81937	6.68081	6.36581	6.3681	6.5517	6.35417	6.4548	6.42138	6.08129	6.16129	6.39459	6.544
tll0539	Regulatory functions	Protein interactions	None	allosteric effector of glucose-6-phosphate dehydrogenase OpcA	opcA	tll0539	7.27251	7.62866	6.42862	6.4084	6.64337	6.29235	7.4331	7.34903	5.9899	6.47903	5.68044	5.77239	6.64337	6.29235	6.9067	6.41655	6.4824	6.90067	5.68044	5.77239	5.80987	5.97443	6.3074	6.29876
tll0540	Carbohydrate metabolism	Pentose phosphate pathway	pentose phosphate pathway_ oxidative phase	glucose-6-phosphate 1-dehydrogenase Zwf	zwf	tll0540	7.80255	7.49101	6.29057	6.45147	5.66472	5.55411	7.41661	7.43154	5.88838	6.14852	6.04154	6.12138	5.66472	5.55411	5.63928	5.37928	5.87254	6.30757	6.04154	6.12138	5.76653	6.11681	6.43629	6.56347
tll0541	Energy metabolism	Carbon fixation in prokaryotes	Calvin-Benson cycle	fructose-1_6-bisphosphatase Fbp	fbp	tll0541	7.80255	7.33883	6.84949	6.83963	6.14499	5.97022	6.41055	6.86446	6.31715	6.43911	6.14419	6.45955	6.14499	5.97022	6.48194	6.99685	6.8239	7.13197	6.14419	6.45955	6.89546	6.36514	7.17526	7.24429
tll0552	Unknown function	Enzymes of unknown specificity	DNA Repair	FAD-binding protein		tll0552	5.41771	5.55296	4.66073	4.51714	4.29324	4.12254	5.45023	5.22378	4.54996	3.97184	3.96876	4.54908	4.29324	4.12254	4.69877	4.33707	4.26915	4.68423	3.96876	4.54908	4.50632	3.74814	4.38705	4.72907
tll0553	Signal transduction	General	None	KaiB domain protein		tll0553	7.0116	7.36861	6.40969	6.43009	6.29168	6.2389	6.80643	6.89163	6.37452	6.31224	6.67629	6.14501	6.29168	6.2389	6.78287	6.50882	6.60855	6.33106	6.67629	6.14501	5.8928	6.36514	6.41559	6.42127
tll0554	Cell motility and adherance	Surface structures and assembly platforms	T2bSS type IVa pilus complex	pilus retraction protein PilT	pilT	tll0554	8.17591	7.62866	7.77148	7.65798	7.40648	7.6394	7.17006	7.54423	7.8078	7.63418	8.18651	7.63926	7.40648	7.6394	7.73279	7.81343	7.95961	7.38824	8.18651	7.63926	7.92569	7.97527	7.90324	7.81846
tll0555	Transport and binding proteins	Unknown substrate	None	AEC family efflux carrier		tll0555	4.48055	4.45429	2.89075	3.60749	3.86291	4.12254	3.7779	4.09536	4.40752	3.84923	3.18347	3.66474	3.86291	4.12254	3.39938	4.11281	4.16868	3.61548	3.18347	3.66474	3.63157	3.74814	2.94323	3.95
tll0559	Transport and binding proteins	Carbohydrates_ organic alcohols_ and acids	None	ABC-type export system hybrid permease / ATPase		tll0559	5.46268	5.05953	4.95327	5.05882	5.27736	5.59735	5.10816	5.19477	5.19032	5.57802	5.64579	4.7503	5.27736	5.59735	4.69877	4.91903	5.79282	5.32697	5.64579	4.7503	4.88042	5.1103	5.1669	5.47318
tll0561	Unknown function	General	None	hypothetical protein		tll0561	5.41771	5.32754	5.58263	5.36127	5.58546	5.36671	5.3606	5.48534	5.14677	5.54065	4.98947	5.74167	5.58546	5.36671	5.7228	5.72649	5.69091	5.66047	4.98947	5.74167	5.52767	5.60675	5.11611	5.2737
tll0562	Intracellular trafficking_ assembly_ and processing	Peptidases	None	ATP-independent intracellular protease PfpI	pfpI	tll0562	6.28257	5.86406	7.00878	6.80686	6.35023	6.36897	5.5947	5.87961	6.63138	6.35578	6.72671	6.74865	6.35023	6.36897	6.61868	6.34324	6.50254	6.42134	6.72671	6.74865	6.91538	6.45716	6.49665	6.39976
tll0565	Regulatory functions	Protein interactions	None	histone deacetylase family protein		tll0565	2.99457	3.1349	3.32952	2.62064	2.5491	2.864	2.97827	3.53869	1.73933	2.93577	3.38646	3.14754	2.5491	2.864	1.73933	3.68401	2.36008	3.22999	3.38646	3.14754	3.63157	3.11099	3.72508	2.36277
tll0567	Signal transduction	Taxis	None	blue light phototaxis adaptor protein CheW family	pixI2	tll0567	5.91441	5.6536	4.78516	4.74549	5.1055	5.26287	6.71044	7.04471	5.10183	5.15116	5.04403	4.6864	5.1055	5.26287	4.80596	4.84934	4.8839	5.12547	5.04403	4.6864	5.03567	4.33772	5.26332	4.54205
tll0568	Signal transduction	Taxis	T2bSS twitching motility chemosensory response system ChpABC/pilGHJK	blue light phototaxis signal transduction system hybrid histidine kinase / response regulator PixL	pixL	tll0568	9.99413	10.1502	8.94923	8.78896	8.59114	8.75492	10.2061	10.3395	8.66537	8.82636	8.56439	8.6152	8.59114	8.75492	8.65483	8.622	8.28698	8.47988	8.56439	8.6152	8.3771	8.45252	8.56912	8.47909
tll0569	Signal transduction	Taxis	T2bSS twitching motility chemosensory response system ChpABC/pilGHJK	blue light-responsive cyanobacteriochrome PixJ	pixJ	tll0569	11.534	11.1841	10.923	10.848	10.3511	10.5003	10.9567	11.0806	10.7647	10.7688	10.6194	10.5423	10.3511	10.5003	10.3675	10.2469	10.171	10.0574	10.6194	10.5423	10.4142	10.3998	10.4174	10.2383
tll0570	Signal transduction	Taxis	T2bSS twitching motility Pil-Chp system	blue light phototaxis adaptor protein PixI	pixI1	tll0570	8.75434	8.22492	8.27294	8.46614	7.35505	7.54362	8.09943	8.53872	7.74401	7.8086	7.80399	7.84046	7.35505	7.54362	7.22482	7.29752	7.18938	7.11855	7.80399	7.84046	7.78128	7.64878	7.72152	7.52298
tll0571	Signal transduction	Taxis	T2bSS type IVa pili ChpA-ChpB/PilGH chemosensory system	blue light phototaxis signal transduction system response regulator PixH	pixH	tll0571	8.55197	8.27819	9.0685	8.84648	8.50371	8.41344	8.05751	8.37521	8.66537	8.68012	8.7983	8.61941	8.50371	8.41344	8.09212	8.28672	7.95961	8.03497	8.7983	8.61941	8.75947	8.57242	8.42147	8.24015
tll0572	Signal transduction	Taxis	T2bSS type IVa pili ChpA-ChpB/PilGH chemosensory system	blue light phototaxis signal transduction system response regulator PixG	pixG	tll0572	9.05368	8.98047	8.94923	8.68467	8.92823	8.89946	8.78723	8.78304	8.80733	8.91984	8.89693	8.74432	8.92823	8.89946	8.28691	8.2133	8.63561	8.07023	8.89693	8.74432	8.60869	8.62883	8.5738	8.59231
tll0573	Transport and binding proteins	Porins and secretins	None	OprB family carbohydrate-selective porin		tll0573	13.445	12.7103	13.0596	12.9221	12.552	12.7806	11.884	11.9819	13.0162	12.96	12.9003	12.8259	12.552	12.7806	12.74	12.7806	12.7866	12.5909	12.9003	12.8259	12.6663	12.7739	12.6429	12.6887
tll0574	Prosthetic groups_ cofactors_ and carriers	Biotin and lipoate metabolism	lipoic acid metabolism	lipoyl synthase LipA2	lipA2	tll0574	3.94214	4.45429	4.66073	4.43183	5.72511	5.73916	3.7779	3.80711	5.00744	5.20009	4.87356	5.3513	5.72511	5.73916	5.24559	5.27745	5.56204	5.27921	4.87356	5.3513	5.10734	5.1103	4.95179	5.14945
tll0578	Carbohydrate metabolism	Starch and sucrose metabolism	glycogen biosynthesis	1_4-alpha-glucan branching enzyme GlgB	glgB	tll0578	6.78373	6.88236	7.59027	7.35226	7.65479	7.65477	7.1766	7.62736	7.46509	7.67766	7.69853	7.55372	7.65479	7.65477	7.45314	7.45643	7.7817	7.30777	7.69853	7.55372	7.52035	7.69481	7.47411	7.46208
tll0579	Nucleic acid metabolism	Pyrimidine metabolism	uridine monophosphate biosynthesis from glutamine	FMN-dependent dihydroorotate dehydrogenase PyrD	pyrD	tll0579	7.72208	7.38814	6.29057	6.36399	6.17771	6.11084	7.22791	7.27533	5.96518	6.37707	6.0679	6.47826	6.17771	6.11084	6.83368	6.41655	6.35522	6.25942	6.0679	6.47826	5.97119	6.02347	6.66387	6.49413
tll0580	Unknown function	General	None	hypothetical protein		tll0580	9.02788	8.58764	8.16999	8.05658	7.563	7.64966	7.4494	7.56687	7.91465	8.22672	7.90225	7.89016	7.563	7.64966	7.897	7.94296	8.03061	7.96175	7.90225	7.89016	7.99281	7.99992	7.77929	7.81846
tll0581	Transport and binding proteins	Cofactors and prosthetic groups	biotin uptake system BioYNM and biotin uptake system BioY-EcfA12T	ABC-type biotin uptake system ATPase component CbiO	cbiO	tll0581	1.73933	3.33221	2.89075	3.22335	3.91822	3.6044	2.62843	2.41145	3.74195	3.97184	4.08082	4.39663	3.91822	3.6044	3.39938	3.68401	3.8119	3.4383	4.08082	4.39663	4.27297	4.62386	3.5727	4.06853
tll0583	Energy metabolism	Carbon fixation in prokaryotes	reductive citrate cycle (Arnon-Buchanan cycle)	putative phosphoenolpyruvate synthase		tll0583	5.91441	6.33633	5.28172	5.36127	5.12816	4.66929	6.23335	6.24582	5.42685	5.20009	5.09657	4.92617	5.12816	4.66929	4.95279	5.10956	4.71926	5.17859	5.09657	4.92617	5.30285	4.80538	5.06343	5.32051
tll0584	Translation	Ribosomal proteins: synthesis and modification	other ribosome maturation factor	guanosine-3'_5'-bis(diphosphate) 3'-pyrophosphohydrolase SpoT	spoT	tll0584	9.02415	9.29667	8.50434	8.43968	8.58507	8.48679	9.00683	9.00024	8.63444	8.47855	8.25105	8.387	8.58507	8.48679	8.87988	8.74077	8.28408	8.91561	8.25105	8.387	8.24961	8.35079	8.34155	8.5852
tll0586	Nucleic acid metabolism	Purine metabolism	purine (inosine-5'-phosphate) biosynthesis from ribose-5-phosphate	phosphoribosylaminoimidazole carboxylase catalytic subunit PurE	purE	tll0586	2.64046	3.9004	4.45035	4.67346	4.25169	4.89608	2.62843	3.05019	4.61603	4.81557	4.18419	4.39663	4.25169	4.89608	4.52076	4.11281	5.05897	4.35092	4.18419	4.39663	4.50632	4.91452	4.29701	4.89398
tll0590	Amino acid metabolism	Phenylalanine_ tyrosine and tryptophan biosynthesis	chorismate biosynthesis via shikimate	shikimate dehydrogenase AroE	aroE	tll0590	6.74803	7.09928	8.10685	8.1959	7.56712	7.675	6.92001	6.9183	7.66967	7.58021	7.91679	7.64754	7.56712	7.675	7.65726	7.60998	7.34237	7.4855	7.91679	7.64754	7.24938	7.51831	7.30458	7.19523
tll0591	Regulatory functions	Protein interactions	nitrogen homeostasis GlnA regulatory system GlnBDE	nitrogen regulatory protein P-II GlnB	glnB	tll0591	7.0116	6.84045	8.16999	8.15094	7.64703	7.63425	6.60759	6.7894	7.58321	7.3946	8.04808	7.65577	7.64703	7.63425	7.37813	7.2041	7.54999	7.07753	8.04808	7.65577	7.21765	7.78269	7.58934	7.28001
tll0596	Terpenoids and polyketides metabolism	General	hopanoid biosynthesis	hopanid biosynthesis associated radical SAM protein HpnH	hpnH	tll0596	6.0961	6.04755	7.89894	7.46153	8.11998	8.20318	6.37681	6.31443	7.5169	8.03276	8.17446	7.85484	8.11998	8.20318	7.299	7.1042	7.80214	7.02096	8.17446	7.85484	7.63286	7.92466	7.25889	7.0851
tll0599	Unknown function	General	None	RNA-binding protein Jag	jag	tll0599	6.28257	6.07194	6.51969	6.49329	6.31146	6.1403	6.51761	6.60465	6.19504	6.01898	6.3298	6.38217	6.31146	6.1403	6.49779	6.46343	6.12759	6.42134	6.3298	6.38217	6.50632	6.18303	6.14078	6.55377
tll0600	Intracellular trafficking_ assembly_ and processing	Protein export_ secretion_ and sorting	Sec protein export system	membrane protein insertase yidC	yidC	tll0600	9.88339	9.51873	9.65855	9.71771	9.42512	9.47484	9.24171	9.57547	9.3805	9.56338	9.68294	9.5815	9.42512	9.47484	9.41806	9.3606	9.52862	9.6099	9.68294	9.5815	9.36627	9.51774	9.58682	9.64749
tll0601	Unknown function	General	None	uncharacterized protein		tll0601	8.65188	8.33962	9.14477	9.27539	8.36648	8.72613	8.31042	8.55296	8.74354	8.86448	9.26967	9.22003	8.36648	8.72613	8.87988	8.85927	8.78885	8.82356	9.26967	9.22003	9.07918	8.94988	9.00232	8.77025
tll0604	Mobile and extrachromosomal element functions	Selfish genetic elements	Insertion element	ISTel3 transposase TnpA_ISTel3	tnpA_ISTel3	tll0604	3.80237	3.9004	2.89075	2.96771	2.99641	2.864	3.7779	3.4345	3.46611	2.5971	2.9339	3.34634	2.99641	2.864	2.8225	3.28704	2.61069	3.22999	2.9339	3.34634	3.63157	3.11099	3.19449	3.8197
tll0606	Unknown function	General	None	hypothetical protein		tll0606	10.1492	11.117	9.69413	10.5132	8.16138	8.42244	10.9571	11.1807	8.81425	9.0968	8.71341	8.96242	8.16138	8.42244	9.65531	9.73907	9.23148	10.1277	8.71341	8.96242	9.72882	9.02686	9.84043	9.83521
tll0607	Unknown function	Enzymes of unknown specificity	None	oxidoreductase aldo/keto reductase family		tll0607	2.99457	3.64844	4.84346	4.5975	4.74292	4.99708	4.49453	4.02899	4.95777	4.61197	4.08082	4.6864	4.74292	4.99708	4.24085	4.52963	5.03126	4.68423	4.08082	4.6864	4.27297	4.80538	4.47153	4.65725
tll0614	Intracellular trafficking_ assembly_ and processing	Chaperone and folding catalysis	None	starvation induced DNA binding protein DpsA	dpsA	tll0614	11.426	10.9408	10.0474	10.0276	9.17457	9.39783	10.2353	10.6154	9.76838	9.72751	10.0507	9.75051	9.17457	9.39783	8.8829	8.66268	8.90676	8.57132	10.0507	9.75051	9.07033	9.19375	8.536	8.87904
tll0616	Unknown function	General	None	hypothetical protein		tll0616	8.74532	8.31943	7.87157	7.747	7.50414	7.39907	7.90041	8.05324	7.94649	7.77697	8.14389	8.15116	7.50414	7.39907	7.57008	7.54617	8.07159	7.80312	8.14389	8.15116	7.84495	7.91821	8.04455	8.08392
tll0617	Transcription	Transcription factors	RNA polymerase sigma factors	group 1 RNA polymerase sigma-70 subunit SigA	sigA	tll0617	9.20607	8.87378	8.1978	8.20221	8.24849	8.17505	8.72612	8.89237	8.25179	8.1547	8.25105	8.33669	8.24849	8.17505	7.48526	7.33578	8.37145	7.63431	8.25105	8.33669	7.6086	8.2205	8.1916	7.91627
tll0618	Unknown function	General	None	hypothetical protein		tll0618	5.46268	4.52809	4.00658	4.5975	3.38847	3.02786	4.9628	5.0724	4.24857	4.45754	3.55941	3.79773	3.38847	3.02786	3.88744	4.11281	3.66734	4.44209	3.55941	3.79773	3.63157	4.41502	4.09677	4.06853
tll0621	Unknown function	General	None	divalent cation tolerance-related protein		tll0621	3.64552	3.50064	1.73933	3.4309	3.61423	2.66508	3.9165	3.80711	3.61168	1.73933	2.59573	1.73933	3.61423	2.66508	2.51403	2.66064	3.41318	2.6248	2.59573	1.73933	1.73933	3.11099	3.19449	3.21338
tll0623	Terpenoids and polyketides metabolism	Terpenoid backbone biosynthesis	IPP biosynthesis via deoxyxylulose	1-deoxy-D-xylulose-5-phosphate synthase Dxs	dxs	tll0623	7.68482	7.62043	8.79027	8.52269	8.22785	8.291	8.10629	8.28934	8.44689	8.56444	8.77056	8.52371	8.22785	8.291	8.64776	8.64249	8.85293	8.98745	8.77056	8.52371	8.71473	9.00267	9.16901	9.1312
tll0624	Unknown function	General	None	hypothetical protein		tll0624	3.4661	3.64844	2.89075	3.22335	3.61423	3.99424	3.9165	3.72383	3.46611	3.56206	3.84626	3.14754	3.61423	3.99424	3.78198	3.28704	3.31491	3.4383	3.84626	3.14754	3.63157	4.25579	3.5727	4.12405
tll0625	Unknown function	General	None	protein of unknown function DUF3529		tll0625	4.06844	4.66485	4.45035	4.13841	3.38847	3.99424	3.84905	3.53869	4.16153	3.56206	3.18347	3.79773	3.38847	3.99424	4.64193	4.33707	4.0601	4.35092	3.18347	3.79773	3.99098	3.74814	3.39874	3.51082
tll0627	Regulatory functions	Small molecule interactions	None	diguanylate cyclase/phosphodiesterase with PAS/PAC sensor(s)		tll0627	6.0961	6.16558	6.26973	6.36399	6.93854	6.78694	6.51761	6.59366	6.46533	6.95985	6.82256	6.14501	6.93854	6.78694	6.36581	6.50882	6.542	6.2837	6.82256	6.14501	6.65597	6.8724	6.73238	6.63884
tll0632	Unknown function	Enzymes of unknown specificity	None	nuclease PD-(D/E)XK superfamily		tll0632	3.25496	4.01011	4.66073	5.00148	5.27736	4.93056	4.26179	4.09536	3.9684	4.18748	4.2802	3.79773	5.27736	4.93056	3.78198	3.50175	4.0023	4.25324	4.2802	3.79773	3.40415	4.4882	4.09677	4.41639
tll0633	Carbohydrate metabolism	Amino sugar and nucleotide sugar metabolism	carotenoid biosynthesis	GDP-L-fucose synthase FcI	fcI	tll0633	5.0554	5.1546	7.046	6.77332	6.39727	6.46517	5.95693	5.70629	6.23691	6.33418	6.28559	6.19114	6.39727	6.46517	6.01534	6.34324	6.10139	6.23472	6.28559	6.19114	6.45277	6.30696	6.55457	6.41056
tll0634	Carbohydrate metabolism	Amino sugar and nucleotide sugar metabolism	GDP-4-keto-6-deoxymannose biosynthesis from b-D-fructose-6-phosphate	GDP-mannose 4_6-dehydratase Gmd	gmd	tll0634	5.11317	4.52809	6.83539	6.47253	7.51695	7.52145	5.5549	5.04009	6.96575	6.94569	7.28183	7.2831	7.51695	7.52145	6.79574	6.89801	7.03211	6.91627	7.28183	7.2831	6.72533	7.1062	7.19966	7.06476
tll0635	Transport and binding proteins	Porins and secretins	heterocyst-specific glycolipid layer formation	ABC-type glycolipid export system outer membrane secretin component HgdD	hgdD	tll0635	4.72458	6.18807	5.74287	5.57194	7.06617	6.83271	5.8295	5.53235	6.29751	6.35578	6.04154	6.02275	7.06617	6.83271	6.43331	6.31795	6.40959	6.33106	6.04154	6.02275	6.18354	6.30696	6.11532	5.88382
tll0638	Energy metabolism	Electron transport	None	cytochrome b561		tll0638	6.12427	6.23201	5.36311	5.6482	5.25698	4.89608	6.75486	6.92708	5.19032	5.50227	4.18419	4.61944	5.25698	4.89608	5.08575	5.64727	5.00299	5.76786	4.18419	4.61944	5.52767	5.15529	5.98076	5.61108
tll0639	Intracellular trafficking_ assembly_ and processing	Peptidases	None	Zn-dependent protease with chaperone function		tll0639	7.51475	7.28778	6.90457	7.14508	7.17264	7.16158	7.85219	7.70595	7.01464	7.06842	6.82256	6.80899	7.17264	7.16158	6.99863	7.50199	7.09974	7.69882	6.82256	6.80899	7.2957	7.02441	6.78171	7.518
tll0640	Transcription	RNA polymerase	RNA polymerase RpoABCEZ	DNA-directed RNA polymerase delta subunit RpoC2	rpoC2	tll0640	10.2338	9.90306	11.1109	11.1228	10.7334	10.9345	9.23546	9.65289	10.7449	10.7698	11.3303	11.0906	10.7334	10.9345	10.6973	10.7275	10.6375	10.5461	11.3303	11.0906	11.0171	10.9248	10.8225	10.7388
tll0641	Transcription	RNA polymerase	RNA polymerase RpoABCEZ	DNA-directed RNA polymerase gamma subunit RpoC1	rpoC1	tll0641	8.60778	8.2518	9.41733	9.31085	9.28232	9.42495	7.57358	7.53851	9.26156	9.36492	9.56329	9.75626	9.28232	9.42495	9.30341	9.28117	9.28763	9.20926	9.56329	9.75626	9.44027	9.34572	9.46138	9.1965
tll0642	Transcription	RNA polymerase	RNA polymerase RpoABCEZ	DNA-directed RNA polymerase beta subunit RpoB	rpoB	tll0642	9.99983	10.1516	10.8301	10.8328	10.933	10.9784	9.89114	10.0291	10.9322	10.8967	11.2458	11.0967	10.933	10.9784	10.7618	10.7954	10.6954	10.6799	11.2458	11.0967	10.9146	10.9029	10.8352	10.7494
tll0643	Transport and binding proteins	Carbohydrates_ organic alcohols_ and acids	T1SS:Heterocyst specific glycolipid layer formation	ABC-type glycolipid export system ATPase component DevA	devA	tll0643	5.27358	5.05953	5.28172	5.21809	5.35608	5.53199	5.33728	5.0724	5.3135	5.24739	5.19613	5.39154	5.35608	5.53199	5.24559	5.90724	5.28664	5.86776	5.19613	5.39154	5.93253	5.19889	5.63101	5.53392
tll0644	Transport and binding proteins	Carbohydrates_ organic alcohols_ and acids	T1SS:Heterocyst specific glycolipid layer formation	ABC-type glycolipid export system permease component DevC	devC	tll0644	5.54859	6.02273	6.70181	6.59281	6.79851	6.76822	5.47179	5.95039	6.53407	6.41872	6.3298	6.07291	6.79851	6.76822	6.18173	6.31795	6.88652	6.44306	6.3298	6.07291	6.36851	6.57683	6.61026	6.63884
tll0645	Transport and binding proteins	Carbohydrates_ organic alcohols_ and acids	T1SS:Heterocyst specific glycolipid layer formation	ABC-type glycolipid export system membrane fusion component DevB	devB	tll0645	5.94633	6.07194	5.80226	5.26744	7.07775	6.89444	6.24587	6.20303	6.21613	6.28996	6.62403	6.38217	7.07775	6.89444	6.52898	6.6573	7.04589	6.80337	6.62403	6.38217	7.15202	7.1836	7.19966	7.03718
tll0646	Translation	tRNA and rRNA base modification	23S rRNA modification	23S rRNA pseudouridine2457 synthase RluE	rluE	tll0646	7.74941	7.63684	5.74287	6.49329	5.68006	5.39153	6.92779	6.90947	5.42685	6.14852	5.7473	5.64533	5.68006	5.39153	6.16195	6.31795	5.6732	6.3993	5.7473	5.64533	5.62805	5.73025	6.11532	6.20262
tll0647	Nucleic acid metabolism	DNA replication_ recombination_ and repair	DNA gyrase	DNA gyrase subunit B GyrB	gyrB	tll0647	6.42515	6.64324	7.10596	7.5631	7.40188	7.53811	6.84803	6.72034	7.21619	7.42555	6.98326	7.30421	7.40188	7.53811	7.56258	7.49074	7.25016	7.3543	6.98326	7.30421	7.24938	7.20497	7.16291	7.16371
tll0649	Nucleic acid metabolism	Purine metabolism	None	putative amino transferase		tll0649	6.33168	6.14274	5.28172	6.24659	5.66472	5.34145	7.62231	7.65404	5.10183	5.71845	5.19613	5.67817	5.66472	5.34145	5.66766	5.72649	5.6187	5.6228	5.19613	5.67817	5.57874	5.32219	5.80063	5.86821
tll0650	Unknown function	General	None	hypothetical protein		tll0650	9.1525	9.13572	9.40546	9.83197	9.00149	9.09041	9.55452	9.86066	9.09831	9.18078	9.16699	9.04934	9.00149	9.09041	9.395	9.43294	9.07572	9.36785	9.16699	9.04934	9.13542	9.12817	9.40745	9.43955
tll0657	Transport and binding proteins	Cations and iron carrying compounds	None	P-type cation-transporting ATPase		tll0657	7.91944	7.55286	7.97163	7.72963	7.92541	8.16436	6.9585	7.09232	7.81471	7.92864	8.10632	8.00416	7.92541	8.16436	7.73279	7.95939	7.76514	7.49591	8.10632	8.00416	7.57144	7.93748	7.73826	7.60506
tll0660	Unknown function	General	None	conserved hypothetical with ubiquitin ligase domain		tll0660	6.53404	5.4447	5.32299	5.6482	5.12816	5.23569	5.81275	6.14391	5.3135	5.68461	4.98947	4.86996	5.12816	5.23569	4.90553	5.68743	5.46231	5.69717	4.98947	4.86996	5.57874	5.75953	5.30919	5.61108
tll0661	Prosthetic groups_ cofactors_ and carriers	Biotin and lipoate metabolism	biotin biosynthesis	biotin synthase BioB	bioB	tll0661	6.15189	5.51778	6.84949	6.90303	6.87355	7.23157	5.63343	5.48534	7.01464	6.94569	7.0639	7.04051	6.87355	7.23157	7.16657	6.8635	6.8477	6.7865	7.0639	7.04051	6.85478	6.804	6.79778	6.77031
tll0662	Translation	Transfer RNA biogenesis	tRNA aminoacylation	phenylalanyl-tRNA synthetase beta subunit PheT	pheT	tll0662	7.3219	7.68498	8.31417	8.37413	8.18566	8.40741	7.25289	7.48602	8.24156	8.21497	8.53171	8.29513	8.18566	8.40741	8.35368	8.22693	8.13418	8.39899	8.53171	8.29513	8.10108	8.12847	8.17939	8.20961
tll0663	Nucleic acid metabolism	DNA replication_ recombination_ and repair	DNA replication elongation factors_ Rnase H	ribonuclease HII RnhB	rnhB	tll0663	4.38861	4.45429	4.78516	4.02449	4.98644	4.70973	5.16237	4.71005	4.95777	4.87735	5.09657	4.61944	4.98644	4.70973	5.12743	4.91903	4.64757	4.14796	5.09657	4.61944	5.10734	5.19889	5.21593	4.86251
tll0664	Carbohydrate metabolism	Pentose and glucuronate interconversions	glucuronate pathway	UDP-glucose dehydrogenase UgdH	ugdH	tll0664	6.12427	5.86406	7.08228	6.70381	7.1834	7.29831	6.00194	5.93302	6.79431	6.81151	7.0639	7.10209	7.1834	7.29831	6.8085	6.26599	6.8239	6.18402	7.0639	7.10209	6.93503	7.21553	6.96367	6.97314
tll0665	Terpenoids and polyketides metabolism	Polyketide sugar unit biosynthesis	4_6-dideoxy-4-oxo-dTDP-D-glucose biosynthesis from glucose-1-phosphate	dTDP-glucose 4_6-dehydratase RfbB	rfbB	tll0665	5.88175	5.55296	5.47709	5.16696	6.37864	6.29235	5.87862	5.82413	6.06159	5.7515	6.19289	6.09735	6.37864	6.29235	5.97054	6.09779	6.42022	6.2096	6.19289	6.09735	6.15026	6.20444	6.14078	5.85243
tll0666	Nucleic acid metabolism	Pyrimidine metabolism	uridine monophosphate biosynthesis from glutamine	multifunctional complex type dihydroorotase PyrC	pyrC	tll0666	4.99516	5.55296	5.68091	5.40597	6.35023	6.39363	6.36539	5.68567	5.83478	5.57802	6.3514	6.21367	6.35023	6.39363	6.22048	5.87287	6.21571	5.58411	6.3514	6.21367	5.72185	5.73025	5.70129	6.13908
tll0683	Intracellular trafficking_ assembly_ and processing	Enzyme assembly	c-type cytochrome biogenesis_ system II	c-type cytochrome biogenesis protein CcsB	ccsB	tll0683	8.42217	8.63741	7.63978	7.35226	7.08351	7.08802	8.09598	8.10055	7.68485	7.6947	7.24772	7.47215	7.08351	7.08802	8.12307	7.91797	7.38093	7.93139	7.24772	7.47215	7.36973	7.33665	7.49397	7.71788
tll0684	Prosthetic groups_ cofactors_ and carriers	Porphyrin and chlorophyll metabolism	protoporphyrin IX biosynthesis from uroporphyrinogen III	oxygen-dependent coproporphyrinogen III oxidase HemF	hemF	tll0684	8.60778	8.6973	8.52644	8.5964	7.82592	7.94867	8.20238	8.28593	8.42897	8.1547	8.21621	8.30563	7.82592	7.94867	8.71362	8.36277	8.24878	8.64332	8.21621	8.30563	8.18547	8.34117	8.32503	8.517
tll0685	Unknown function	General	None	protein of unknown function DUF2930		tll0685	3.4661	4.59815	3.32952	3.4309	3.4685	2.864	3.44475	3.88533	3.30039	3.18568	3.18347	3.34634	3.4685	2.864	3.05161	3.02185	3.66734	4.03374	3.18347	3.34634	2.73487	3.11099	3.5727	3.09393
tll0687	Mobile and extrachromosomal element functions	Selfish genetic elements	Insertion element	ISTel3 transposase TnpA_ISTel3	tnpA_ISTel3	tll0687	4.06844	4.20559	3.32952	3.60749	2.72488	1.73933	5.57494	4.62481	1.73933	1.73933	2.9339	1.73933	2.72488	1.73933	1.73933	1.73933	3.41318	2.97335	2.9339	1.73933	3.40415	2.55069	2.6026	4.22866
tll0689	Unknown function	General	None	hypothetical protein		tll0689	3.64552	4.01011	4.10779	4.51714	4.88338	5.06061	3.7779	3.80711	5.14677	4.28357	4.60836	4.54908	4.88338	5.06061	4.75339	5.10956	5.00299	4.60812	4.60836	4.54908	4.79586	4.68703	5.00871	4.76364
tll0697	Carbohydrate metabolism	Starch and sucrose metabolism	None	haloacid dehalogenase superfamily enzyme		tll0697	4.99516	5.51778	5.00512	4.74549	5.46654	5.23569	4.5367	3.88533	5.4977	5.29317	5.19613	4.98023	5.46654	5.23569	5.45598	5.16776	5.00299	5.73295	5.19613	4.98023	4.60967	5.15529	4.95179	4.86251
tll0698	Amino acid metabolism	Phenylalanine_ tyrosine and tryptophan biosynthesis	tryptophan biosynthesis from chorismate	indole-3-glycerol phosphate synthase TrpC	trpC	tll0698	5.50628	5.6536	6.18317	5.36127	6.11151	6.12564	5.42835	5.19477	5.96518	5.64996	6.60618	6.09735	6.11151	6.12564	6.41673	5.76451	6.15332	6.0202	6.60618	6.09735	6.18354	6.04738	5.95227	6.03119
tll0709	Unknown function	General	None	pentapeptide repeat protein RfrL	rfrL	tll0709	6.99647	7.41693	6.46574	6.45147	6.25127	6.49965	7.08912	7.32267	6.42969	6.28996	6.23999	6.21367	6.25127	6.49965	6.61868	6.06774	6.14051	6.625	6.23999	6.21367	6.45277	6.20444	6.97785	6.65708
tll0713	Unknown function	General	None	hypothetical protein		tll0713	4.6479	4.37632	4.20187	4.34087	3.68112	3.77478	3.9165	3.95912	3.61168	4.45754	4.2802	4.39663	3.68112	3.77478	3.98499	3.98486	4.45027	3.61548	4.2802	4.39663	4.13937	4.4882	3.72508	3.59548
tll0716	Transport and binding proteins	Unknown substrate	None	ABC-type uptake system substrate-binding component		tll0716	5.58968	6.25349	5.99264	5.57194	5.39386	5.28955	5.31357	5.57786	5.66082	6.04584	5.28916	5.17787	5.39386	5.28955	5.48821	4.91903	4.97415	5.54434	5.28916	5.17787	4.70587	5.32219	5.1669	5.64815
tll0717	Carbohydrate metabolism	Glycolysis / Gluconeogenesis	Embden-Meyerhof pathway_ Pentose phosphate pathway	glucose-6-phosphate isomerase Pgi	pgi	tll0717	6.76599	6.98852	7.1522	6.79019	6.95748	7.09554	6.59786	6.73041	7.15209	6.98777	7.40042	7.21786	6.95748	7.09554	6.85844	6.6573	6.76678	7.11855	7.40042	7.21786	7.2336	7.20497	6.93489	7.12494
tll0719	Energy metabolism	Oxidative phosphorylation	NAD(P)H:quinone oxidoreductase (complex I) NdhABCDEFGHIJKLMNOPQS	NADH-plastoquinone oxidoreductase subunit NdhD2	ndhD2	tll0719	8.86256	8.3245	8.90942	9.00646	8.46676	8.65408	7.49199	7.19038	8.82113	8.85693	9.08247	8.95243	8.46676	8.65408	8.77662	8.70712	8.9641	8.82356	9.08247	8.95243	9.03438	8.87523	9.0733	9.10324
tll0720	Energy metabolism	Oxidative phosphorylation	NAD(P)H:quinone oxidoreductase (complex I) NdhABCDEFGHIJKLMNOPQS	NADH-plastoquinone oxidoreductase subunit NdhF1	ndhF1	tll0720	9.41101	9.09474	9.90281	9.93785	9.63854	9.80702	7.93168	7.8328	9.7896	9.92261	9.77359	9.96276	9.63854	9.80702	9.7591	9.79046	9.98963	9.736	9.77359	9.96276	9.96917	9.83791	9.90486	10.0504
tll0730	Nucleic acid metabolism	RNA degradation	None	endoribonuclease L-PSP		tll0730	6.23171	6.31606	6.891	6.80686	6.3016	6.38136	6.33056	6.67934	6.59967	6.57423	6.60618	6.25768	6.3016	6.38136	6.33083	6.6573	6.25188	6.48552	6.60618	6.25768	6.39714	6.6566	5.3967	6.29876
tll0734	Defense and invasion systems	Protein_ prosthetic group_ membrane repair	FtsH2-FtsH3 photosystem II repair complex	ATP-dependent metalloprotease involved in photosystem II repair FtsH2	ftsH2	tll0734	8.48853	8.40334	8.63213	8.64353	8.61915	8.68931	7.99966	7.85596	8.84497	8.73053	9.00294	8.92885	8.61915	8.68931	8.93615	9.11154	9.65307	9.42888	9.00294	8.92885	9.39845	9.22545	9.66332	9.64863
tll0735	Nucleic acid metabolism	DNA replication_ recombination_ and repair	Double strand breaks repair	ATP-dependent DNA helicase RecG	recG	tll0735	5.62962	5.91893	5.68091	5.49136	6.44282	6.40581	5.94161	5.78592	6.35565	5.9637	6.3298	6.04805	6.44282	6.40581	6.64737	6.00568	5.93326	5.73295	6.3298	6.04805	5.62805	6.20444	5.59454	6.0029
tll0736	Unknown function	General	None	hypothetical protein		tll0736	4.99516	5.48171	4.20187	3.60749	4.07144	3.85213	5.21458	4.58015	4.06846	4.28357	3.71095	3.91824	4.07144	3.85213	4.07583	4.33707	3.74167	4.14796	3.71095	3.91824	2.73487	3.11099	3.19449	3.95
tll0744	Unknown function	General	None	hypothetical protein		tll0744	5.0554	5.32754	4.28982	4.81399	3.91822	3.85213	5.42835	5.19477	4.33036	3.97184	4.36988	4.13042	3.91822	3.85213	4.80596	3.50175	3.94186	4.60812	4.36988	4.13042	4.27297	4.16858	4.09677	4.27807
tll0745	Amino acid metabolism	Glycine_ serine and threonine metabolism	glycine cleavage system GcvHLPT	glycine dehydrogenase [decarboxylating] complex aminomethyltransferase GcvT	gcvT	tll0745	6.91832	6.79728	7.28263	7.22165	6.98851	7.17585	7.1234	7.41915	7.2266	7.30869	7.28183	7.126	6.98851	7.17585	7.54744	7.39736	7.05273	7.18443	7.28183	7.126	7.54612	7.25705	7.33792	7.53288
tll0746	Unknown function	General	None	protein of unknown function DUF255		tll0746	7.48254	7.63684	6.891	6.82334	7.37866	7.54912	7.85219	7.68541	7.11893	7.31972	7.05077	7.126	7.37866	7.54912	7.41195	7.16213	7.40786	7.55686	7.05077	7.126	7.24938	7.12874	7.32689	7.48267
tll0747	Prosthetic groups_ cofactors_ and carriers	Folate biosynthesis	tetrahydrofolate biosynthesis from GTP and PABA_ cyanopterine biosynthesis	dihydroneopterin aldolase FolB	folB	tll0747	5.62962	5.94559	4.66073	5.00148	4.41077	4.39823	5.86244	5.93302	4.61603	4.68319	4.45404	4.54908	4.41077	4.39823	4.90553	5.60596	4.45027	5.66047	4.45404	4.54908	5.36246	4.80538	5.43853	5.2737
tll0748	Transport and binding proteins	Cations and iron carrying compounds	None	light-induced Na+-dependent proton extrusion protein PcxA	pcxA	tll0748	3.4661	3.9004	3.13249	3.4309	4.85639	4.74904	3.84905	4.02899	3.9684	4.75094	3.71095	4.39663	4.85639	4.74904	3.78198	4.33707	4.91463	4.25324	3.71095	4.39663	3.99098	4.68703	4.38705	4.17737
tll0759	Transport and binding proteins	Carbohydrates_ organic alcohols_ and acids	chitobiose uptake system ChiEFG?	ABC-type multiple sugar uptake system permease component		tll0759	5.32326	5.32754	5.28172	5.16696	5.99391	5.55411	5.31357	5.57786	5.42685	5.50227	4.74724	5.03229	5.99391	5.55411	4.69877	5.60596	5.37718	5.32697	4.74724	5.03229	5.36246	5.06384	5.47916	5.2253
tll0760	Nucleic acid metabolism	Pyrimidine metabolism	uridine monophosphate biosynthesis from glutamine	carbamoyl-phosphate synthase small subunit CarA	carA	tll0760	6.12427	5.68562	6.35136	5.94858	6.48697	6.49965	6.10178	6.03421	6.61561	6.22098	6.55126	6.47826	6.48697	6.49965	6.22048	6.34324	6.64525	6.23472	6.55126	6.47826	6.42523	6.32662	6.47681	6.43191
tll0761	Regulatory functions	DNA interactions	chaperone system: DnaK-DnaJ-GrpE	heat-inducible transcriptional repressor HrcA	hrcA	tll0761	5.7063	5.6536	4.84346	4.67346	5.37509	5.0292	5.57494	4.71005	4.85285	4.87735	5.04403	4.39663	5.37509	5.0292	4.45595	4.84934	5.35508	4.7564	5.04403	4.39663	4.60967	4.86101	5.06343	5.04157
tll0762	Nucleic acid metabolism	DNA replication_ recombination_ and repair	None	recombinase family protein		tll0762	4.56675	5.00948	4.72433	4.74549	5.86581	5.83249	5.16237	4.48627	5.53185	5.64996	5.81118	5.13098	5.86581	5.83249	5.48821	5.10956	5.18993	5.27921	5.81118	5.13098	5.4747	5.19889	5.11611	5.2737
tll0763	Carbohydrate metabolism	Starch and sucrose metabolism	glycogen metabolism	starch synthase GlgA	glgA	tll0763	5.97756	5.89176	6.98343	6.14524	7.40648	7.36833	6.04558	6.11342	6.76602	6.81151	7.20095	7.34552	7.40648	7.36833	6.98745	6.69706	7.1324	6.37691	7.20095	7.34552	6.70258	6.8857	6.69853	6.33322
tll0768	Nucleic acid metabolism	Pyrimidine metabolism	pyrimidine ribonucleotide biosynthesis from UMP	CTP synthase PyrG	pyrG	tll0768	8.77664	9.10657	8.38362	8.40728	8.10024	8.21704	9.33529	9.08109	8.39247	8.51736	8.08717	7.9977	8.10024	8.21704	8.94772	8.96878	8.20955	8.96889	8.08717	7.9977	8.15231	8.01814	8.26275	8.4349
tll0769	Regulatory functions	DNA interactions	Iron homeostasis	Fur-regulated ArsR family transcriptional regulator		tll0769	5.16868	5.10786	5.15016	5.21809	5.19403	5.06061	4.35968	4.7508	4.95777	5.54065	5.04403	4.61944	5.19403	5.06061	4.90553	5.27745	5.28664	5.27921	5.04403	4.61944	5.30285	5.19889	5.30919	5.2497
tll0770	Terpenoids and polyketides metabolism	General	hopanoid biosynthesis	hopanoid 2-methyltransferase HpnR	hpnR	tll0770	4.86637	4.78937	4.37244	4.74549	5.48415	5.31574	5.18871	5.3864	5.62965	5.29317	5.41821	5.97077	5.48415	5.31574	5.24559	5.04886	5.6371	5.01285	5.41821	5.97077	5.85193	5.28227	5.59454	5.38795
tll0771	Regulatory functions	Protein interactions	None	3'_5'-cyclic-nucleotide phosphodiesterase CpdA	cpdA	tll0771	4.29005	4.37632	4.20187	4.13841	4.77216	4.34738	4.15629	4.82889	4.40752	3.97184	4.67953	4.6864	4.77216	4.34738	4.38794	5.10956	4.97415	4.52759	4.67953	4.6864	4.50632	3.97508	4.55113	4.65725
tll0772	Transport and binding proteins	Unknown substrate	None	DMT superfamily transporter		tll0772	4.06844	3.33221	3.49772	3.22335	4.65134	4.39823	3.98064	3.3203	3.86011	3.97184	5.09657	3.91824	4.65134	4.39823	4.45595	4.77601	5.33263	4.25324	5.09657	3.91824	4.3946	4.68703	5.06343	4.45957
tll0780	Glycan biosynthesis and metabolism	Peptidoglycan metabolism	peptidoglycan biosynthesis	UDP-N-acetylglucosamine 1-carboxyvinyltransferase MurA	murA	tll0780	5.0554	5.55296	7.82952	7.22165	7.79819	7.95282	5.86244	6.06642	7.57509	7.8086	8.23953	8.20825	7.79819	7.95282	7.69895	7.39736	7.67493	7.09134	8.23953	8.20825	7.66849	7.70983	7.37051	7.55734
tll0787	Transcription	Transcription factors	rRNA transcription factors	transcription antitermination protein NusB	nusB	tll0787	7.12726	6.48893	5.68091	5.82278	5.64922	5.50952	5.79579	6.27366	5.53185	5.50227	5.33349	5.67817	5.64922	5.50952	5.12743	5.04886	5.56204	5.32697	5.33349	5.67817	5.03567	5.32219	5.43853	5.4312
tll0788	Unknown function	General	None	membrane protein of unknown function DUF502		tll0788	7.52533	7.08739	6.16069	6.38637	5.21533	5.0292	6.78944	6.97867	5.69132	5.93524	5.68044	5.17787	5.21533	5.0292	5.6955	6.03705	6.22786	5.89957	5.68044	5.17787	6.279	5.81635	6.21457	6.11286
tll0789	Unknown function	General	None	hypothetical protein		tll0789	6.67384	6.47072	6.2271	6.59281	5.91843	5.65986	6.77226	6.80853	6.03809	5.84631	5.53653	5.88908	5.91843	5.65986	6.16195	5.87287	6.00572	6.30757	5.53653	5.88908	5.24062	5.75953	6.063	6.26346
tll0790	Intracellular trafficking_ assembly_ and processing	Chaperone and folding catalysis	chaperone system: DnaK-DnaJ-GrpE	molecular chaperone DnaJ	dnaJ	tll0790	6.81858	6.96271	7.36346	7.17106	7.42473	7.42916	7.37739	7.13841	7.5169	7.09434	7.79614	7.36574	7.42473	7.42916	7.30801	7.39736	7.54515	7.07753	7.79614	7.36574	7.50729	7.27736	7.17526	7.48267
tll0791	Intracellular trafficking_ assembly_ and processing	Chaperone and folding catalysis	chaperone system: DnaK-DnaJ-GrpE	molecular chaperone DnaK	dnaK	tll0791	7.24717	7.52668	7.75659	7.57287	8.20163	8.20666	7.67871	7.58362	7.96525	7.8086	8.16231	8.23046	8.20163	8.20666	7.76585	7.80436	8.01318	7.81979	8.16231	8.23046	8.13543	8.47468	8.40059	8.0255
tll0792	Unknown function	General	None	conserved hypothetical thylakoid membrane protein		tll0792	5.46268	6.14274	6.11465	5.75548	6.24099	6.11084	5.87862	6.21743	6.33653	6.43911	6.23999	6.12138	6.24099	6.11084	6.18173	5.76451	6.01979	6.52677	6.23999	6.12138	6.55795	5.73025	5.76828	6.17754
tll0793	Unknown function	General	None	protein of unknown function DUF520 YajQ	yajQ	tll0793	6.25736	6.6594	6.70181	7.22165	6.77734	6.69079	6.22072	6.45475	6.17365	6.26733	6.7101	6.63655	6.77734	6.69079	6.44971	6.3681	5.96269	6.54696	6.7101	6.63655	6.834	6.36514	6.76545	6.64798
tll0794	Transport and binding proteins	Amino acids_ peptides and amines	neutral amino acid uptake sysetm NatABCDE	ABC-type neutral amino acid uptake system substrate-binding component NatB	natB	tll0794	7.65623	8.06437	7.88532	7.61132	8.10024	8.1962	7.31945	6.9702	8.02013	7.96419	8.25105	7.98469	8.10024	8.1962	8.26396	7.90954	7.91527	8.12492	8.25105	7.98469	8.09236	7.94385	7.95429	7.87405
tll0795	Unknown function	General	None	hypothetical protein		tll0795	7.95117	7.45445	7.18593	7.47201	6.31146	6.83271	6.50725	6.63714	7.5084	7.29758	7.36903	7.40535	6.31146	6.83271	6.96484	6.81013	7.47559	6.73465	7.36903	7.40535	7.24938	7.43034	6.90553	7.0985
tll0798	Unknown function	General	None	protein of unknown function DUF88		tll0798	5.66847	5.19985	5.05514	5.31513	4.48388	4.62763	5.5549	5.30741	4.33036	4.75094	4.18419	3.66474	4.48388	4.62763	4.24085	4.77601	4.97415	5.37318	4.18419	3.66474	3.99098	4.68703	4.47153	4.72907
tll0799	Unknown function	General	None	hypothetical protein		tll0799	8.50465	8.38888	7.09417	7.47201	5.51873	6.12564	7.33122	7.79494	7.16297	6.85764	6.75938	6.74865	5.51873	6.12564	7.14662	7.63064	7.15164	7.68978	6.75938	6.74865	7.44015	7.03638	7.52325	7.71353
tll0807	Unknown function	Enzymes of unknown specificity	None	acyltransferase domain-containing protein		tll0807	5.27358	5.28624	4.52408	5.11392	5.23631	5.31574	4.99309	5.22378	4.48058	5.15116	4.98947	5.0825	5.23631	5.31574	5.08575	5.37928	5.52298	5.46133	4.98947	5.0825	4.60967	4.86101	4.83054	5.29729
tll0808	Intracellular trafficking_ assembly_ and processing	Chaperone and folding catalysis	None	molecular chaperone Hsp33 HslO	hslO	tll0808	5.41771	5.68562	5.61615	5.26744	5.51873	5.71975	5.21458	4.90286	5.42685	6.09809	6.04154	5.74167	5.51873	5.71975	6.29498	6.18435	6.47222	6.75214	6.04154	5.74167	5.62805	5.66983	6.3297	5.97405
tll0810	Transport and binding proteins	Amino acids_ peptides and amines	None	ABC-type oligopeptide uptake system substrate-binding component OppA	oppA	tll0810	7.15478	7.25625	6.29057	6.09174	6.78443	6.56622	7.72407	7.48602	6.31715	6.41872	6.04154	6.19114	6.78443	6.56622	6.34843	6.44018	6.3441	6.50629	6.04154	6.19114	5.76653	6.43922	6.23834	6.19013
tll0812	Regulatory functions	Protein interactions	thiol redox pathways thioreoxin system	m-type thioredoxin TrxA	trxA	tll0812	8.86672	8.35457	8.90942	8.99923	7.94767	8.20666	8.08906	8.25838	8.6266	8.46373	8.29623	8.01059	7.94767	8.20666	7.69208	7.84912	8.05465	7.2959	8.29623	8.01059	8.42649	8.33634	8.15466	7.94251
tll0814	Unknown function	General	None	protein of unknown function DUF307		tll0814	3.25496	3.9004	4.28982	4.02449	3.74463	4.12254	2.37291	3.05019	3.61168	4.18748	4.08082	3.66474	3.74463	4.12254	2.8225	3.28704	3.31491	3.4383	4.08082	3.66474	3.12183	3.61756	3.39874	3.32121
tll0819	Transport and binding proteins	Cations and iron carrying compounds	manganese uptake system MntABC	ABC-type Mn uptake system ATPase component MntA	mntA	tll0819	2.64046	2.56551	4.37244	3.89985	5.21533	4.70973	2.82011	2.41145	2.54788	4.37331	5.04403	3.91824	5.21533	4.70973	4.80596	4.84934	4.40718	4.7564	5.04403	3.91824	4.96018	4.25579	4.38705	4.32575
tll0820	Transport and binding proteins	Cations and iron carrying compounds	manganese uptake system MntABC	ABC-type Mn uptake system substrate-binding component MntC	mntC	tll0820	3.25496	2.56551	5.00512	4.94172	5.21533	5.46349	2.97827	2.41145	3.9684	3.97184	4.67953	5.26723	5.21533	5.46349	5.20728	5.42759	4.75377	5.27921	4.67953	5.26723	5.4747	4.80538	5.30919	5.09654
tll0824	Nucleic acid metabolism	Pyrimidine metabolism	pyrimidine deoxyribonucleotide biosynthesis	deoxycytidine triphosphate deaminase Dcd	dcd	tll0824	3.94214	4.59815	5.15016	5.21809	5.5357	5.6801	4.31161	3.63469	5.05543	5.33752	5.41821	5.22325	5.5357	5.6801	5.16792	4.69862	5.23911	5.12547	5.41821	5.22325	4.79586	4.68703	4.69782	4.76364
tll0826	Translation	Transfer RNA biogenesis	tRNA aminoacylation	arginyl-tRNA synthetase ArgS	argS	tll0826	6.49146	6.61035	6.95762	6.82334	7.95397	7.54362	7.03252	6.97867	7.21619	7.21733	6.94118	7.34552	7.95397	7.54362	7.4368	7.14786	7.297	7.24742	6.94118	7.34552	7.24938	7.22603	6.74901	6.89847
tll0830	Unknown function	General	None	hypothetical protein of Cupin superfamily		tll0830	5.66847	5.6536	4.20187	4.34087	3.54354	4.23962	5.98709	6.17377	4.90629	5.20009	4.67953	5.13098	3.54354	4.23962	3.98499	4.43672	4.3627	4.25324	4.67953	5.13098	4.60967	4.68703	4.55113	4.72907
tll0831	Transcription	Transcription factors	RNA polymerase sigma factors	group 2 RNA polymerase sigma-70 subunit SigB	sigB	tll0831	7.54625	7.25625	6.76271	6.79019	5.79719	5.71975	7.4494	7.52701	7.42044	7.64298	7.0639	6.94964	5.79719	5.71975	6.05878	6.00568	6.29873	6.2837	7.0639	6.94964	6.834	6.6566	7.16291	7.00195
tll0832	Prosthetic groups_ cofactors_ and carriers	Biotin and lipoate metabolism	lipoic acid metabolism	lipoyl(octanoyl) transferase LipB	lipB	tll0832	6.37917	6.45227	4.84346	5.49136	3.74463	3.77478	6.25828	6.24582	4.7973	4.81557	3.96876	4.13042	3.74463	3.77478	4.16087	4.22958	4.31673	4.35092	3.96876	4.13042	4.50632	5.28227	4.62641	5.04157
tll0834	Unknown function	General	None	hypothetical protein		tll0834	5.2221	4.59815	3.49772	4.02449	3.74463	4.23962	5.13552	4.93844	3.9684	3.18568	4.08082	3.34634	3.74463	4.23962	4.45595	4.52963	4.31673	4.14796	4.08082	3.34634	3.99098	4.16858	4.29701	3.95
tll0835	Energy metabolism	Photosynthesis - antenna proteins	phycobilisome turnover	phycocyanin alpha phycocyanobilin lyase related protein NblB	nblB	tll0835	8.59779	8.53609	7.16354	7.09167	6.79149	6.42985	7.76372	7.89674	7.06193	6.91693	6.69329	7.11409	6.79149	6.42985	6.76988	6.98084	6.93917	6.66248	6.69329	7.11409	6.87527	7.13988	6.81367	7.03718
tll0839	Unknown function	General	None	protein of unknown function DUF1821		tll0839	5.58968	5.68562	5.36311	5.49136	5.63354	5.20797	5.87862	6.00127	5.35229	5.61444	4.81182	5.39154	5.63354	5.20797	5.12743	5.22366	4.61029	5.32697	4.81182	5.39154	5.03567	5.19889	5.5571	5.14945
tll0840	Unknown function	General	None	hypothetical protein		tll0840	5.94633	4.95759	4.95327	4.43183	3.68112	3.69247	4.8007	5.28008	4.24857	4.61197	4.67953	4.31355	3.68112	3.69247	4.80596	4.77601	4.9447	4.82503	4.67953	4.31355	4.79586	4.16858	4.62641	4.76364
tll0847	Signal transduction	Taxis	None	chemotaxis sensory transduction system sensor CheY	cheY	tll0847	5.46268	5.28624	4.52408	5.21809	5.29745	5.15085	5.68962	5.66474	5.05543	5.33752	4.60836	4.39663	5.29745	5.15085	4.85662	4.33707	4.45027	4.7564	4.60836	4.39663	4.88042	4.4882	4.62641	5.17519
tll0852	Unknown function	General	DNA replication	protein of unknown function DUF721		tll0852	5.2221	5.40671	4.52408	4.51714	4.85639	4.58469	5.95693	6.03421	4.7973	4.81557	4.81182	4.54908	4.85639	4.58469	4.99851	4.84934	5.21473	4.95298	4.81182	4.54908	4.79586	5.73025	4.69782	4.89398
tll0853	Unknown function	General	None	putative photosynthetic reaction center subunit with PRC barrel		tll0853	8.27951	7.99606	7.62347	7.76416	7.50414	7.675	7.87248	8.28251	7.63101	7.65173	7.91679	7.55372	7.50414	7.675	7.57755	7.85791	7.99909	7.91597	7.91679	7.55372	7.98341	8.07726	8.28571	7.87794
tll0854	Energy metabolism	Photosynthesis - antenna proteins	phycobilisome	allophycocyanin alpha subunit		tll0854	8.15563	8.02128	6.91802	7.25846	6.68185	6.47676	8.13008	8.4803	6.80824	6.69775	6.99702	6.79414	6.68185	6.47676	7.00972	6.73574	6.98996	7.41043	6.99702	6.79414	7.01105	7.12874	7.32689	7.46726
tll0855	Energy metabolism	Photosynthesis - antenna proteins	phycobilisome	allophycocyanin subunit beta		tll0855	8.73624	8.45976	6.48395	7.22165	5.48415	5.39153	8.45194	8.77334	6.15192	6.31224	6.19289	6.34186	5.48415	5.39153	6.18173	6.26599	6.28716	6.2096	6.19289	6.34186	6.42523	6.18303	6.96367	6.45295
tll0856	Unknown function	Enzymes of unknown specificity	None	4-vinyl reductase 4VR		tll0856	9.27349	9.4692	8.1756	8.78055	6.39727	6.29235	9.18283	9.4038	7.03848	7.36298	6.83794	7.01513	6.39727	6.29235	7.36092	7.75817	6.75003	7.91597	6.83794	7.01513	7.26498	7.23644	7.81918	7.61442
tll0857	Nucleic acid metabolism	DNA replication_ recombination_ and repair	DNA replication elongation factors and DNA single strand breaks repair	DNA ligase (NAD+) LigA	ligA	tll0857	5.37127	5.19985	6.18317	5.78953	6.5298	6.46517	5.65241	6.11342	6.25739	6.26733	5.87233	5.99699	6.5298	6.46517	6.18173	5.56341	6.1786	6.23472	5.87233	5.99699	5.93253	6.26682	5.98076	6.39976
tll0858	Prosthetic groups_ cofactors_ and carriers	Nicotinate and nicotinamide metabolism	NAD(P) biosynthesis common pathway	NAD kinase (phosphorylating) PpnK	ppnK	tll0858	5.11317	6.31606	6.06708	6.17125	6.53822	6.52219	5.94161	5.96755	5.77911	6.35578	5.90195	5.94405	6.53822	6.52219	8.17322	7.1042	6.28716	7.89252	5.90195	5.94405	6.279	5.99916	6.0894	6.21499
tll0859	Intracellular trafficking_ assembly_ and processing	Chaperone and folding catalysis	photosystem II biogenesis	chaperone-like protein for quinone binding in Photosystem II Ycf39	ycf39	tll0859	5.81413	6.27465	5.19538	5.21809	6.31146	6.29235	6.19513	6.17377	5.5652	5.87657	5.64579	5.3513	6.31146	6.29235	5.63928	5.64727	6.20344	5.69717	5.64579	5.3513	5.36246	5.94926	5.66658	5.51396
tll0860	Unknown function	General	None	pentapeptide repeat protein RfrC	rfrC	tll0860	7.2599	7.34883	6.06708	5.88706	4.8008	5.34145	7.28352	7.24756	5.66082	5.38053	4.93271	4.81141	4.8008	5.34145	5.87652	6.18435	5.37718	5.66047	4.93271	4.81141	5.03567	5.06384	5.5571	5.66634
tll0867	Prosthetic groups_ cofactors_ and carriers	Sulfur relay system	iron-sulfur cluster assembly SUF system	putative redox sensory protein SufA	sufA	tll0867	5.58968	5.77762	7.25112	7.3178	7.10065	7.11048	6.33056	6.18848	6.66241	7.24072	7.39003	7.41508	7.10065	7.11048	7.07452	7.27144	7.34237	7.34281	7.39003	7.41508	7.31081	6.98788	7.58934	7.36008
tll0868	Carbohydrate metabolism	Pyruvate metabolism	pyruvate dehydrogenase complex PdhABCD-AceE	dihydrolipoamide dehydrogenase PdhD	pdhD	tll0868	6.33168	6.78259	8.83346	8.44501	8.79604	8.88217	7.83161	8.00432	8.31655	8.39766	9.04656	8.891	8.79604	8.88217	8.35802	8.61165	8.41986	8.24087	9.04656	8.891	8.62087	8.78946	8.39003	8.24618
tll0869	Unknown function	General	None	protein of unknown function DUF362		tll0869	5.91441	6.02273	5.91412	5.61058	5.99391	6.26588	6.07396	5.62196	6.08471	5.90621	5.95943	6.04805	5.99391	6.26588	5.9243	5.97361	6.3441	6.23472	5.95943	6.04805	5.76653	6.34601	6.19039	5.91453
tll0871	Intracellular trafficking_ assembly_ and processing	Peptidases	membrane protease	intramembrane metalloprotease family M50		tll0871	7.16835	6.6912	5.80226	6.06423	5.48415	5.65986	6.12908	6.34098	5.80722	5.99161	5.90195	5.71027	5.48415	5.65986	5.38924	6.12723	6.00572	5.73295	5.90195	5.71027	6.21607	5.66983	6.37329	5.98855
tll0874	Defense and invasion systems	Detoxification and inactivation	peroxide detoxification	monothiol glutaredoxin GrxD	grxD	tll0874	6.91832	7.23485	7.0337	6.64938	6.80549	6.72031	6.89641	6.77	6.29751	6.37707	6.4347	6.25768	6.80549	6.72031	6.60411	6.26599	7.6526	6.85285	6.4347	6.25768	7.08326	7.00016	7.33792	7.3545
tll0876	Signal transduction	Two-component systems	None	two component signal transduction system hybrid histidine kinase / response regulator with PAS sensory domain		tll0876	7.29742	7.34883	6.62187	7.14508	7.35028	7.11048	7.69247	7.61655	7.14112	7.22908	6.55126	6.73316	7.35028	7.11048	6.85844	6.6573	6.89416	6.54696	6.55126	6.73316	6.93503	7.0948	7.27045	7.06476
tll0879	Transport and binding proteins	Amino acids_ peptides and amines	branched-chain amino acid uptake system LivFGHKM	ABC-type branched-chain amino acid uptake system substrate-binding component LivK	livK	tll0879	6.06737	6.39547	6.31112	6.59281	6.80549	6.40581	7.33122	7.02848	5.91444	5.90621	5.68044	6.04805	6.80549	6.40581	6.39996	6.06774	5.94805	6.13146	5.68044	6.04805	6.15026	6.18303	5.73518	6.13908
tll0880	Regulatory functions	Protein interactions	branched chain amino acid biosynthesis	acetolactate synthase regulatory subunit IlvH	ilvH	tll0880	7.0116	7.00126	7.24046	7.22165	6.99463	6.78694	6.92001	6.86446	6.80824	6.95985	7.30413	6.9762	6.99463	6.78694	6.49779	6.50882	6.98996	6.50629	7.30413	6.9762	6.93503	6.95041	6.74901	6.71045
tll0881	Intracellular trafficking_ assembly_ and processing	Chaperone and folding catalysis	heat shock response	DnaJ family molecular chaperone		tll0881	3.64552	3.33221	3.13249	4.02449	2.99641	3.16909	3.62246	3.80711	3.74195	3.18568	3.71095	2.90348	2.99641	3.16909	3.66705	3.98486	4.21985	3.90874	3.71095	2.90348	4.27297	3.86656	4.09677	3.74927
tll0885	Defense and invasion systems	Detoxification and inactivation	reduction of oxidized methionine	methionine-S-sulfoxide reductase MsrA	msrA	tll0885	5.46268	5.5873	5.96694	5.85528	5.90545	5.71975	5.51395	5.89763	5.53185	5.78381	6.23999	5.94405	5.90545	5.71975	6.20124	5.87287	6.33289	6.30757	6.23999	5.94405	5.52767	5.84394	6.28474	6.17754
tll0886	Unknown function	General	None	hypothetical protein		tll0886	4.72458	4.84771	4.59409	5.36127	4.55331	4.39823	4.93184	4.43682	4.33036	4.18748	4.60836	5.17787	4.55331	4.39823	5.12743	4.77601	4.75377	4.7564	4.60836	5.17787	4.79586	4.80538	5.00871	4.92476
tll0887	Carbohydrate metabolism	Pyruvate metabolism	acetyl-CoA biosynthesis from acetate_ direct	acetyl-CoA synthetase Acs	acs	tll0887	8.16242	7.92435	8.93278	8.96624	8.75696	8.63613	7.89645	8.09277	8.68059	8.75509	9.16699	8.91862	8.75696	8.63613	8.93615	8.75495	8.56562	8.72081	9.16699	8.91862	8.93549	8.9179	8.5738	8.69288
tll0888	Unknown function	General	None	hypothetical protein		tll0888	4.48055	4.95759	5.36311	5.36127	5.66472	5.73916	4.15629	4.97314	5.88838	5.42227	5.28916	5.61172	5.66472	5.73916	5.6955	5.37928	5.97718	5.50344	5.28916	5.61172	5.62805	5.81635	5.76828	5.49371
tll0889	Unknown function	General	None	hypothetical protein		tll0889	5.27358	5.1546	5.2392	5.26744	5.5357	5.81431	4.73023	4.53401	5.62965	5.68461	5.37648	5.50588	5.5357	5.81431	5.66766	6.09779	5.6187	6.23472	5.37648	5.50588	4.96018	5.70036	5.73518	5.59218
tll0891	Unknown function	General	None	protein of unknown function DUF2214		tll0891	4.06844	3.1349	4.10779	3.22335	4.07144	4.89608	4.26179	3.72383	4.40752	4.45754	4.36988	4.47496	4.07144	4.89608	3.54053	4.52963	4.68388	3.90874	4.36988	4.47496	4.3946	4.07534	3.86109	4.12405
tll0893	Defense and invasion systems	Detoxification and inactivation	oxidative stress	alkylhydroperoxidase AhpD family		tll0893	3.80237	4.01011	3.32952	3.4309	2.99641	3.16909	3.23578	3.88533	2.86875	2.93577	2.9339	3.34634	2.99641	3.16909	2.8225	2.66064	2.95422	2.97335	2.9339	3.34634	3.63157	3.30548	2.6026	3.4198
tll0895	Translation	tRNA and rRNA base modification	queuosine (Q-tRNA) biosynthesis from preQ0	queuosine biosynthesis radical SAM protein QueE	queE	tll0895	5.27358	5.68562	4.52408	5.11392	4.33355	4.54038	5.5549	5.28008	5.05543	4.93653	5.04403	3.66474	4.33355	4.54038	4.52076	4.77601	4.71926	5.12547	5.04403	3.66474	4.96018	4.55769	4.38705	4.58152
tll0899	Signal transduction	Two-component systems	circadian clock input_ redox state ETS	class II cyanobacteriochrome controlling circadium rythym CikA	cikA	tll0899	4.99516	5.1546	4.84346	4.94172	5.35608	5.1214	6.04558	6.14391	4.24857	4.68319	4.60836	4.61944	5.35608	5.1214	4.52076	4.91903	4.71926	4.7564	4.60836	4.61944	4.27297	4.62386	4.55113	4.79738
tll0901	Transport and binding proteins	Cofactors and prosthetic groups	biotin uptake system BioYNM and biotin uptake system BioY-EcfA12T	ECF-type biotin uptake system substrate-binding component BioY	bioY	tll0901	4.18379	4.20559	3.49772	3.89985	3.38847	3.2941	4.57762	4.66808	3.86011	3.56206	3.18347	3.79773	3.38847	3.2941	3.98499	3.68401	3.66734	2.6248	3.18347	3.79773	4.27297	4.16858	2.6026	4.22866
tll0902	Unknown function	General	None	FHA domain protein		tll0902	4.93224	5.2437	4.84346	5.49136	4.85639	4.74904	4.69361	4.58015	4.85285	4.75094	4.87356	5.17787	4.85639	4.74904	5.08575	4.77601	5.05897	5.46133	4.87356	5.17787	4.3946	4.91452	5.30919	5.2497
tll0912	Unknown function	General	None	hypothetical protein		tll0912	6.00813	5.80702	4.78516	5.40597	4.82887	4.70973	5.79579	6.24582	5.14677	4.08401	4.45404	4.54908	4.82887	4.70973	4.64193	3.84317	4.78745	4.44209	4.45404	4.54908	4.70587	5.06384	5.86322	5.14945
tll0913	Prosthetic groups_ cofactors_ and carriers	Sulfur relay system	common component sulfur relay systems	cysteine desulfurase IscS2	iscS2	tll0913	8.48312	8.40813	7.5215	7.44033	7.04861	6.97011	8.12671	8.20886	7.42949	7.02866	7.42097	7.20669	7.04861	6.97011	7.60705	7.74875	7.23219	7.93904	7.42097	7.20669	7.63286	7.44837	7.67879	7.74369
tll0914	Unknown function	General	None	hypothetical protein		tll0914	5.32326	5.6536	4.37244	4.67346	4.20884	4.54038	5.53457	5.43673	4.7973	4.61197	4.18419	4.31355	4.20884	4.54038	4.52076	4.61669	4.61029	5.22979	4.18419	4.31355	4.3946	4.96607	5.21593	5.17519
tll0915	Nucleic acid metabolism	RNA degradation	3' processing factors	ribonuclease Z RnZ	rnz	tll0915	6.69275	6.75277	5.96694	5.75548	5.64922	5.75832	5.98709	6.00127	5.91444	6.0722	5.68044	5.64533	5.64922	5.75832	6.10094	6.03705	5.85694	6.07691	5.68044	5.64533	5.72185	5.84394	6.063	6.09957
tll0916	Unknown function	General	None	protein of unknown function DUF3386		tll0916	7.41587	7.19106	7.77148	7.75561	7.95397	7.96929	6.74609	6.72034	7.996	8.00572	8.23373	8.03605	7.95397	7.96929	7.76585	7.70071	8.36322	7.9237	8.23373	8.03605	8.32596	8.1116	8.13583	8.33091
tll0918	Unknown function	Enzymes of unknown specificity	None	alpha/beta hydrolase fold protein		tll0918	4.18379	5.00948	4.52408	5.26744	5.23631	4.39823	5.3606	5.0724	4.95777	4.93653	4.67953	4.61944	5.23631	4.39823	4.45595	4.98544	4.85248	5.54434	4.67953	4.61944	5.03567	4.4882	4.95179	5.14945
tll0920	Unknown function	Enzymes of unknown specificity	None	carbon-nitrogen hydrolase family protein		tll0920	8.39935	8.41765	6.63822	7.27052	5.58546	5.86818	7.55361	7.76099	6.15192	5.46283	5.84208	5.83192	5.58546	5.86818	6.75677	6.23929	5.11282	6.66248	5.84208	5.83192	6.79151	5.94926	5.63101	5.86821
tll0922	Translation	tRNA and rRNA base modification	queuosine (Q-tRNA) biosynthesis from preQ0	S-adenosylmethionine:tRNA ribosyltransferase-isomerase QueA	queA	tll0922	4.79727	4.90373	3.64533	4.13841	4.29324	4.39823	5.23998	5.48534	4.16153	4.28357	3.71095	3.91824	4.29324	4.39823	3.88744	3.98486	4.16868	2.97335	3.71095	3.91824	3.82377	3.86656	4.38705	4.12405
tll0923	Regulatory functions	Protein interactions	None	phosphoprotein phosphatase		tll0923	6.91832	6.25349	5.96694	5.82278	5.93129	5.81431	6.54823	6.94449	5.66082	5.9637	5.53653	5.71027	5.93129	5.81431	5.9243	5.76451	5.80912	6.33106	5.53653	5.71027	5.67572	5.73025	6.19039	5.86821
tll0925	Signal transduction	Two-component systems	phosphate signalling cascade PhoBRU-PstABCS	two component signal transduction system controlling phosphate regulon histidine kinase SphS	sphS	tll0925	4.6479	5.36767	4.00658	4.13841	3.91822	4.29457	3.7779	4.53401	4.40752	4.45754	4.93271	4.81141	3.91822	4.29457	4.75339	5.04886	4.31673	4.25324	4.93271	4.81141	3.63157	3.86656	3.98419	4.06853
tll0931	Unknown function	Enzymes of unknown specificity	None	short-chain dehydrogenase/reductase family		tll0931	4.06844	4.59815	5.6489	5.16696	6.07723	6.16917	4.90018	4.97314	5.66082	5.90621	6.0679	5.99699	6.07723	6.16917	5.87652	5.68743	5.6187	5.93069	6.0679	5.99699	5.97119	5.94926	6.1658	6.08615
tll0932	Glycan biosynthesis and metabolism	Peptidoglycan metabolism	None	D-alanyl-D-alanine carboxypeptidase VanY	vanY	tll0932	3.4661	4.66485	4.20187	4.02449	4.25169	4.18235	4.31161	4.79039	4.61603	4.28357	4.45404	4.47496	4.25169	4.18235	5.12743	4.77601	4.3627	4.95298	4.45404	4.47496	4.60967	4.33772	4.55113	4.45957
tll0933	Glycan biosynthesis and metabolism	Peptidoglycan metabolism	peptidoglycan recycling	soluble lytic transglycosylase Slt	slt	tll0933	4.99516	5.40671	5.28172	5.26744	5.03527	4.89608	4.83465	4.38553	5.4977	5.54065	5.09657	4.6864	5.03527	4.89608	5.48821	5.56341	4.53259	5.66047	5.09657	4.6864	4.60967	5.0158	4.76576	4.86251
tll0941	Unknown function	General	None	protein of unknown function DUF1400		tll0941	6.99647	6.02273	6.48395	6.27085	6.43382	6.7007	5.49302	5.87961	6.69278	6.5369	6.49416	6.07291	6.43382	6.7007	5.99312	6.12723	6.62702	5.93069	6.49416	6.07291	6.36851	6.30696	6.1658	5.91453
tll0943	Cell structure_ growth_ and death	Microcompartments	B-carboxysome	carboxysome structural protein CcmN	ccmN	tll0943	8.45019	8.63333	8.71529	8.90567	8.67548	8.6718	8.2834	8.09667	8.89476	9.01781	8.16231	8.26316	8.67548	8.6718	8.64776	8.50381	8.49458	8.7602	8.16231	8.26316	8.51395	8.26694	8.05795	8.96565
tll0944	Cell structure_ growth_ and death	Microcompartments	carbon concentration mechanism - carboxysome	carboxysome structural protein CcmM	ccmM	tll0944	9.48602	9.2441	10.0305	9.6524	10.0904	10.2629	8.72834	8.5301	10.182	10.1572	10.2547	10.2934	10.0904	10.2629	10.2143	10.1679	10.1473	9.94986	10.2547	10.2934	10.2767	10.1922	10.0776	10.1324
tll0945	Cell structure_ growth_ and death	Microcompartments	B-carboxysome	carboxysome minor structural protein CcmL	ccmL	tll0945	8.58268	8.07042	8.90606	8.78055	8.68118	8.88217	7.17006	7.24054	8.68059	8.71392	9.19111	8.80479	8.68118	8.88217	8.44632	8.68754	8.88585	8.45875	9.19111	8.80479	9.07918	9.07406	8.81381	8.70607
tll0946	Cell structure_ growth_ and death	Microcompartments	B-carboxysome	carboxysome major structural protein CcmK1	ccmK1	tll0946	8.42781	8.15829	9.20356	8.81801	8.9661	9.24892	6.80643	7.4377	8.81079	8.93425	9.30048	9.07104	8.9661	9.24892	9.25766	9.30707	8.66714	9.20609	9.30048	9.07104	9.02066	9.13931	8.93493	8.71479
tll0947	Cell structure_ growth_ and death	Microcompartments	B-carboxysome	carboxysome major structural protein CcmK2	ccmK2	tll0947	7.46066	7.02639	7.7187	7.03621	7.65865	7.91079	5.92612	6.39266	7.9082	7.8086	7.97353	8.06724	7.65865	7.91079	8.34057	8.19261	8.05806	8.12492	7.97353	8.06724	8.23384	8.24132	7.77929	7.80217
tll0948	Unknown function	General	None	hypothetical protein		tll0948	7.14109	7.37841	6.70181	6.47253	7.03679	6.88579	7.81493	7.07662	6.29751	6.62847	6.19289	5.97077	7.03679	6.88579	5.51973	5.97361	6.58985	6.2096	6.19289	5.97077	6.15026	5.97443	5.9232	6.21499
tll0950	Unknown function	Enzymes of unknown specificity	None	ABC1 family kinase-like protein		tll0950	5.11317	6.04755	6.58861	6.24659	6.77734	6.68081	5.65241	5.41179	6.39315	6.68074	6.49416	6.55077	6.77734	6.68081	6.94186	6.84593	7.23821	7.17149	6.49416	6.55077	6.834	6.91193	7.11242	7.45689
tll0952	Nucleic acid metabolism	DNA replication_ recombination_ and repair	nucleotide excision repair	transcription-repair coupling factor Mfd	mfd	tll0952	7.1133	7.11108	7.0337	6.91845	6.96997	7.0105	6.54823	6.5374	6.61561	6.82705	6.91243	6.89502	6.96997	7.0105	7.28993	7.05917	7.15164	7.33123	6.91243	6.89502	6.76979	6.7757	6.94935	7.13798
tll0956	Energy metabolism	Photosynthesis - antenna proteins	allophycocyanin biosynthesis	allophycocyanin beta subunit ApcB	apcB	tll0956	13.1142	12.5592	13.0611	12.9818	12.5715	12.7853	11.6299	11.8375	12.9508	12.8338	12.9773	12.9678	12.5715	12.7853	12.7275	12.6743	12.6809	12.5216	12.9773	12.9678	12.8497	12.8895	12.6584	12.6106
tll0957	Energy metabolism	Photosynthesis - antenna proteins	allophycocyanin biosynthesis	allophycocyanin alpha subunit ApcA	apcA	tll0957	12.8786	12.4038	13.0516	12.8912	12.2503	12.6874	11.4455	11.6839	12.8417	12.8295	12.8998	12.8639	12.2503	12.6874	12.6784	12.546	12.6436	12.3012	12.8998	12.8639	12.7583	12.7437	12.5079	12.342
tll0958	Unknown function	General	None	protein of unknown function DUF3067		tll0958	1.73933	2.56551	2.56402	1.73933	2.72488	2.39945	2.37291	1.73933	2.54788	1.73933	1.73933	1.73933	2.72488	2.39945	2.51403	1.73933	2.61069	1.73933	1.73933	1.73933	2.73487	2.87259	2.94323	3.21338
tll0964	Mobile and extrachromosomal element functions	Selfish genetic elements	Insertion element	ISTel3 transposase TnpA_ISTel3	tnpA_ISTel3	tll0964	3.94214	2.89279	3.13249	3.4309	3.20975	3.69247	2.82011	3.72383	3.46611	4.08401	3.55941	3.79773	3.20975	3.69247	3.39938	4.22958	2.61069	3.4383	3.55941	3.79773	3.40415	2.87259	3.86109	3.21338
tll0970	Carbohydrate metabolism	Fructose and mannose metabolism	sugar alcohol (iditol_ glucitol_ xylitol_ galctitol) degradation	NAD-dependent L-iditol 2-dehydrogenase GutB	gutB	tll0970	5.50628	5.2437	6.06708	5.75548	5.78306	5.83249	5.23998	5.30741	5.69132	5.71845	5.84208	5.74167	5.78306	5.83249	5.80172	5.97361	5.48282	6.2837	5.84208	5.74167	5.24062	5.63864	5.5571	6.03119
tll0971	Glycan biosynthesis and metabolism	Peptidoglycan metabolism	peptidoglycan biosynthesis	phospho-N-acetylmuramoyl-pentapeptide-transferase MraY	mraY	tll0971	6.35562	6.37602	6.29057	6.31818	6.78443	6.66064	6.36539	6.11342	6.42969	6.37707	6.39366	6.56834	6.78443	6.66064	6.71671	6.81013	6.43077	6.56687	6.39366	6.56834	6.279	6.70243	6.41559	6.8116
tll0978	Amino acid metabolism	Cysteine and methionine metabolism	methionine degradation	S-adenosylmethionine synthetase MetK	metK	tll0978	6.30733	5.83583	8.15872	7.94059	8.357	8.45498	6.38815	6.36705	8.00812	7.96419	8.42387	8.13358	8.357	8.45498	8.09212	7.89254	8.19107	7.39937	8.42387	8.13358	8.08359	8.30206	7.98267	7.90487
tll0980	Prosthetic groups_ cofactors_ and carriers	One carbon pool by folate	6S RNA (eubacterial RNA polymerase regulator)	5-formyltetrahydrofolate cyclo-ligase YgfA	ygfA	tll0980	3.25496	3.33221	3.13249	2.62064	3.74463	3.5096	3.70257	3.19351	3.30039	3.18568	3.71095	2.57336	3.74463	3.5096	3.05161	1.73933	3.41318	3.22999	3.71095	2.57336	1.73933	2.55069	2.94323	3.09393
tll0985	Transport and binding proteins	Unknown substrate	None	transporter with N-terminal DUF21 domain_ CBS_ and CorC domains		tll0985	6.40234	6.79728	5.54831	5.26744	5.91843	5.92011	6.71943	6.50256	5.3135	5.90621	5.68044	5.3513	5.91843	5.92011	5.58075	5.87287	5.75965	5.32697	5.68044	5.3513	5.67572	5.39883	5.9232	5.70202
tll0986	Terpenoids and polyketides metabolism	General	hopanoid biosynthesis	hopene-associated glycosyltransferase HpnB	hpnB	tll0986	5.81413	6.14274	5.88696	5.78953	5.72511	5.83249	6.28278	6.03421	5.86183	5.90621	5.14722	5.88908	5.72511	5.83249	6.27671	5.83765	5.75965	6.0202	5.14722	5.88908	5.62805	5.81635	5.51866	5.97405
tll0987	Translation	Ribosomal proteins: synthesis and modification	Ribosome biogeneses GTPases	ribosome biogenesis GTPase RsgA	rsgA	tll0987	6.2056	6.25349	5.40212	5.16696	5.12816	5.4399	5.63343	5.60008	5.19032	5.20009	5.19613	5.3513	5.12816	5.4399	5.12743	5.56341	5.23911	5.66047	5.19613	5.3513	5.41969	4.80538	5.11611	5.01326
tll0989	Unknown function	Enzymes of unknown specificity	None	carboxylesterase YvaK	ybaK	tll0989	3.64552	3.9004	3.32952	3.60749	3.86291	3.6044	3.98064	4.02899	4.33036	4.18748	4.45404	3.91824	3.86291	3.6044	3.54053	3.28704	4.16868	4.14796	4.45404	3.91824	3.82377	4.33772	3.72508	3.8197
tll0990	Carbohydrate metabolism	Pyruvate metabolism	pyruvate formate-lyase system	formate C-acetyltransferase PflD	pflD	tll0990	10.1594	9.7053	7.65592	8.74209	6.46064	6.7007	8.99577	9.43336	7.28754	7.2055	6.95534	6.98929	6.46064	6.7007	7.40357	7.53525	6.76678	7.93139	6.95534	6.98929	7.26498	7.12874	8.07782	7.8144
tll0991	Translation	tRNA and rRNA base modification	tRNA modification	tRNA dihydrouridine synthase DusB	dusB	tll0991	4.79727	4.78937	6.18317	5.75548	5.86581	6.09588	4.99309	5.46124	6.01419	5.87657	6.51345	6.07291	5.86581	6.09588	5.58075	5.72649	5.70841	5.80194	6.51345	6.07291	5.80987	5.99916	5.73518	5.51396
tll0992	Unknown function	Enzymes of unknown specificity	polysaccharide biosynthesis	glycosyl transferase family 2		tll0992	5.94633	5.86406	5.19538	5.57194	5.73982	5.34145	6.10178	5.80515	5.27361	5.33752	5.45875	5.3513	5.73982	5.34145	4.38794	4.11281	5.23911	4.03374	5.45875	5.3513	5.17554	5.28227	5.26332	4.79738
tll0993	Unknown function	Enzymes of unknown specificity	None	glycosyl transferase family 2		tll0993	4.48055	4.01011	3.49772	3.4309	4.41077	4.05994	4.83465	5.13491	3.86011	3.97184	3.71095	4.22508	4.41077	4.05994	3.23897	3.84317	3.94186	3.90874	3.71095	4.22508	3.99098	3.86656	3.98419	4.22866
tll0994	Glycan biosynthesis and metabolism	Polysacharide and lipopolysaccharide metabolism	polysaccharide biosynthesis	alpha-1_2-fucosyltransferase		tll0994	3.25496	3.1349	2.56402	2.96771	3.61423	1.73933	3.11478	2.88378	3.30039	2.93577	3.18347	2.90348	3.61423	1.73933	2.51403	3.02185	2.95422	3.22999	3.18347	2.90348	1.73933	1.73933	1.73933	2.8033
tll0995	Unknown function	Enzymes of unknown specificity	None	glycosyl transferase family 2		tll0995	6.12427	6.39547	4.95327	5.36127	5.31726	4.66929	5.89463	5.76642	5.14677	5.15116	4.2802	4.6864	5.31726	4.66929	3.98499	4.11281	4.8839	4.35092	4.2802	4.6864	5.10734	4.74746	4.2006	4.69362
tll1003	Translation	Aminoacyl-tRNA biosynthesis	GatABC aspartyl/glutamyl-tRNA(Asn/Gln) amidotransferase complex	bifunctional aspartyl-tRNA / glutamyl-tRNA amidotransferase subunit A GatA	gatA	tll1003	5.0554	5.62083	6.33139	6.27085	7.04861	7.05751	5.81275	5.30741	6.79431	6.68074	6.99702	7.18409	7.04861	7.05751	7.03165	6.69706	6.98281	6.83654	6.99702	7.18409	6.97354	7.31716	6.51621	6.544
tll1008	Unknown function	Enzymes of unknown specificity	None	acetyltransferase		tll1008	8.3878	7.806	7.50378	7.81446	7.06617	7.26533	7.56363	8.06521	7.52536	7.52413	7.20095	7.52704	7.06617	7.26533	7.33471	7.40937	7.44472	7.65304	7.20095	7.52704	7.68017	7.42124	7.88832	7.72653
tll1010	Unknown function	Enzymes of unknown specificity	None	glycosyl transferase family 41		tll1010	8.37031	8.58764	7.93904	7.91777	8.05994	8.10222	8.20238	8.15011	7.76559	7.86235	7.62073	7.70421	8.05994	8.10222	7.09549	7.38525	7.61612	7.86065	7.62073	7.70421	7.72599	7.68724	7.8808	7.90487
tll1011	Cell motility and adherance	Surface structures and assembly platforms	T2bSS type IVa pili	type IV pilus major pilin protein PilA	pilA	tll1011	11.7563	11.5651	10.9929	11.47	10.6281	10.8772	10.5613	10.9403	10.7494	10.6592	11.4198	11.4082	10.6281	10.8772	10.732	10.8011	11.3326	11.0118	11.4198	11.4082	11.4453	11.4431	11.6741	11.5818
tll1015	Unknown function	Enzymes of unknown specificity	None	glycosly transferase family 2		tll1015	7.53583	7.806	7.12927	7.41881	6.38798	6.54437	6.92779	6.80853	6.69278	6.47903	5.87233	6.09735	6.38798	6.54437	6.33083	6.99685	6.38809	6.85285	5.87233	6.09735	6.24788	6.16129	6.41559	6.78697
tll1019	Cell motility and adherance	Surface structures and assembly platforms	T2bSS type IVa pili	type IV pilus minor pilin protein		tll1019	4.72458	4.7285	3.77734	4.43183	4.48388	4.54038	5.21458	4.27679	4.24857	4.81557	5.14722	4.98023	4.48388	4.54038	3.88744	4.22958	4.26915	4.60812	5.14722	4.98023	5.10734	5.0158	5.21593	4.22866
tll1020	Unknown function	General	None	hypothetical protein		tll1020	7.60728	7.28778	7.47679	7.42961	7.81904	7.78147	7.81912	7.83746	7.56692	7.52413	7.67306	7.56251	7.81904	7.78147	7.55503	7.45643	7.158	7.44308	7.67306	7.56251	7.6086	7.55205	7.72152	7.5814
tll1021	Signal transduction	Taxis	T2bSS twitching motility chemosensory response system ChpABC/pilGHJK	chemotaxis signal transduction system histidine kinase PilL	pilL	tll1021	8.87502	8.83164	8.24655	8.3516	8.27136	8.24438	9.24949	9.30965	8.23642	8.23256	8.22791	8.17427	8.27136	8.24438	8.12816	8.06182	7.90775	8.1515	8.22791	8.17427	8.02981	7.79683	7.94711	8.1073
tll1022	Signal transduction	Taxis	T2bSS twitching motility chemosensory response system ChpABC/pilGHJK	chemotaxis signal transduction system methyl-accepting receptor		tll1022	8.13506	8.80285	8.3739	8.15094	8.94571	8.74299	8.71268	8.2549	8.23642	8.16696	8.01467	8.13358	8.94571	8.74299	8.18304	8.29968	7.96325	8.32502	8.01467	8.13358	8.39138	8.16162	8.11033	8.12704
tll1023	Signal transduction	Taxis	T2bSS twitching motility Pil-Chp system	chemotaxis adaptor protein CheW	cheW	tll1023	5.91441	6.33633	6.35136	6.24659	6.81937	6.73967	5.94161	5.86135	6.51719	6.0722	6.7101	6.88103	6.81937	6.73967	6.25821	6.12723	6.23992	6.23472	6.7101	6.88103	6.42523	6.11681	6.23834	6.63884
tll1024	Signal transduction	Taxis	T2bSS type IVa pili ChpA-ChpB/PilGH chemosensory system	chemotaxis signal transduction system response regulator CheY	cheY	tll1024	7.2083	7.21312	7.5215	7.38592	7.78765	7.63425	6.60759	6.58258	7.29745	7.29758	7.71527	7.48144	7.78765	7.63425	6.88277	7.42128	7.34237	7.50625	7.71527	7.48144	7.59632	7.25705	7.77118	7.38216
tll1025	Signal transduction	Taxis	T2bSS type IVa pili ChpA-ChpB/PilGH chemosensory system	chemotaxis signal transduction system response regulator PatA	patA	tll1025	8.42217	8.37916	8.33936	8.56737	9.15421	8.90803	7.8233	8.34932	8.87505	8.66291	8.78648	8.89795	9.15421	8.90803	8.25467	8.24714	8.71318	8.41553	8.78648	8.89795	8.68605	8.78237	8.6729	8.67511
tll1027	Amino acid metabolism	Cysteine and methionine metabolism	methionine biosynthesis from homoserine	B12-dependent 5-methyltetrahydrofolate--homocysteine methyltransferase MetH	metH	tll1027	7.56688	7.63684	7.79352	7.67623	7.9973	7.64966	8.11993	8.03305	8.03797	7.79287	7.73181	7.59712	7.9973	7.64966	7.4773	7.87533	7.85786	7.77774	7.73181	7.59712	7.48081	7.70983	7.858	7.76064
tll1028	Glycan biosynthesis and metabolism	Peptidoglycan metabolism	peptidoglycan bioysnthesis and recycling	peptidoglycan lytic transglycolase		tll1028	4.72458	4.29363	4.10779	4.13841	4.55331	4.18235	4.7659	5.41179	4.61603	4.53691	4.08082	4.31355	4.55331	4.18235	4.24085	3.68401	4.21985	3.90874	4.08082	4.31355	4.13937	4.07534	4.2006	4.50143
tll1029	Unknown function	Enzymes of unknown specificity	outer membrane biogenesis	NAD-dependent epimerase/dehydratase family protein Ycf39	ycf39	tll1029	5.58968	5.4447	5.58263	5.44931	5.51873	5.77723	5.53457	5.91543	5.14677	5.68461	5.71426	5.91683	5.51873	5.77723	5.7759	5.47431	5.54265	5.46133	5.71426	5.91683	5.52767	5.92365	5.47916	5.2497
tll1030	Unknown function	General	None	hypothetical protein		tll1030	4.38861	5.36767	4.00658	4.51714	3.80513	4.44726	4.90018	5.13491	4.06846	4.68319	4.2802	3.91824	3.80513	4.44726	4.85662	4.84934	3.41318	4.95298	4.2802	3.91824	4.3946	3.86656	3.98419	4.65725
tll1031	Prosthetic groups_ cofactors_ and carriers	Ubiquinone and other terpenoid-quinone biosynthesis	plastoquinone 9 biosynthesis	3-octaprenyl-4-hydroxybenzoate carboxy-lyase UbiX	ubiX	tll1031	3.4661	3.9004	3.89699	4.13841	4.11882	4.29457	3.11478	3.53869	3.30039	3.97184	2.9339	3.51595	4.11882	4.29457	3.54053	3.50175	3.8785	4.03374	2.9339	3.51595	3.63157	4.55769	4.2006	4.01059
tll1033	Cell structure_ growth_ and death	General	programmed cell death	polysaccharide deacetylase caspase activity		tll1033	4.6479	4.01011	4.28982	4.67346	4.65134	4.70973	5.18871	5.30741	5.75044	5.29317	4.60836	5.54204	4.65134	4.70973	4.38794	4.43672	4.31673	4.52759	4.60836	5.54204	4.96018	5.15529	4.69782	4.95488
tll1034	Translation	Transfer RNA biogenesis	tRNA aminoacylation	glycyl-tRNA synthetase alpha subunit GlyQ	glyQ	tll1034	6.86931	6.47072	7.22971	7.37479	7.61162	7.33693	6.92779	6.57142	7.40219	7.66043	7.28183	7.1378	7.61162	7.33693	7.17644	7.07434	7.06632	6.91627	7.28183	7.1378	6.89546	7.50114	7.27045	7.23825
tll1035	Energy metabolism	Sulfur metabolism	sulfate reduction to sulfide_ assimilatory	phosphoadenosine phosphosulfate reductase CysH	cysH	tll1035	6.06737	5.68562	7.45851	6.97853	7.3455	7.60291	6.03118	5.74666	7.30729	7.38414	7.63838	7.66396	7.3455	7.60291	7.49318	7.19024	7.52561	6.82005	7.63838	7.66396	7.28042	7.50975	7.18751	7.25629
tll1037	Cell structure_ growth_ and death	Cell division	None	cell division protein YlmE	ylmE	tll1037	2.64046	3.9004	3.32952	2.96771	3.20975	3.02786	3.11478	2.41145	2.54788	2.93577	3.55941	3.51595	3.20975	3.02786	2.8225	3.02185	2.95422	2.97335	3.55941	3.51595	1.73933	3.11099	3.39874	3.32121
tll1039	Unknown function	General	None	hypothetical protein		tll1039	4.06844	4.7285	4.72433	3.76202	4.07144	4.18235	4.10027	3.80711	4.40752	4.37331	4.36988	4.39663	4.07144	4.18235	4.31638	4.52963	3.8119	3.61548	4.36988	4.39663	3.40415	4.33772	3.72508	3.95
tll1042	Translation	tRNA and rRNA base modification	23S rRNA modification	23S rRNA (guanosine2251-2'-O)-methyltransferase RlmB	rlmB	tll1042	3.64552	4.11142	4.72433	4.67346	4.51903	5.15085	3.53683	3.88533	4.90629	4.28357	4.87356	5.30988	4.51903	5.15085	5.0428	4.61669	4.97415	4.68423	4.87356	5.30988	4.70587	5.28227	4.47153	4.32575
tll1043	Carbohydrate metabolism	Starch and sucrose metabolism	cellulose degradation	beta-glucosidase BglX	bglX	tll1043	6.2056	6.72232	6.06708	5.78953	6.31146	6.25245	5.87862	5.70629	6.21613	5.9637	5.90195	6.16826	6.31146	6.25245	6.38299	6.15608	5.58118	5.73295	5.90195	6.16826	5.80987	5.66983	5.43853	5.73684
tll1044	Energy metabolism	Sulfur metabolism	assimilatory and dissimilatory sulfate reduction	sulfate adenylyltransferase Met3	met3	tll1044	4.99516	5.36767	7.00878	7.05028	7.46938	7.54912	4.99309	4.02899	7.03848	7.16939	7.6816	7.25085	7.46938	7.54912	6.91852	7.1189	7.20788	7.09134	7.6816	7.25085	6.89546	7.0833	6.61026	6.80344
tll1048	Signal transduction	Two-component systems	None	two component signal transduction system response regulator LuxR family		tll1048	6.23171	6.31606	5.15016	5.94858	4.98644	4.44726	5.84606	6.24582	5.05543	4.93653	4.53335	4.47496	4.98644	4.44726	4.99851	5.27745	4.75377	5.73295	4.53335	4.47496	5.57874	5.24119	5.63101	5.61108
tll1049	Signal transduction	Two-component systems	None	two component signal transduction system response regulator with GGDEF sensory domain		tll1049	4.86637	4.59815	5.19538	4.13841	5.82503	5.34145	4.90018	5.00701	5.14677	5.42227	5.19613	5.30988	5.82503	5.34145	5.08575	4.98544	5.46231	4.82503	5.19613	5.30988	5.41969	5.15529	5.3967	4.76364
tll1052	Unknown function	General	None	protein of unknown function DUF3318		tll1052	7.22137	6.61035	6.40969	6.31818	5.43066	5.70006	6.83153	6.86446	6.03809	5.78381	5.81118	5.67817	5.43066	5.70006	6.01534	6.26599	6.11455	6.33106	5.81118	5.67817	6.00884	5.81635	6.45669	6.23943
tll1057	Amino acid metabolism	Valine_ leucine and isoleucine metabolism	branched chain amino acid biosynthesis	dihydroxy-acid dehydratase IlvD	ilvD	tll1057	8.54159	8.26769	9.0257	8.93628	8.5144	8.72127	7.79381	8.15011	8.84159	8.76721	9.19111	9.19765	8.5144	8.72127	8.77662	8.85489	8.698	8.48512	9.19111	9.19765	8.74285	8.77168	8.58309	8.78067
tll1058	Unknown function	General	None	hypothetical protein		tll1058	6.00813	5.83583	4.37244	5.05882	5.27736	5.1797	5.38354	5.50904	4.90629	4.37331	4.87356	4.86996	5.27736	5.1797	4.90553	5.16776	4.8839	5.07028	4.87356	4.86996	5.10734	5.32219	4.76576	4.83032
tll1059	Unknown function	General	None	hypothetical protein		tll1059	4.6479	4.66485	3.64533	3.89985	2.5491	3.16909	4.65601	4.48627	3.74195	3.56206	2.9339	2.90348	2.5491	3.16909	3.23897	3.84317	3.74167	4.25324	2.9339	2.90348	3.63157	3.61756	3.98419	3.51082
tll1061	Amino acid metabolism	Cysteine and methionine metabolism	methionine salvage pathway	methylthioribose-1-phosphate isomerase MtnA	mtnA	tll1061	5.16868	5.19985	6.04269	6.03618	6.2097	6.27917	5.45023	5.96755	5.35229	5.46283	5.7473	5.74167	6.2097	6.27917	6.10094	6.46343	5.69091	6.15798	5.7473	5.74167	5.80987	5.871	5.73518	5.80403
tll1062	Amino acid metabolism	Alanine_ aspartate and glutamate metabolism	aspartate biosynthesis	L-asparaginase II AnsA2	ansA2	tll1062	5.97756	5.89176	6.76271	6.82334	6.81245	7.00251	6.35387	6.35407	6.63138	6.7958	7.02414	6.77914	6.81245	7.00251	6.54432	6.59554	6.542	6.3993	7.02414	6.77914	6.65597	6.60927	6.59194	6.41056
tll1063	Unknown function	General	None	protein of unknown function DUF1230 YCF36	ycf36	tll1063	5.2221	5.32754	5.4401	5.00148	5.03527	4.99708	5.68962	5.91543	4.7973	4.53691	4.74724	4.02857	5.03527	4.99708	5.24559	4.84934	5.16469	4.7564	4.74724	4.02857	4.27297	5.39883	5.30919	4.69362
tll1077	Nucleic acid metabolism	DNA replication_ recombination_ and repair	Base excision repair	A/G-specific adenine glycosylase MutY	mutY	tll1077	6.00813	7.28778	4.95327	5.61058	4.68254	4.29457	5.84606	5.72661	5.3135	4.61197	5.45875	4.81141	4.68254	4.29457	5.94761	5.83765	4.53259	6.15798	5.45875	4.81141	5.57874	4.62386	5.80063	5.80403
tll1078	Unknown function	General	None	protein of unknown function DUF760		tll1078	7.63684	7.7543	7.85769	8.26383	7.07775	7.34957	7.15688	6.90058	8.00812	7.83956	7.86525	7.95163	7.07775	7.34957	8.30502	7.94296	7.56442	8.46406	7.86525	7.95163	7.85529	7.66429	8.3139	8.28185
tll1080	Intracellular trafficking_ assembly_ and processing	Peptidases	DNA gyrase modulation	TldE/TldD proteolytic complex component TldE	tldE	tll1080	4.99516	5.1546	6.01788	5.61058	6.3016	6.16917	5.18871	5.30741	6.12987	5.90621	5.98732	6.21367	6.3016	6.16917	6.61868	6.531	6.51251	6.82005	5.98732	6.21367	6.81291	6.42105	6.59194	6.61104
tll1084	Unknown function	General	None	hypothetical protein		tll1084	5.16868	4.7285	4.66073	4.24342	3.86291	4.39823	4.69361	4.53401	4.73945	4.08401	4.53335	3.91824	3.86291	4.39823	3.54053	3.68401	4.3627	4.82503	4.53335	3.91824	3.82377	4.41502	4.47153	3.8197
tll1085	Unknown function	General	None	hypothetical protein		tll1085	6.42515	6.52468	5.85928	5.78953	5.31726	5.28955	6.35387	6.20303	5.83478	5.71845	5.61029	5.61172	5.31726	5.28955	5.85202	5.90724	5.6371	6.2096	5.61029	5.61172	5.72185	5.43566	5.80063	5.92964
tll1086	Unknown function	General	None	protein of unknown function DUF2237		tll1086	5.62962	4.59815	4.45035	4.13841	3.80513	4.05994	4.73023	4.66808	4.61603	4.18748	4.18419	4.13042	3.80513	4.05994	4.64193	4.84934	4.61029	4.35092	4.18419	4.13042	4.3946	4.68703	4.95179	4.50143
tll1089	Prosthetic groups_ cofactors_ and carriers	Iron sulfur clusters	iron-sulfur cluster assembly SUF system	FeS cluster assembly sulfur acceptor protein SufE	sufE	tll1089	3.4661	4.11142	4.45035	3.60749	4.58676	4.23962	4.26179	4.53401	2.86875	3.71377	3.71095	3.79773	4.58676	4.23962	4.38794	3.50175	4.0601	4.60812	3.71095	3.79773	4.3946	4.25579	4.55113	4.58152
tll1092	Unknown function	General	None	protein of unknown function DUF2518 Ycf51	ycf51	tll1092	3.80237	4.7285	5.2392	5.40597	5.89236	5.50952	4.61737	4.82889	5.3135	5.87657	5.90195	6.14501	5.89236	5.50952	5.80172	5.64727	6.38809	6.52677	5.90195	6.14501	5.57874	6.45716	6.35166	6.44247
tll1093	Prosthetic groups_ cofactors_ and carriers	Iron sulfur clusters	iron-sulfur cluster assembly SUF system	Fe-S cluster assembly scaffold IscU	iscU	tll1093	4.72458	4.95759	5.61615	5.57194	4.58676	5.0292	5.72589	5.50904	5.05543	4.87735	4.60836	4.81141	4.58676	5.0292	5.82709	6.29221	5.39895	6.23472	4.60836	4.81141	5.24062	5.75953	5.47916	5.91453
tll1094	Unknown function	General	None	MAPEG family membrane protein		tll1094	4.06844	5.05953	6.04269	5.61058	5.85234	5.73916	6.00194	5.70629	5.80722	5.50227	5.90195	5.86079	5.85234	5.73916	5.423	6.00568	6.64525	6.42134	5.90195	5.86079	6.39714	6.0709	6.79778	6.89079
tll1095	Translation	tRNA and rRNA base modification	queuosine (Q-tRNA) biosynthesis from preQ0	bifunctional 6-pyruvoyltetrahydropterin / 6-carboxytetrahydropterin synthase QueD	queD	tll1095	6.80126	7.26684	7.70326	7.58258	7.94135	7.89362	7.72853	7.54423	7.45627	7.6862	7.23617	7.6721	7.94135	7.89362	7.82979	7.84912	8.49207	8.41004	7.23617	7.6721	8.04796	8.03016	8.26275	8.18784
tll1096	Terpenoids and polyketides metabolism	Biosynthesis of steroids and steroid-like compounds	hopanoid biosynthesis	farnesyl-diphosphate farnesyltransferase FdfT1	fdfT1	tll1096	5.7063	5.80702	6.50193	6.43009	6.93854	6.9864	5.95693	5.95039	6.48283	6.5369	6.55126	6.38217	6.93854	6.9864	6.93024	6.59554	6.77508	6.625	6.55126	6.38217	6.55795	6.641	6.19039	6.48395
tll1099	Unknown function	Enzymes of unknown specificity	None	acetyltransferase		tll1099	6.37917	6.11952	5.68091	5.91815	4.33355	4.78727	5.38354	6.05041	4.73945	5.10048	4.81182	5.0825	4.33355	4.78727	5.58075	5.47431	5.11282	5.80194	4.81182	5.0825	5.36246	4.91452	5.30919	5.2253
tll1104	Prosthetic groups_ cofactors_ and carriers	Porphyrin and chlorophyll metabolism	coenzyme B12 biosynthesis from cob(II)yrinate diamide	bifunctional adenosylcobinamide kinase / adenosylcobinamide-phosphate guanylyltransferase CobP	cobP	tll1104	3.25496	3.1349	3.64533	3.22335	2.31563	2.39945	4.5367	4.21898	3.10645	1.73933	3.18347	2.57336	2.31563	2.39945	3.66705	1.73933	3.20744	3.61548	3.18347	2.57336	2.73487	3.30548	2.6026	3.32121
tll1105	Transport and binding proteins	Amino acids_ peptides and amines	None	ABC-type nickel transport system permease component NikC	nikC	tll1105	5.0554	5.32754	5.74287	5.36127	5.72511	5.93701	5.28946	5.36056	5.62965	5.84631	5.81118	5.43068	5.72511	5.93701	5.82709	5.90724	5.58118	5.58411	5.81118	5.43068	5.72185	5.47156	5.5571	5.71954
tll1106	Amino acid metabolism	Arginine and proline metabolism	arginine biosynthesis from ornithine_ carbamoyl-p_ and aspartate (urea cycle)	ornithine carbamoyltransferase ArgF	argF	tll1106	6.2056	5.97177	6.4473	6.4084	6.33098	6.30541	5.74369	6.00127	6.44762	6.39805	6.74314	6.6531	6.33098	6.30541	6.58939	6.31795	6.50254	5.83523	6.74314	6.6531	6.36851	6.804	6.23834	6.50424
tll1107	Fatty acid and lipid metabolism	Glycerolipid and glycerophospholid metabolism	1-acylglycerol-3-phosphate biosynthesis_ PlsX/Y pathway	acyl-phosphate glycerol 3-phosphate acyltransferase PlsY	plsY	tll1107	5.94633	5.86406	6.16069	6.17125	5.9816	6.47676	5.51395	5.76642	6.29751	6.45921	6.37268	6.68566	5.9816	6.47676	5.87652	6.6573	6.45164	6.37691	6.37268	6.68566	6.85478	6.50967	6.55457	6.23943
tll1108	Unknown function	General	None	protein of unknown function DUF3086		tll1108	7.0414	6.43358	6.29057	6.43009	6.01822	6.21141	5.89463	6.5374	6.25739	6.26733	6.01469	6.04805	6.01822	6.21141	5.97054	6.15608	6.19108	6.18402	6.01469	6.04805	5.85193	5.81635	6.11532	6.08615
tll1109	Unknown function	General	None	protein of unknown function DUF3119		tll1109	4.99516	4.59815	5.51314	5.36127	5.01107	5.0292	4.57762	4.79039	5.62965	5.20009	5.33349	5.0825	5.01107	5.0292	5.08575	5.51956	5.08615	5.6228	5.33349	5.0825	4.96018	4.96607	5.26332	5.2253
tll1110	Unknown function	General	None	proline-rich protein		tll1110	5.32326	4.78937	6.95762	6.47253	6.81245	6.91161	4.99309	5.36056	7.10771	6.94569	7.08981	7.30421	6.81245	6.91161	6.79574	7.04384	7.09974	6.7865	7.08981	7.30421	6.65597	6.8857	6.62835	6.74496
tll1111	Prosthetic groups_ cofactors_ and carriers	Biotin and lipoate metabolism	biotin biosynthesis	bifunctional biotin operon repressor / biotin-[acetyl-CoA-carboxylase] ligase BirA	birA	tll1111	2.64046	3.64844	2.56402	3.22335	2.87041	2.66508	3.70257	3.3203	2.86875	2.93577	2.59573	2.90348	2.87041	2.66508	3.23897	3.02185	2.61069	3.61548	2.59573	2.90348	1.73933	2.87259	3.39874	2.95925
tll1112	None	None	None	None	None	tll1112	3.80237	3.1349	2.56402	2.96771	3.20975	1.73933	2.97827	3.19351	3.10645	3.18568	2.59573	2.57336	3.20975	1.73933	3.23897	3.02185	2.79885	1.73933	2.59573	2.57336	3.12183	2.87259	3.19449	2.6144
tll1114	None	None	None	None	None	tll1114	1.73933	1.73933	1.73933	1.73933	1.73933	1.73933	2.37291	1.73933	2.54788	1.73933	1.73933	1.73933	1.73933	1.73933	1.73933	1.73933	2.36008	1.73933	1.73933	1.73933	2.73487	2.55069	1.73933	1.73933
tll1116	Unknown function	General	None	protein of unknown function DUF88		tll1116	3.4661	4.29363	3.32952	3.22335	2.72488	2.864	4.49453	4.79039	2.86875	2.5971	2.9339	3.14754	2.72488	2.864	3.05161	2.66064	3.08841	2.6248	2.9339	3.14754	3.12183	2.87259	2.94323	2.6144
tll1117	Transport and binding proteins	Unknown substrate	None	ABC-type transport system permease component		tll1117	5.84834	5.74761	4.84346	6.09174	4.8008	4.29457	6.24587	6.36705	5.00744	5.10048	4.87356	3.79773	4.8008	4.29457	4.58267	5.16776	5.11282	4.82503	4.87356	3.79773	4.88042	5.28227	4.83054	5.2253
tll1125	Transport and binding proteins	Accesory functions	TonB energy transduction system	proton channel MotA/TolQ/ExbB family		tll1125	4.6479	4.66485	5.54831	5.21809	5.73982	5.71975	4.69361	3.80711	5.77911	5.54065	5.71426	5.61172	5.73982	5.71975	5.85202	5.60596	5.77633	5.17859	5.71426	5.61172	5.85193	5.84394	5.80063	5.64815
tll1126	Transport and binding proteins	Anions	None	BASS family bile acid:Na+ symporter		tll1126	3.25496	2.89279	2.89075	1.73933	2.72488	3.02786	2.62843	2.68163	3.46611	3.18568	3.55941	2.57336	2.72488	3.02786	2.51403	1.73933	3.31491	3.22999	3.55941	2.57336	1.73933	2.55069	3.86109	3.09393
tll1133	Unknown function	General	None	DUF309 domain protein YpuF	ypuF	tll1133	2.64046	1.73933	1.73933	1.73933	1.73933	2.39945	2.62843	1.73933	1.73933	2.5971	1.73933	1.73933	1.73933	2.39945	1.73933	1.73933	2.36008	1.73933	1.73933	1.73933	1.73933	1.73933	2.6026	1.73933
tll1141	Mobile and extrachromosomal element functions	Selfish genetic elements	Insertion element	ISTel2 transposase OrfB TnpB_ISTel2	tnpB_ISTel2	tll1141	1.73933	2.56551	1.73933	2.62064	2.31563	2.864	1.73933	1.73933	1.73933	3.38891	2.59573	2.57336	2.31563	2.864	1.73933	2.66064	2.79885	3.22999	2.59573	2.57336	3.40415	3.61756	2.6026	2.8033
tll1144	Translation	Transfer RNA biogenesis	tRNA aminoacylation	aspartyl-tRNA synthetase AspS	aspS	tll1144	4.48055	4.52809	7.05819	6.47253	7.30665	7.38685	5.65241	5.78592	6.87597	6.74761	7.30413	7.52704	7.30665	7.38685	7.14662	7.14786	7.13884	6.94697	7.30413	7.52704	6.65597	7.1836	6.93489	6.77867
tll1148	Cell structure_ growth_ and death	Microcompartments	B-carboxysome	carboxysome structural protein CcmO	ccmO	tll1148	7.2599	6.75277	5.54831	5.75548	4.74292	5.55411	6.71943	7.16833	5.94003	5.7515	5.64579	5.99699	4.74292	5.55411	6.08002	6.18435	5.93326	6.46445	5.64579	5.99699	6.15026	6.40265	6.35166	6.37792
tll1149	Prosthetic groups_ cofactors_ and carriers	Pantothenate and CoA biosynthesis	coenzyme A biosynthesis from pantothenate	type III pantothenate kinase CoaX	coaX	tll1149	6.06737	6.45227	5.2392	4.8793	4.61942	5.06061	6.05984	6.41781	4.95777	5.20009	4.45404	5.03229	4.61942	5.06061	4.75339	5.04886	4.49204	4.35092	4.45404	5.03229	4.50632	4.86101	4.29701	4.95488
tll1150	Regulatory functions	DNA interactions	None	transcriptional repressor CalA	calA	tll1150	6.42515	6.02273	5.28172	5.40597	5.25698	4.93056	6.05984	6.00127	5.59778	5.61444	5.61029	4.39663	5.25698	4.93056	4.31638	4.11281	5.26307	4.7564	5.61029	4.39663	4.88042	5.0158	5.21593	4.92476
tll1152	Mobile and extrachromosomal element functions	Selfish genetic elements	Insertion element	ISTel3 transposase TnpA_ISTel3	tnpA_ISTel3	tll1152	3.4661	2.56551	1.73933	1.73933	2.72488	1.73933	2.37291	2.88378	2.54788	2.5971	2.9339	2.57336	2.72488	1.73933	2.8225	2.66064	2.79885	1.73933	2.9339	2.57336	2.73487	2.87259	1.73933	1.73933
tll1155	Unknown function	Enzymes of unknown specificity	None	metallo-beta lactamase domain protein		tll1155	5.41771	5.1546	4.95327	4.94172	5.3368	5.41592	5.57494	5.80515	4.95777	5.15116	5.14722	4.98023	5.3368	5.41592	5.12743	4.84934	5.18993	5.17859	5.14722	4.98023	5.03567	5.1103	5.21593	5.38795
tll1156	Prosthetic groups_ cofactors_ and carriers	Folate biosynthesis	None	thymidylate synthase complementing protein	thy1	tll1156	3.25496	3.50064	4.28982	4.02449	4.58676	4.29457	3.53683	3.63469	4.67911	3.84923	4.60836	4.13042	4.58676	4.29457	4.95279	4.11281	4.40718	4.25324	4.60836	4.13042	4.79586	4.74746	4.2006	4.17737
tll1162	Mobile and extrachromosomal element functions	Selfish genetic elements	Insertion element	ISTel3 transposase TnpA_ISTel3	tnpA_ISTel3	tll1162	1.73933	1.73933	1.73933	2.96771	1.73933	1.73933	1.73933	1.73933	1.73933	2.5971	1.73933	1.73933	1.73933	1.73933	1.73933	1.73933	1.73933	1.73933	1.73933	1.73933	1.73933	1.73933	1.73933	1.73933
tll1164	Unknown function	General	None	hypothetical protein		tll1164	6.15189	6.23201	3.49772	3.60749	2.99641	2.864	5.33728	5.68567	3.46611	3.71377	2.9339	2.90348	2.99641	2.864	3.05161	2.66064	3.08841	2.6248	2.9339	2.90348	1.73933	3.11099	3.72508	3.51082
tll1167	Unknown function	General	None	protein containing domains DUF403		tll1167	5.0554	4.90373	4.45035	4.5975	4.85639	4.44726	5.77863	5.3864	5.00744	5.29317	5.33349	3.91824	4.85639	4.44726	4.75339	3.68401	4.85248	3.90874	5.33349	3.91824	5.17554	4.68703	4.83054	4.50143
tll1175	Mobile and extrachromosomal element functions	Selfish genetic elements	Insertion element	ISTel2 transposase OrfB TnpB_ISTel2	tnpB_ISTel2	tll1175	3.80237	3.9004	4.00658	4.34087	4.48388	5.0292	2.97827	3.05019	4.40752	4.28357	3.55941	4.22508	4.48388	5.0292	3.78198	4.11281	4.57199	4.14796	3.55941	4.22508	3.82377	4.33772	3.86109	3.67473
tll1181	Intracellular trafficking_ assembly_ and processing	Peptidases	None	oligopeptidase A PrlC	prlC	tll1181	7.38135	7.57857	8.33436	8.21474	8.54183	8.3488	7.86034	7.68541	8.20518	8.0593	8.22791	8.50105	8.54183	8.3488	8.17322	8.33157	8.40122	8.39899	8.22791	8.50105	8.48094	8.33149	8.39003	8.39474
tll1182	Intracellular trafficking_ assembly_ and processing	Peptidases	None	peptidase M23B		tll1182	5.27358	5.32754	6.84949	6.09174	7.13432	7.11789	5.53457	5.43673	6.97812	7.04204	7.32609	7.70421	7.13432	7.11789	7.32586	7.1189	7.49078	7.10501	7.32609	7.70421	7.42634	7.55205	7.48407	7.3985
tll1183	Glycan biosynthesis and metabolism	Peptidoglycan metabolism	MreBCD system	cell elongation-specific transpeptidase MrdA	mrdA	tll1183	5.7063	5.83583	5.88696	5.78953	6.22021	6.15481	5.8295	5.80515	6.15192	5.9637	6.3514	5.88908	6.22021	6.15481	5.97054	5.72649	6.21571	5.22979	6.3514	5.88908	5.97119	6.32662	5.76828	5.98855
tll1186	Unknown function	Enzymes of unknown specificity	None	phosphoketolase		tll1186	8.51531	8.29379	6.48395	7.11862	5.64922	5.36671	7.74183	8.30961	5.80722	6.04584	5.7473	5.30988	5.64922	5.36671	5.38924	5.94081	5.28664	5.58411	5.7473	5.30988	5.41969	5.73025	5.9232	5.62974
tll1187	Nucleic acid metabolism	DNA degradation	None	putative deoxyribonuclease YcfH	ycfH	tll1187	4.86637	5.71695	5.74287	5.94858	6.65889	6.29235	6.73726	6.34098	6.19504	5.99161	5.87233	5.91683	6.65889	6.29235	6.51347	6.18435	6.00572	5.58411	5.87233	5.91683	6.279	6.22554	6.14078	6.16483
tll1189	Signal transduction	General	circadian clock	circadian phase modifier CpmA-like		tll1189	6.42515	5.97177	6.33139	6.29471	5.58546	5.63933	6.19513	6.6478	5.77911	6.09809	5.57389	6.04805	5.58546	5.63933	6.46591	6.41655	5.54265	5.66047	5.57389	6.04805	6.21607	5.92365	5.80063	6.15202
tll1190	Intracellular trafficking_ assembly_ and processing	Peptidases	membrane protease	intramembrane metalloprotease		tll1190	8.64705	8.16961	8.25187	8.22717	7.71906	8.06821	7.89645	8.24089	8.23126	8.39766	8.23953	8.40176	7.71906	8.06821	8.30052	8.29968	8.19725	8.33084	8.23953	8.40176	8.4876	8.45698	8.40583	8.50196
tll1191	Intracellular trafficking_ assembly_ and processing	Chaperone and folding catalysis	heat shock	molecular chaperone HtpG	htpG	tll1191	9.06821	8.77347	9.37412	9.72868	8.9186	8.9789	8.35146	8.47731	8.86509	9.07421	9.42012	9.10751	8.9186	8.9789	8.91273	9.04769	8.97673	8.93869	9.42012	9.10751	9.22188	9.12538	9.13465	9.05424
tll1192	Prosthetic groups_ cofactors_ and carriers	Porphyrin and chlorophyll metabolism	protoporphyrin IX biosynthesis from uroporphyrinogen III	coproporphyrinogen III oxidase HemN-like		tll1192	4.29005	3.7806	3.64533	3.76202	4.11882	4.05994	4.8007	4.66808	3.74195	2.93577	3.84626	3.66474	4.11882	4.05994	4.07583	3.84317	4.0023	3.77051	3.84626	3.66474	3.99098	3.86656	4.62641	3.88648
tll1193	Unknown function	General	None	UPF0182 family membrane protein		tll1193	6.53404	6.48893	5.51314	5.40597	5.72511	5.48669	6.39939	6.59366	5.66082	5.42227	5.14722	5.17787	5.72511	5.48669	5.51973	5.83765	5.03126	5.96115	5.14722	5.17787	5.10734	5.24119	5.35362	6.08615
tll1195	Prosthetic groups_ cofactors_ and carriers	Porphyrin and chlorophyll metabolism	Chlorophyll biosynthesis | thylakoid membrane formation	photosynthetic pigment/protein complex formation Pitt	pitT	tll1195	4.86637	4.95759	5.94077	6.09174	6.12276	6.03442	6.11549	5.80515	5.86183	5.93524	5.7473	5.80247	6.12276	6.03442	5.423	5.51956	5.93326	5.99098	5.7473	5.80247	5.72185	5.78822	5.43853	5.71954
tll1199	Glycan biosynthesis and metabolism	Polysacharide and lipopolysaccharide metabolism	UDP-sugar metabolism	bifunctional polysaccharide chain length determinant / protein tyrosine autokinase	wzc	tll1199	9.26405	9.58152	9.14763	8.8384	9.46204	9.37483	9.48244	9.17248	9.21789	9.19282	8.85979	8.6152	9.46204	9.37483	8.42578	8.26045	9.16993	8.54649	8.85979	8.6152	8.78674	8.72808	8.924	8.84963
tll1200	Carbohydrate metabolism	Amino sugar and nucleotide sugar metabolism	UDP-sugar metabolism	NAD-dependent epimerase/dehydratase family protein		tll1200	6.86931	6.21021	6.39051	6.83963	6.81245	6.57703	6.51761	6.32777	6.53407	6.5369	6.30787	6.76397	6.81245	6.57703	6.1419	6.67732	6.74158	5.96115	6.30787	6.76397	6.76979	6.22554	6.41559	6.11286
tll1201	Carbohydrate metabolism	Amino sugar and nucleotide sugar metabolism	Lipopolysaccharide biosynthesis unusual sugar	UDP-N-acetyl-D-galactosamine dehydrogenase WbpO	wbpO	tll1201	7.44959	7.16866	8.07121	8.34591	8.28391	8.27452	7.1896	7.26151	7.94649	8.23838	8.06123	7.78149	8.28391	8.27452	7.19599	7.33578	8.18486	7.76919	8.06123	7.78149	7.92569	7.76841	8.12314	7.82653
tll1202	Unknown function	Enzymes of unknown specificity	UDP-sugar metabolism	glycosyl transferase family 4		tll1202	7.6172	7.69285	7.33368	7.64877	8.06867	8.00569	7.72853	7.07662	7.83526	7.8472	7.20095	7.55372	8.06867	8.00569	6.70311	6.61642	7.59285	6.94697	7.20095	7.55372	6.55795	6.95041	6.93489	6.95851
tll1203	Unknown function	General	None	membrane protein		tll1203	6.53404	7.26684	5.19538	5.21809	6.24099	6.25245	6.9585	6.34098	6.35565	6.39805	5.33349	5.17787	6.24099	6.25245	5.12743	4.43672	6.32159	5.27921	5.33349	5.17787	4.96018	5.28227	5.1669	5.59218
tll1205	Regulatory functions	Protein interactions	serine/threonine protein kinases	serine/threonine protein kinase		tll1205	5.94633	6.21021	6.76271	6.34127	6.36923	6.65045	6.82321	6.88263	6.42969	6.45921	6.0679	6.45955	6.36923	6.65045	6.5595	6.34324	6.78333	6.90067	6.0679	6.45955	6.63208	6.43922	6.66387	6.42127
tll1213	Prosthetic groups_ cofactors_ and carriers	Ubiquinone and other terpenoid-quinone biosynthesis	phylloquinone biosynthesis via SEPHCHC	menaquinone-specific isochorismate synthase MenF	menF	tll1213	4.38861	5.10786	4.52408	4.43183	4.96137	5.0292	4.15629	3.95912	4.90629	4.68319	4.87356	4.54908	4.96137	5.0292	4.85662	4.22958	4.71926	4.44209	4.87356	4.54908	4.60967	4.96607	4.29701	4.65725
tll1221	Prosthetic groups_ cofactors_ and carriers	Ubiquinone and other terpenoid-quinone biosynthesis	phylloquinone biosynthesis via SEPHCHC	O-succinylbenzoic acid--CoA ligase MenE	menE	tll1221	4.6479	3.9004	2.56402	2.62064	3.74463	3.40675	3.7779	4.33224	3.9684	3.84923	3.18347	3.14754	3.74463	3.40675	3.66705	3.68401	3.31491	3.22999	3.18347	3.14754	3.63157	3.11099	3.39874	3.51082
tll1225	Amino acid metabolism	Glycine_ serine and threonine metabolism	threonine biosynthesis from aspartate semialdehyde	threonine synthase ThrC	thrC	tll1225	3.80237	3.64844	2.89075	3.60749	2.5491	1.73933	3.44475	3.19351	3.46611	3.18568	2.59573	3.14754	2.5491	1.73933	3.05161	3.28704	3.31491	3.4383	2.59573	3.14754	3.82377	3.30548	3.19449	3.51082
tll1227	Amino acid metabolism	Glycine_ serine and threonine metabolism	threonine biosynthesis from homoserine	threonine synthase ThrC	thrC	tll1227	7.96677	7.806	7.86465	8.07732	7.45613	7.51023	7.52313	8.04116	7.74401	7.46579	7.85773	7.51804	7.45613	7.51023	7.32586	7.44481	7.03211	7.14526	7.85773	7.51804	7.75942	7.64878	6.81367	7.50296
tll1230	Unknown function	General	None	hypothetical protein		tll1230	6.4697	7.28778	5.88696	6.24659	7.03679	6.69079	6.88046	6.58258	6.70773	6.5369	5.87233	5.80247	7.03679	6.69079	6.20124	6.23929	5.65526	5.96115	5.87233	5.80247	5.8928	5.47156	5.3967	6.17754
tll1231	Unknown function	General	None	membrane protein RDD family		tll1231	5.32326	5.48171	4.28982	4.74549	4.48388	4.39823	5.40612	4.97314	4.54996	4.68319	4.87356	5.0825	4.48388	4.39823	4.80596	4.77601	4.68388	4.44209	4.87356	5.0825	5.24062	4.33772	4.47153	4.76364
tll1237	Intracellular trafficking_ assembly_ and processing	Peptidases	UDP-N-acetylglucosamine biosynthesis from fructose-6-phosphate	glutamine--fructose-6-phosphate transaminase (isomerizing) GlmS	glmS	tll1237	7.98221	7.94426	8.64431	8.3516	8.92182	8.98903	8.25895	8.04922	8.97411	9.0807	8.88589	8.8805	8.92182	8.98903	8.51793	8.56948	8.81321	8.56144	8.88589	8.8805	8.70904	8.69826	8.58309	8.63431
tll1238	Unknown function	General	None	hypothetical protein		tll1238	4.79727	4.7285	4.37244	4.24342	4.82887	4.58469	5.3606	4.79039	4.95777	5.24739	4.53335	4.13042	4.82887	4.58469	4.38794	4.84934	4.3627	4.68423	4.53335	4.13042	4.88042	4.80538	4.29701	4.50143
tll1241	Unknown function	Enzymes of unknown specificity	None	TIGR00268 family adenine nucleotide alpha hydrolase		tll1241	4.18379	3.64844	4.45035	5.05882	4.65134	4.86074	4.10027	4.09536	4.73945	3.97184	4.74724	5.22325	4.65134	4.86074	4.75339	4.98544	5.21473	4.82503	4.74724	5.22325	5.30285	4.96607	5.51866	5.2253
tll1243	Nucleic acid metabolism	DNA replication_ recombination_ and repair	DNA repair_ single strand breaks	single-stranded-DNA-specific exonuclease RecJ	recJ	tll1243	5.46268	5.1546	5.10344	4.34087	5.08248	5.09133	5.21458	5.04009	4.85285	5.15116	4.87356	4.61944	5.08248	5.09133	5.12743	5.04886	4.71926	4.89046	4.87356	4.61944	4.70587	4.68703	4.47153	4.69362
tll1251	Unknown function	General	None	hypothetical protein		tll1251	2.99457	3.1349	1.73933	3.22335	2.99641	2.66508	3.34496	3.19351	3.10645	3.84923	2.9339	3.34634	2.99641	2.66508	3.05161	2.66064	2.36008	1.73933	2.9339	3.34634	2.73487	3.30548	2.6026	2.95925
tll1264	Unknown function	General	None	hypothetical protein		tll1264	2.64046	3.7806	2.56402	3.22335	3.54354	3.16909	3.84905	3.05019	3.86011	4.53691	3.55941	3.51595	3.54354	3.16909	3.23897	4.11281	3.08841	3.22999	3.55941	3.51595	3.63157	4.07534	3.19449	3.21338
tll1268	Terpenoids and polyketides metabolism	Carotenoid metabolism	phycobilisome	orange carotenoid binding protein beta subunit OcpB	ocpB	tll1268	1.73933	1.73933	1.73933	2.62064	3.3026	2.39945	1.73933	1.73933	1.73933	2.93577	3.18347	2.90348	3.3026	2.39945	3.05161	1.73933	3.41318	2.6248	3.18347	2.90348	2.73487	1.73933	2.94323	3.09393
tll1269	Terpenoids and polyketides metabolism	Carotenoid metabolism	phycobilisome	orange carotenoid binding protein alpha subunit OcpA	ocpA	tll1269	3.64552	3.64844	4.59409	3.60749	4.48388	4.23962	4.26179	3.05019	4.24857	5.10048	4.67953	5.0825	4.48388	4.23962	4.58267	4.61669	5.6371	5.80194	4.67953	5.0825	5.24062	5.43566	6.3297	5.80403
tll1273	Energy metabolism	Carbon fixation in prokaryotes	Calvin-Benson cycle_ Pentose phosphate pathway	ribose 5-phosphate isomerase RpiA	rpiA	tll1273	4.38861	4.90373	7.80803	7.48242	7.75917	7.7768	4.5367	4.90286	7.5169	7.44581	7.90225	7.87613	7.75917	7.7768	7.299	7.21782	7.35349	7.11855	7.90225	7.87613	7.55884	7.76122	7.40238	7.12494
tll1275	Fatty acid and lipid metabolism	Glycerolipid and glycerophospholid metabolism	phosphatidylglycerol biosynthesis	CDP-diacylglycerol--glycerol-3-phosphate 3-phosphatidyltransferase PgsA	pgsA	tll1275	4.06844	4.11142	5.15016	4.94172	4.65134	4.99708	3.34496	3.95912	4.67911	3.71377	5.09657	4.61944	4.65134	4.99708	4.45595	4.52963	4.26915	3.90874	5.09657	4.61944	4.70587	5.0158	3.5727	4.76364
tll1276	Energy metabolism	Carbon fixation in prokaryotes	Calvin-Benson cycle	bifunctional fructose-1_6-bisphosphatase II / sedoheptulose-1_7-bisphosphatase GlpX	glpX	tll1276	7.69422	7.32876	9.69413	9.41502	9.51942	9.82862	7.07518	7.30257	9.65353	9.4848	9.87944	9.73311	9.51942	9.82862	9.44689	9.27134	9.54568	9.03819	9.87944	9.73311	9.5398	9.69426	9.33502	9.21045
tll1277	Unknown function	Enzymes of unknown specificity	None	family 57 glycoside hydrolase		tll1277	8.26064	7.82044	7.11766	7.48242	7.10065	6.81458	8.25277	8.29951	6.91513	7.01516	6.91243	6.70167	7.10065	6.81458	6.79574	6.57434	6.86335	7.13197	6.91243	6.70167	6.70258	7.02441	7.15045	6.88306
tll1278	Unknown function	Enzymes of unknown specificity	None	fumarylacetoacetate (FAA) hydrolase family protein		tll1278	2.99457	3.7806	4.52408	3.4309	5.21533	5.28955	4.31161	4.43682	4.40752	4.08401	5.24341	4.61944	5.21533	5.28955	4.69877	4.77601	5.33263	3.77051	5.24341	4.61944	4.60967	5.24119	4.09677	3.74927
tll1282	Signal transduction	Two-component systems	None	two component signal transduction system hybrid histidine kinase / response regulator with GAF and PAS sensory domains		tll1282	8.43344	8.47809	7.60697	7.86306	8.20954	7.92775	9.15163	9.03921	7.90172	7.89955	7.81179	7.74337	8.20954	7.92775	7.68518	7.60998	7.94865	7.90819	7.81179	7.74337	7.89594	7.65655	7.91801	7.84652
tll1283	Energy metabolism	Electron transport	photosynthetic electron transport	cytochrome c6c (soluble cytochrome f) PetJ	petJ	tll1283	10.2483	9.84069	10.7525	10.7768	10.2946	10.5477	9.03769	9.2143	10.5317	10.6152	10.8743	10.6358	10.2946	10.5477	10.2486	10.1661	10.5628	10.19	10.8743	10.6358	10.5462	10.4983	10.4457	10.4762
tll1284	Energy metabolism	Photosynthesis	photosystem II other subunits in cyanobacteria	photosystem II cytochrome c550 PsbV2	psbV2	tll1284	10.1645	9.65383	10.3595	10.3929	9.49803	9.81159	8.6459	9.24269	10.1618	10.1526	10.3807	10.2694	9.49803	9.81159	10.0004	9.96325	9.65307	9.77285	10.3807	10.2694	10.0091	9.9979	9.7831	9.59412
tll1285	Energy metabolism	Photosynthesis	photosystem II other subunits in cyanobacteria	photosystem II cytochrome c550 PsbV	psbV	tll1285	9.53656	8.9578	9.89263	9.87802	9.46093	9.62924	7.90435	8.31296	9.61642	9.64011	9.81881	9.72335	9.46093	9.62924	9.44076	9.42705	9.50513	9.03105	9.81881	9.72335	9.82667	9.60268	9.46138	9.25898
tll1291	Unknown function	Enzymes of unknown specificity	None	FGGY family carbohydrate kinase		tll1291	3.64552	4.01011	3.32952	3.89985	2.87041	2.39945	5.31357	4.82889	3.74195	3.18568	3.71095	3.79773	2.87041	2.39945	3.23897	3.98486	3.58833	4.35092	3.71095	3.79773	3.63157	4.33772	4.2006	3.51082
tll1292	Unknown function	General	None	protein of unknown function DUF1817		tll1292	7.0116	6.96271	7.38298	7.55326	6.87355	7.08802	7.57852	7.45601	7.17377	7.21733	7.30413	7.10209	6.87355	7.08802	7.46929	7.23141	7.35349	7.4538	7.30413	7.10209	7.49411	7.31716	7.42324	7.59564
tll1297	Unknown function	General	None	hypothetical protein		tll1297	4.48055	3.33221	5.10344	4.51714	5.95667	5.73916	4.45103	4.21898	5.4977	5.78381	5.71426	5.54204	5.95667	5.73916	5.61031	4.84934	5.70841	4.89046	5.71426	5.54204	5.4747	5.43566	4.69782	5.2497
tll1298	Transport and binding proteins	Cations and iron carrying compounds	cobalt uptake system CbiOMNQ and nickel uptake system CbiKLMNOQ	ECF-type cobalt uptake system ATPase component CbiO	cbiO	tll1298	4.99516	5.10786	5.94077	5.94858	5.93129	5.65986	4.9628	4.82889	5.5652	5.68461	6.09378	5.77239	5.93129	5.65986	5.94761	5.76451	5.58118	5.6228	6.09378	5.77239	5.76653	5.60675	5.73518	5.91453
tll1299	Carbohydrate metabolism	Pyruvate metabolism	pyruvate dehydrogenase complex PdhABCD-AceE	pyruvate dehydrogenase dihydrolipoamide acetyltransferase E2 component PdhC	pdhC	tll1299	6.40234	6.54223	8.77927	8.61071	8.53345	8.829	6.38815	6.62639	8.38784	8.28411	8.95091	8.61941	8.53345	8.829	8.65836	8.66769	8.38506	8.52632	8.95091	8.61941	8.71473	8.56004	8.57845	8.24317
tll1300	Unknown function	General	None	protein of unknown function DUF2869		tll1300	4.06844	4.20559	7.0213	7.06421	7.82249	7.68999	5.6142	5.04009	7.02661	7.45584	7.59383	7.14951	7.82249	7.68999	7.14662	7.01269	7.54999	6.82005	7.59383	7.14951	7.2336	7.68724	7.23549	7.16371
tll1301	Fatty acid and lipid metabolism	Fatty acid degradation	Fatty acid activation	long-chain-fatty-acid:[acyl-carrier protein] ligase (AMP-forming) FadD	fadD	tll1301	5.37127	5.2437	6.26973	5.94858	6.72671	6.41788	5.87862	5.72661	6.51719	6.43911	6.72671	6.73316	6.72671	6.41788	6.29498	6.41655	6.40959	6.13146	6.72671	6.73316	6.45277	6.50967	6.57338	6.29876
tll1304	Intracellular trafficking_ assembly_ and processing	Peptidases	membrane protease	M50 family intramembrane metalloprotease		tll1304	8.46125	7.99606	7.44928	8.17038	6.43382	6.41788	7.67871	8.12364	6.76602	7.04204	7.12781	6.77914	6.43382	6.41788	6.78287	6.94828	6.4925	7.20995	7.12781	6.77914	7.31081	6.92487	7.62579	7.28001
tll1307	Prosthetic groups_ cofactors_ and carriers	Porphyrin and chlorophyll metabolism	coenzyme B12 biosynthesis upper pathway	precorrin-3B C17-methyltransferase CobJ	cobJ	tll1307	5.32326	5.40671	4.45035	3.4309	5.1055	4.62763	5.68962	5.84286	4.85285	5.24739	4.36988	4.92617	5.1055	4.62763	4.99851	5.22366	5.05897	5.07028	4.36988	4.92617	4.88042	4.68703	5.35362	4.98437
tll1308	Unknown function	General	None	hypothetical protein		tll1308	3.80237	4.52809	3.77734	4.24342	4.44781	4.39823	5.28946	4.97314	4.24857	3.71377	4.53335	4.22508	4.44781	4.39823	4.69877	4.77601	4.8839	4.60812	4.53335	4.22508	4.27297	4.55769	4.47153	4.79738
tll1309	Prosthetic groups_ cofactors_ and carriers	Folate biosynthesis	tetrahydrofolate biosynthesis from GTP_ cyanopterine biosynthesis	Zn-dependent GTP cyclohydrolase I FolE	folE	tll1309	6.03806	6.33633	7.046	7.37479	7.30665	7.16158	6.20798	6.63714	6.96575	7.09434	7.16485	6.98929	7.30665	7.16158	7.35223	7.45643	7.68377	7.2959	7.16485	6.98929	7.65671	7.4573	7.77929	7.53288
tll1310	Prosthetic groups_ cofactors_ and carriers	Folate biosynthesis	tetrahydroopterin biosynthesis	sepiapterin reductase Spr	spr	tll1310	6.23171	6.33633	6.65438	6.45147	6.46947	6.36897	6.87242	6.73041	6.50011	6.35578	6.23999	6.34186	6.46947	6.36897	6.67551	6.50882	6.72454	6.76942	6.23999	6.34186	6.58309	6.49238	6.84495	6.63884
tll1311	Fatty acid and lipid metabolism	Biosynthesis	acetyl-CoA carboxylase complex	acetyl-CoA carboxylase complex carboxyl transferase alpha subunit AccA	accA	tll1311	6.8526	6.59362	7.16354	6.99317	7.10065	7.21092	6.50725	6.43023	6.75167	6.98777	7.16485	7.14951	7.10065	7.21092	7.18625	7.28454	7.67049	7.3657	7.16485	7.14951	7.35523	7.30731	7.56139	7.3545
tll1312	Fatty acid and lipid metabolism	Biosynthesis	Heptadecane biosynthesis	fatty aldehyde-generating acyl-ACP reductase		tll1312	5.66847	6.09593	7.12927	6.53393	7.78765	7.70483	6.69228	6.28738	7.5169	7.13235	7.35842	7.17266	7.78765	7.70483	7.63595	7.05917	7.76514	7.43228	7.35842	7.17266	7.73722	7.78269	7.34887	7.34891
tll1313	Fatty acid and lipid metabolism	Biosynthesis	Heptadecane biosynthesis	long-chain fatty aldehyde decarbonylase		tll1313	6.2056	6.47072	7.7187	7.45097	8.23303	8.16793	6.87242	6.6689	7.88867	7.71153	7.86525	7.78899	8.23303	8.16793	7.09549	7.28454	8.30714	7.10501	7.86525	7.78899	7.69176	8.05978	7.11242	7.33199
tll1316	Carbohydrate metabolism	Glycolysis / Gluconeogenesis	Embden-Meyerhof pathway	6-phosphofructokinase 1 PfkA	pfkA	tll1316	5.32326	5.36767	6.63822	6.70381	5.96919	5.92011	6.78087	6.56017	6.42969	6.57423	6.0679	5.99699	5.96919	5.92011	6.34843	6.44018	6.26373	6.48552	6.0679	5.99699	6.47979	5.81635	6.51621	6.60165
tll1318	Transport and binding proteins	Amino acids_ peptides and amines	neutral amino acid uptake sysetm NatABCDE	ABC-type neutral amino acid transport system ATPase component NatA	natA	tll1318	5.81413	5.40671	6.16069	5.91815	6.48697	6.42985	5.72589	5.74666	6.29751	5.93524	5.84208	6.19114	6.48697	6.42985	5.87652	6.15608	6.33289	5.58411	5.84208	6.19114	5.93253	6.09404	6.03611	5.86821
tll1319	Transport and binding proteins	Amino acids_ peptides and amines	neutral amino acid uptake sysetm NatABCDE	ABC-type netural amino acid transport system permease component NatC	natC	tll1319	6.59562	6.37602	6.31112	6.03618	6.70446	6.81458	6.04558	6.17377	6.35565	6.49858	7.11526	6.76397	6.70446	6.81458	6.60411	6.41655	7.01119	6.48552	7.11526	6.76397	6.47979	6.91193	6.53552	6.82779
tll1324	Transport and binding proteins	Unknown substrate	None	ABC type tranport system permease component YCF38	ycf38	tll1324	7.15478	6.35631	6.80675	7.06421	6.73405	6.68081	5.81275	6.27366	6.9904	6.94569	6.95534	6.85265	6.73405	6.68081	6.70311	6.99685	7.30275	6.82005	6.95534	6.85265	7.20152	7.13988	7.58008	7.21997
tll1325	Prosthetic groups_ cofactors_ and carriers	Nicotinate and nicotinamide metabolism	NAD(P) biosynthesis	putative HD superfamily hydrolase of NAD metabolism		tll1325	6.03806	6.07194	6.50193	6.75626	6.27162	6.49965	6.11549	6.14391	6.53407	6.55569	6.51345	6.79414	6.27162	6.49965	6.64737	6.23929	6.78333	6.54696	6.51345	6.79414	7.11805	6.74684	6.92029	6.73641
tll1327	Nucleic acid metabolism	General	class II (B12-dependent) ribonucleotide reductase	adenosylcobalamin-dependent ribonucleotide-triphosphate reductase NrdJ	nrdJ	tll1327	6.65468	6.39547	7.49484	7.58258	7.43378	7.58698	6.01664	5.95039	7.73675	7.71153	7.90225	7.84046	7.43378	7.58698	7.7461	7.72973	7.76097	7.57662	7.90225	7.84046	7.53329	7.65655	7.77929	7.8225
tll1329	Transport and binding proteins	Unknown substrate	None	ABC-type transport system ATPase component		tll1329	7.34597	6.89607	6.50193	7.00766	6.76306	6.71054	7.1234	7.07662	6.9022	6.59254	6.51345	6.73316	6.76306	6.71054	6.78287	6.61642	6.73309	6.90067	6.51345	6.73316	6.72533	6.76134	6.78171	7.07835
tll1334	Defense and invasion systems	Detoxification and inactivation	None	universal stress protein UspA family		tll1334	7.44959	7.36861	6.51969	7.25846	6.85347	6.76822	6.84803	6.74041	6.96575	7.19356	6.5698	6.82369	6.85347	6.76822	6.23947	6.31795	6.8477	6.69902	6.5698	6.82369	7.04761	6.8857	7.08649	6.77031
tll1337	Prosthetic groups_ cofactors_ and carriers	Porphyrin and chlorophyll metabolism	coenzyme B12 biosynthesis from cob(II)yrinate diamide	cobalamin 5'-phosphate synthase CobS	cobS	tll1337	1.73933	1.73933	3.49772	1.73933	3.10842	2.864	3.84905	3.3203	3.10645	3.18568	2.59573	2.90348	3.10842	2.864	2.51403	2.66064	2.61069	2.97335	2.59573	2.90348	3.12183	2.55069	2.94323	3.09393
tll1338	Intracellular trafficking_ assembly_ and processing	Peptidases	None	periplasmic processing peptidase PqqE	pqqE	tll1338	5.16868	4.90373	4.59409	4.81399	4.96137	5.06061	5.21458	4.79039	5.42685	4.99332	5.19613	4.92617	4.96137	5.06061	4.45595	4.69862	4.64757	4.14796	5.19613	4.92617	4.60967	5.06384	4.47153	4.69362
tll1339	Nucleic acid metabolism	DNA replication_ recombination_ and repair	DNA replication elongation factors and DNA single strand breaks repair	DNA polymerase I PolA	polA	tll1339	6.37917	6.37602	6.13785	6.22192	6.83993	6.56622	6.73726	6.37991	6.44762	6.43911	6.19289	6.34186	6.83993	6.56622	6.1419	6.531	6.42022	6.48552	6.19289	6.34186	6.24788	6.56033	6.37329	6.34453
tll1340	Transport and binding proteins	Unknown substrate	None	ABC-type transport system ATPase component		tll1340	6.59562	5.89176	6.63822	6.83963	6.8999	7.11789	5.98709	6.27366	6.66241	7.02866	6.92688	6.49673	6.8999	7.11789	6.73019	7.01269	6.73309	6.7865	6.92688	6.49673	6.95442	7.0948	6.79778	6.86748
tll1357	Transport and binding proteins	Cofactors and prosthetic groups	assimilatory nitrate reduction	Mot1-like molybdenum uptake transporter		tll1357	5.50628	5.36767	6.40969	6.9488	6.3016	6.56622	5.53457	5.36056	6.10746	6.39805	6.41433	6.56834	6.3016	6.56622	6.08002	6.55283	6.25188	6.0202	6.41433	6.56834	6.67946	6.38402	5.95227	6.15202
tll1358	Unknown function	Enzymes of unknown specificity	None	family 3 glycosyl transferase		tll1358	4.18379	4.11142	6.13785	5.44931	6.54658	6.41788	4.26179	4.43682	5.88838	6.01898	6.4548	6.40191	6.54658	6.41788	5.7228	6.12723	5.99152	6.35417	6.4548	6.40191	6.04552	5.60675	5.76828	6.04513
tll1359	Regulatory functions	DNA interactions	assimilatory nitrate reduction	nitrite-responsive transcriptional regulator of nitrogen assimilation NtcB	ntcB	tll1359	4.38861	3.9004	4.66073	4.43183	5.86581	5.1214	4.35968	4.38553	5.27361	4.53691	4.67953	4.6864	5.86581	5.1214	4.90553	4.84934	5.11282	4.82503	4.67953	4.6864	4.50632	5.0158	4.89247	4.95488
tll1360	Prosthetic groups_ cofactors_ and carriers	Sulfur relay system	Moco biosynthesis sulfur relay	molybdopterin synthase catalytic subunit MoaE	moaE	tll1360	4.18379	4.45429	4.95327	5.11392	4.65134	4.62763	5.23998	5.13491	4.48058	4.75094	4.53335	4.6864	4.65134	4.62763	4.58267	4.22958	4.75377	4.60812	4.53335	4.6864	4.13937	4.41502	4.62641	4.37182
tll1362	Prosthetic groups_ cofactors_ and carriers	Sulfur relay system	Moco biosynthesis sulfur relay	bifunctional molybdenum cofactor biosynthesis protein / molybdopterin-guanine dinucleotide biosynthesis protein MoaC-MobA	moaC-MobA	tll1362	5.7063	6.37602	6.16069	5.97838	6.49564	6.42985	6.24587	6.21743	5.88838	5.9637	5.81118	6.07291	6.49564	6.42985	6.23947	6.23929	6.38809	6.2096	5.81118	6.07291	6.18354	6.18303	5.95227	6.28709
tll1363	Prosthetic groups_ cofactors_ and carriers	Sulfur relay system	Moco biosynthesis sulfur relay	molybdenum cofactor biosynthesis protein MoaA	moaA	tll1363	5.11317	5.28624	5.80226	5.57194	5.82503	5.81431	5.42835	5.95039	5.3135	5.64996	5.61029	5.26723	5.82503	5.81431	5.61031	5.27745	5.33263	5.41793	5.61029	5.26723	5.41969	5.73025	5.51866	5.49371
tll1364	Prosthetic groups_ cofactors_ and carriers	Molybdopterin and tungstate	molybdopterin biosynthesis	molybdopterin biosynthesis protein MoeA	moeA	tll1364	5.7063	5.86406	5.80226	5.36127	5.90545	5.83249	5.0518	5.28008	5.46271	4.99332	5.61029	5.26723	5.90545	5.83249	5.12743	5.56341	5.58118	5.66047	5.61029	5.26723	5.24062	5.54075	5.63101	5.32051
tll1365	Intracellular trafficking_ assembly_ and processing	Enzyme assembly	urease active site biosynthesis UreEFGH	urease accessory protein UreF	ureF	tll1365	4.6479	4.59815	4.37244	3.89985	4.71305	4.58469	4.49453	4.66808	4.40752	4.28357	4.08082	4.13042	4.71305	4.58469	4.85662	3.84317	4.61029	4.35092	4.08082	4.13042	4.50632	4.07534	4.29701	4.12405
tll1366	Intracellular trafficking_ assembly_ and processing	Enzyme assembly	urease active site biosynthesis UreEFGH	urease accessory protein UreE	ureE	tll1366	3.64552	3.1349	4.66073	3.89985	4.11882	3.69247	4.10027	3.88533	3.61168	4.37331	4.18419	3.34634	4.11882	3.69247	3.98499	4.33707	4.40718	2.97335	4.18419	3.34634	3.63157	4.4882	3.5727	4.17737
tll1367	Signal transduction	Two-component systems	circadian clock	two component signal transduction system hydrid histidine kinase / response regulator with GAF domain		tll1367	6.53404	6.59362	6.09106	6.47253	6.63555	6.58775	6.98111	6.28738	6.17365	6.31224	6.3514	6.38217	6.63555	6.58775	6.71671	6.3681	6.27549	6.15798	6.3514	6.38217	6.53237	6.38402	6.37329	6.69288
tll1368	Energy metabolism	Nitrogen metabolism	None	ferredoxin-dependent glutamate synthase GlsF	glsF	tll1368	11.3485	11.1229	11.052	11.2839	10.666	10.8199	10.7805	11.1117	10.7539	10.7208	11.0228	10.8994	10.666	10.8199	10.7926	10.837	10.6527	10.6394	11.0228	10.8994	10.9034	10.7305	10.7387	10.7409
tll1373	Defense and invasion systems	Detoxification and inactivation	oxygen and nitric oxide detoxification:photosystem I	flavodiiron protein Flv1	flv1	tll1373	11.0046	10.5699	8.66039	8.70703	8.23303	8.34249	10.1672	10.5444	8.7934	8.61452	8.54112	8.67312	8.23303	8.34249	8.4746	8.61165	8.40657	8.38225	8.54112	8.67312	8.59641	8.38394	8.78993	8.53189
tll1374	Mobile and extrachromosomal element functions	Selfish genetic elements	Insertion element	ISTel3 transposase TnpA_ISTel3	tnpA_ISTel3	tll1374	2.64046	1.73933	1.73933	1.73933	2.31563	1.73933	1.73933	1.73933	1.73933	1.73933	1.73933	2.57336	2.31563	1.73933	1.73933	1.73933	1.73933	1.73933	1.73933	2.57336	1.73933	1.73933	1.73933	1.73933
tll1375	Intracellular trafficking_ assembly_ and processing	Peptidases	peptidoglycan biosynthesis	D-alanyl-D-alanine carboxypeptidase DacB	dacB	tll1375	4.79727	4.84771	4.45035	4.51714	4.8008	4.74904	4.61737	4.27679	3.86011	4.18748	5.04403	4.54908	4.8008	4.74904	4.80596	4.91903	4.68388	4.68423	5.04403	4.54908	5.41969	4.62386	4.62641	4.50143
tll1376	Unknown function	Enzymes of unknown specificity	None	acetyltransferase GNAT family		tll1376	3.94214	3.9004	4.89944	4.34087	4.02231	4.86074	4.49453	4.38553	4.33036	4.87735	5.14722	4.92617	4.02231	4.86074	5.12743	5.16776	4.9447	4.14796	5.14722	4.92617	4.79586	4.86101	4.83054	4.41639
tll1382	Transport and binding proteins	Carbohydrates_ organic alcohols_ and acids	chitobiose uptake system ChiEFG?	ABC-type multiple sugar uptake system ChiG-like permease component		tll1382	5.0554	4.7285	4.10779	4.5975	4.68254	4.62763	5.18871	5.36056	3.74195	4.61197	4.45404	4.7503	4.68254	4.62763	4.16087	4.43672	4.61029	4.03374	4.45404	4.7503	4.50632	4.33772	4.76576	4.79738
tll1383	Transport and binding proteins	Unknown substrate	None	RND type transport system FtsX family permease component		tll1383	7.12726	7.15733	6.65438	6.19681	7.27681	7.11789	6.88846	7.15345	6.88915	6.47903	6.37268	6.16826	7.27681	7.11789	6.99863	6.96465	6.50254	6.9317	6.37268	6.16826	6.55795	6.50967	6.89062	6.5922
tll1384	Translation	Translation factors	release factors	peptidyl-tRNA hydrolase Pth1	pth1	tll1384	9.04635	8.65363	8.26244	8.21474	6.98235	7.03419	8.49967	8.72886	7.61525	7.8086	7.30413	7.21786	6.98235	7.03419	7.3435	7.39736	7.31418	7.0636	7.30413	7.21786	7.50729	7.1619	7.16291	7.36008
tll1388	Intracellular trafficking_ assembly_ and processing	Enzyme assembly	photosystem I biogenesis	photosystem I assembly protein Ycf4	ycf4	tll1388	4.79727	5.19985	5.10344	5.26744	5.21533	5.20797	4.10027	4.71005	4.7973	4.99332	5.71426	5.64533	5.21533	5.20797	5.35467	5.22366	5.4415	5.17859	5.71426	5.64533	5.10734	5.28227	4.83054	4.95488
tll1394	Unknown function	General	None	hypothetical protein		tll1394	4.18379	4.52809	4.37244	4.51714	5.23631	5.20797	5.70787	5.46124	4.24857	3.56206	4.36988	4.02857	5.23631	5.20797	4.31638	3.68401	4.82034	4.82503	4.36988	4.02857	3.82377	4.4882	3.86109	4.6199
tll1395	Cell structure_ growth_ and death	Chromosome and assoicated proteins	None	putative Spo0A activation inhibitor Soj	soj	tll1395	5.88175	6.33633	5.77287	5.57194	6.92578	6.51096	7.01071	6.60465	6.25739	6.35578	5.95943	5.61172	6.92578	6.51096	6.20124	5.68743	6.46197	5.73295	5.95943	5.61172	5.8928	6.02347	6.03611	5.77083
tll1396	Unknown function	General	None	hypothetical protein		tll1396	6.40234	5.91893	5.05514	4.94172	4.90986	4.70973	6.45433	6.05041	4.95777	4.87735	4.74724	4.7503	4.90986	4.70973	4.69877	5.27745	5.30982	5.66047	4.74724	4.7503	5.62805	4.4882	5.43853	5.53392
tll1397	Amino acid metabolism	Valine_ leucine and isoleucine metabolism	leucine biosynthesis from pyruvate and acetyl-CoA	2-isopropylmalate synthase LeuA	leuA	tll1397	9.92592	9.41077	9.35942	9.54481	8.9362	9.01901	9.23076	9.49514	9.21528	9.28003	9.34417	9.25837	8.9362	9.01901	9.18863	9.14781	9.2963	9.49265	9.34417	9.25837	9.40198	9.34331	9.51821	9.41031
tll1398	Prosthetic groups_ cofactors_ and carriers	Porphyrin and chlorophyll metabolism	coenzyme B12 biosynthesis upper pathway	sirohydrochlorin cobaltochelatase CbiX	cbiX	tll1398	4.48055	5.32754	5.05514	5.16696	6.17771	5.92011	4.49453	4.38553	4.90629	5.46283	5.71426	5.71027	6.17771	5.92011	6.44971	6.18435	6.06117	6.30757	5.71426	5.71027	6.58309	6.40265	6.26173	6.29876
tll1399	Unknown function	General	None	hypothetical protein		tll1399	7.67535	7.45445	5.96694	6.70381	5.79719	5.65986	7.10978	7.19038	5.9899	5.9637	5.41821	5.67817	5.79719	5.65986	5.9243	5.51956	5.56204	5.89957	5.41821	5.67817	5.24062	5.54075	5.63101	5.91453
tll1400	Defense and invasion systems	Detoxification and inactivation	ergothioneine biosynthesis	ergothioneine biosynthesis protein EgtB	egtB	tll1400	4.56675	4.78937	3.49772	4.02449	4.55331	4.78727	4.9628	5.28008	4.67911	4.08401	4.45404	4.02857	4.55331	4.78727	4.80596	3.84317	4.61029	4.82503	4.45404	4.02857	5.03567	4.86101	4.29701	4.54205
tll1401	Defense and invasion systems	Detoxification and inactivation	ergothioneine biosynthesis	ergothioneine biosynthesis protein EgtC	egtC	tll1401	4.48055	4.95759	4.37244	3.76202	3.74463	3.69247	4.73023	4.09536	4.40752	3.97184	3.55941	3.79773	3.74463	3.69247	3.39938	1.73933	3.94186	4.03374	3.55941	3.79773	3.82377	4.07534	4.29701	4.06853
tll1403	Terpenoids and polyketides metabolism	Carotenoid metabolism	lycopene biosynthesis from isopentyl pyrophosphate (IPP)	FMN-dependent isopentenyl-diphosphate delta-isomerase Idi	idi	tll1403	5.16868	6.21021	5.96694	5.94858	6.8602	6.97011	6.16907	5.74666	6.39315	6.35578	6.11921	6.49673	6.8602	6.97011	6.49779	6.44018	6.36626	6.15798	6.11921	6.49673	6.18354	6.24633	5.86322	6.23943
tll1404	Natural products biosynthesis	General	Isoprenoid biosynthesis	geranylgeranyl reductase family protein		tll1404	4.93224	4.90373	5.19538	5.88706	6.10018	6.11084	5.77863	5.57786	5.46271	5.29317	5.71426	5.74167	6.10018	6.11084	5.61031	5.37928	5.70841	5.27921	5.71426	5.74167	5.24062	5.871	5.1669	5.73684
tll1405	Transport and binding proteins	Cations and iron carrying compounds	Iron homeostasis	CDF family iron uptake facilitator		tll1405	5.41771	5.62083	4.52408	5.31513	5.39386	5.4399	6.46507	6.90947	5.39006	5.54065	5.33349	5.77239	5.39386	5.4399	5.35467	4.69862	5.30982	5.27921	5.33349	5.77239	5.36246	5.19889	5.43853	5.78753
tll1406	Intracellular trafficking_ assembly_ and processing	Peptidases	None	periplasmic carboxyl-terminal serine protease CtpC	ctpC	tll1406	9.13879	8.9708	8.58237	8.89792	8.25104	8.1391	9.06615	9.28426	8.80386	8.84935	9.0165	8.83047	8.25104	8.1391	8.296	8.15032	8.44086	8.76451	9.0165	8.83047	8.8707	8.75367	8.80986	8.66839
tll1407	Unknown function	General	None	hypothetical protein		tll1407	4.79727	4.45429	5.2392	5.6482	4.77216	4.34738	5.13552	5.3864	5.88838	6.37707	5.64579	5.94405	4.77216	4.34738	4.90553	5.16776	5.65526	5.17859	5.64579	5.94405	5.10734	5.15529	5.26332	5.64815
tll1408	Amino acid metabolism	Arginine and proline metabolism	ornithine biosynthesis from glutamate_ acetylated branch	acetylglutamate kinase ArgB	argB	tll1408	5.58968	5.4447	6.57169	6.29471	6.46947	6.44172	5.72589	5.64351	6.25739	6.26733	6.65908	6.30039	6.46947	6.44172	5.90061	5.80155	5.69091	6.2837	6.65908	6.30039	6.00884	5.84394	5.95227	6.05893
tll1409	Unknown function	General	None	uncharacterized protein		tll1409	5.2221	5.10786	6.18317	5.53222	5.64922	5.50952	5.76127	5.53235	6.03809	5.61444	5.61029	5.77239	5.64922	5.50952	5.7496	6.03705	5.11282	5.76786	5.61029	5.77239	5.24062	5.47156	5.11611	5.62974
tll1410	Unknown function	General	None	protein of unknown function DUF3571		tll1410	4.38861	3.9004	3.32952	2.96771	4.3727	4.18235	4.45103	4.15859	3.61168	3.56206	3.55941	4.61944	4.3727	4.18235	3.54053	3.28704	4.0601	3.22999	3.55941	4.61944	3.82377	3.86656	3.5727	4.01059
tll1411	Unknown function	General	None	extracellular protein with SCP domain		tll1411	4.72458	5.5873	4.89944	5.00148	5.27736	4.70973	5.97209	5.30741	4.7973	4.93653	4.36988	3.66474	5.27736	4.70973	3.98499	4.33707	4.57199	4.14796	4.36988	3.66474	3.12183	4.86101	3.72508	3.67473
tll1413	Prosthetic groups_ cofactors_ and carriers	Porphyrin and chlorophyll metabolism	chlorophyllide a biosynthesis from protoporphyrin IX	magnesium chelatase subunit BchD	bchD	tll1413	7.0414	7.44516	7.51267	7.00766	7.42473	7.4818	7.4494	7.40037	7.49984	7.34151	7.43114	7.53599	7.42473	7.4818	7.73279	7.60998	7.35349	7.44308	7.43114	7.53599	7.15202	7.6331	7.23549	7.43593
tll1417	Transport and binding proteins	Unknown substrate	None	AEC family efflux carrier		tll1417	4.18379	4.37632	3.32952	4.02449	4.07144	3.99424	4.61737	4.38553	3.74195	4.08401	4.36988	3.34634	4.07144	3.99424	4.52076	4.69862	4.45027	4.82503	4.36988	3.34634	4.60967	4.41502	4.69782	5.4312
tll1418	Transport and binding proteins	Cofactors and prosthetic groups	cobalt uptake system CbiOMNQ and nickel uptake system CbiKLMNOQ	ECF-type Co2+/Ni2+ uptake system permease component NikK	nikK	tll1418	4.93224	5.05953	5.54831	5.78953	5.25698	5.46349	5.23998	5.36056	4.85285	4.75094	5.95943	5.67817	5.25698	5.46349	6.61868	6.39253	6.11455	6.56687	5.95943	5.67817	6.67946	6.11681	6.81367	7.03718
tll1419	Transport and binding proteins	Cations and iron carrying compounds	nickel uptake system CibKL	ECF-type Co2+/Ni2+ uptake system accessory component NikL	nikL	tll1419	4.93224	5.19985	5.36311	6.17125	6.04211	6.33117	5.21458	5.13491	5.14677	5.10048	6.47461	6.36215	6.04211	6.33117	7.12638	6.98084	6.58985	7.10501	6.47461	6.36215	7.08326	7.07171	7.19966	7.50296
tll1420	Unknown function	General	None	hypothetical protein		tll1420	5.11317	5.5873	5.85928	5.88706	6.36923	6.45349	5.23998	5.104	4.85285	5.15116	6.30787	6.23584	6.36923	6.45349	7.24373	7.42128	6.90176	6.94697	6.30787	6.23584	7.65671	7.37486	7.74656	7.50296
tll1428	Carbohydrate metabolism	Fructose and mannose metabolism	fructose degradation	fructokinase ScrK	scrK	tll1428	4.06844	4.20559	3.13249	3.4309	3.4685	3.5096	4.61737	4.02899	3.46611	3.71377	3.38646	3.66474	3.4685	3.5096	4.52076	3.50175	4.21985	3.77051	3.38646	3.66474	4.13937	3.86656	4.29701	4.06853
tll1433	Intracellular trafficking_ assembly_ and processing	Chaperone and folding catalysis	None	DnaJ-class molecular chaperone		tll1433	1.73933	2.89279	3.32952	2.62064	2.72488	2.39945	2.62843	2.88378	2.86875	2.93577	2.9339	2.57336	2.72488	2.39945	3.66705	1.73933	3.20744	2.6248	2.9339	2.57336	2.73487	3.47163	2.6026	2.8033
tll1435	Unknown function	General	None	hypothetical protein		tll1435	6.65468	6.11952	6.60534	6.61192	6.74136	6.73002	6.19513	6.12874	7.32678	6.76385	7.14026	7.10209	6.74136	6.73002	7.03165	6.91496	6.96115	6.90067	7.14026	7.10209	7.18521	6.85897	6.62835	6.82779
tll1440	Carbohydrate metabolism	Pyruvate metabolism	pyruvate dehydrogenase anaplerotic reactions	oxaloacetate decarboxylating malate dehydrogenase MaeA	maeA	tll1440	6.37917	6.31606	6.86346	6.73899	7.45613	7.44103	6.29487	6.6478	6.72253	6.45921	7.16485	7.07777	7.45613	7.44103	7.11616	6.94828	7.1324	7.07753	7.16485	7.07777	7.52035	6.9755	6.96367	6.98762
tll1441	Unknown function	General	None	hypothetical protein		tll1441	7.93539	7.94426	6.99616	7.62077	6.13392	5.98654	6.87242	7.58362	6.9022	6.95985	6.49416	6.79414	6.13392	5.98654	6.89478	6.77342	6.31021	7.63431	6.49416	6.79414	7.32577	6.8857	7.42324	7.68717
tll1450	Nucleic acid metabolism	DNA replication_ recombination_ and repair	modulation of nucleotide pools	Nudix hydrolase family protein		tll1450	3.4661	2.56551	4.45035	4.5975	3.68112	3.92511	3.23578	3.80711	4.54996	3.56206	3.55941	3.91824	3.68112	3.92511	4.75339	3.98486	3.8785	4.44209	3.55941	3.91824	3.40415	4.07534	3.98419	4.17737
tll1451	Defense and invasion systems	Detoxification and inactivation	peroxide detoxification	BCP-A family peroxiredoxin PrxQ-B1	prxQ-B1	tll1451	3.94214	3.9004	4.72433	4.94172	3.9713	3.77478	3.9165	3.88533	4.06846	4.37331	4.45404	4.7503	3.9713	3.77478	4.16087	3.84317	4.16868	4.03374	4.45404	4.7503	4.79586	4.07534	4.09677	4.54205
tll1452	Unknown function	General	None	hypothetical protein		tll1452	4.56675	5.40671	4.28982	4.43183	4.02231	4.66929	5.8295	5.95039	4.16153	4.45754	4.2802	4.13042	4.02231	4.66929	4.69877	4.52963	4.68388	5.07028	4.2802	4.13042	3.82377	3.97508	4.2006	5.06932
tll1453	Unknown function	General	None	hypothetical protein		tll1453	7.30971	7.0511	5.96694	6.85575	5.39386	5.28955	6.70138	7.02848	6.23691	6.0722	5.87233	5.3513	5.39386	5.28955	6.12157	6.00568	6.16602	6.48552	5.87233	5.3513	6.36851	6.26682	6.3297	6.31034
tll1454	Defense and invasion systems	Detoxification and inactivation	peroxide detoxification	2-Cys family peroxiredoxin		tll1454	9.4053	8.7051	9.30164	9.34831	9.10978	9.44276	8.58082	8.66735	9.41503	9.50424	9.60204	9.50611	9.10978	9.44276	10.0603	10.2995	10.9907	10.577	9.60204	9.50611	10.6831	10.508	10.8117	10.5105
tll1457	Translation	tRNA and rRNA base modification	16S and 23S rRNA modification	bifunctional 23S rRNA (cytidine1920-2'-O)/16S rRNA (cytidine1409-2'-O)-methyltransferase TlyA	tlyA	tll1457	5.0554	4.7285	4.72433	4.94172	4.68254	4.74904	5.47179	5.70629	4.67911	4.68319	5.04403	4.02857	4.68254	4.74904	5.35467	5.22366	4.61029	4.89046	5.04403	4.02857	5.10734	4.86101	5.11611	5.12324
tll1458	Transport and binding proteins	Amino acids_ peptides and amines	glutathione upake system GsiABCD	ABC-type glutathione uptake system substrate-binding component GsiB	gsiB	tll1458	7.38135	7.57857	6.70181	6.77332	7.55474	7.1326	7.94707	7.96651	6.76602	7.09434	6.41433	6.82369	7.55474	7.1326	6.9534	6.96465	6.63616	6.9317	6.41433	6.82369	6.36851	6.50967	6.61026	6.85963
tll1462	Amino acid metabolism	Valine_ leucine and isoleucine metabolism	branched chain amino acid biosynthesis	branched-chain amino acid aminotransferase IlvE	ilvE	tll1462	5.62962	5.4447	6.42862	6.22192	7.43378	7.24516	6.18216	6.34098	6.82205	6.85764	7.21279	6.79414	7.43378	7.24516	6.46591	6.48631	6.76678	6.56687	7.21279	6.79414	7.02945	7.1619	6.47681	6.55377
tll1463	Unknown function	General	None	protein of unknown function DUF389		tll1463	5.16868	5.36767	5.47709	4.8793	5.73982	5.5759	5.67114	5.66474	5.46271	5.57802	5.64579	5.57731	5.73982	5.5759	5.45598	5.90724	5.79282	5.46133	5.64579	5.57731	5.72185	5.75953	5.59454	5.2497
tll1464	Signal transduction	General	None	signal transduction protein with MEKHLA (PAS) sensory domain		tll1464	4.93224	4.78937	6.13785	5.72061	5.51873	5.92011	5.94161	5.41179	5.59778	5.50227	5.87233	5.80247	5.51873	5.92011	6.08002	6.06774	5.65526	5.86776	5.87233	5.80247	5.62805	5.78822	5.95227	5.64815
tll1465	Unknown function	Enzymes of unknown specificity	None	class V pyridoxal-phosphate-dependent aminotransferase		tll1465	7.90331	8.01501	9.67249	9.46834	9.32909	9.4734	7.9394	8.0167	9.24373	9.29406	9.64197	9.5197	9.32909	9.4734	9.33899	9.41816	9.26573	9.2742	9.64197	9.5197	9.41951	9.31903	9.39695	9.20272
tll1466	Energy metabolism	Carbon fixation in prokaryotes	Calvin-Benson cycle_ Embden-Meyerhof pathway	NAD(P)-dependent glyceraldehyde-3-phosphate dehydrogenase Gap2	gap2	tll1466	8.74983	8.50067	10.142	9.59841	10.3841	10.5969	8.4384	8.53872	10.2639	10.4037	10.7661	10.6889	10.3841	10.5969	10.3804	10.2816	10.2872	10.2695	10.7661	10.6889	10.459	10.5367	10.3234	10.2712
tll1467	Unknown function	Enzymes of unknown specificity	None	radical SAM domain protein		tll1467	6.03806	6.27465	5.74287	5.53222	5.90545	5.50952	6.24587	6.52588	6.15192	6.09809	6.11921	6.12138	5.90545	5.50952	6.18173	6.03705	6.89416	6.88491	6.11921	6.12138	6.47979	6.0709	6.62835	6.80344
tll1470	Carbohydrate metabolism	Glyoxylate and dicarboxylate metabolism	glyoxylate formation from ribulose 1_5 P	phosphoglycolate phosphatase Gph	gph	tll1470	2.99457	2.89279	2.56402	1.73933	2.87041	3.02786	3.23578	2.68163	2.54788	1.73933	3.18347	2.57336	2.87041	3.02786	3.23897	1.73933	2.79885	2.97335	3.18347	2.57336	2.73487	1.73933	2.6026	2.36277
tll1480	Defense and invasion systems	Restriction-modification systems	type III restriction-modification	type III restriction-modification system restriction enzyme component Res	res	tll1480	5.37127	5.94559	5.40212	4.74549	5.43066	5.4399	5.97209	5.33423	5.4977	5.42227	4.98947	5.39154	5.43066	5.4399	5.24559	4.91903	4.64757	4.95298	4.98947	5.39154	5.30285	4.86101	5.11611	5.06932
tll1481	None	None	None	None	None	tll1481	3.25496	4.52809	3.32952	2.62064	3.20975	3.16909	3.7779	3.63469	4.24857	2.93577	3.96876	2.90348	3.20975	3.16909	4.38794	3.28704	3.41318	3.90874	3.96876	2.90348	3.12183	3.11099	3.5727	3.67473
tll1482	Defense and invasion systems	Restriction-modification systems	type III restriction-modification	type III restriction-modification system methylation component		tll1482	5.2221	4.95759	5.74287	5.11392	5.87914	5.92011	4.57762	4.43682	5.77911	5.8154	5.7473	6.12138	5.87914	5.92011	5.85202	5.51956	5.87254	5.66047	5.7473	6.12138	5.72185	5.50657	5.5571	5.49371
tll1486	Mobile and extrachromosomal element functions	Selfish genetic elements	Insertion element	ISTel1 transposase TnpA_ISTel1	tnpA_ISTel1	tll1486	5.16868	4.90373	5.51314	4.5975	5.9816	5.79589	4.83465	4.97314	5.3135	5.54065	5.71426	5.0825	5.9816	5.79589	5.12743	5.22366	5.28664	5.83523	5.71426	5.0825	5.52767	5.54075	4.89247	5.2253
tll1487	Regulatory functions	Protein interactions	serine/threonine protein kinases	serine/threonine protein kinase with FHA domain protein		tll1487	7.52533	7.50896	7.42124	6.9488	7.72643	7.8319	7.83988	7.64874	7.59932	7.55244	8.08073	7.87613	7.72643	7.8319	7.79177	7.58902	7.85003	7.83627	8.08073	7.87613	8.22589	8.07726	8.12314	7.42534
tll1488	Unknown function	General	None	FHA domain containing protein		tll1488	7.15478	6.88236	5.6489	6.00757	6.05392	5.86818	6.86434	7.10785	6.42969	6.19723	5.81118	5.80247	6.05392	5.86818	5.66766	6.39253	6.38809	6.50629	5.81118	5.80247	5.97119	5.99916	6.28474	6.45295
tll1492	Transport and binding proteins	Cations and iron carrying compounds	iron (III) transport system AfuABC	ABC-type FeII uptake system ATPase component FutC	futC	tll1492	7.68482	7.50001	6.53723	6.70381	7.04271	7.0105	7.08217	7.70595	6.75167	7.09434	7.20095	6.85265	7.04271	7.0105	6.8085	6.39253	7.26791	6.97702	7.20095	6.85265	6.39714	7.1619	6.69853	7.05104
tll1493	Unknown function	General	None	hypothetical protein		tll1493	7.12726	6.6912	6.74773	6.85575	6.38798	6.35648	6.14253	6.61556	6.87597	7.21733	6.99702	6.80899	6.38798	6.35648	6.34843	6.73574	7.31418	6.86897	6.99702	6.80899	7.16871	7.33665	7.22364	7.0985
tll1495	Carbohydrate metabolism	Glycolysis / Gluconeogenesis	Embden-Meyerhof pathway	glucokinase GlcK	glcK	tll1495	4.72458	5.99747	5.32299	5.85528	5.58546	5.70006	5.47179	5.48534	5.35229	5.29317	5.81118	5.61172	5.58546	5.70006	5.7496	5.47431	5.28664	5.54434	5.81118	5.61172	4.79586	5.0158	5.3967	5.5536
tll1496	Nucleic acid metabolism	Purine metabolism	purine (inosine-5'-phosphate) biosynthesis from ribose-5-phosphate	phosphoribosylaminoimidazole-succinocarboxamide synthase PurC	purC	tll1496	4.79727	4.95759	5.68091	5.61058	5.60167	5.90301	5.16237	5.60008	5.4977	5.90621	6.0679	5.88908	5.60167	5.90301	5.82709	4.77601	5.82524	5.32697	6.0679	5.88908	6.18354	5.78822	5.9232	5.57302
tll1499	Unknown function	General	None	Mg protoporphyrin monomethylester oxidative cyclase auxiliary protein Ycf54	ycf54	tll1499	7.0116	7.08739	6.2053	6.59281	5.25698	4.96421	6.36539	6.95311	6.01419	5.54065	5.45875	5.61172	5.25698	4.96421	5.0428	4.98544	4.91463	5.07028	5.45875	5.61172	5.24062	4.96607	5.30919	5.04157
tll1504	Energy metabolism	Carbon fixation in prokaryotes	Calvin-Benson cycle	ribulose bisphosphate carboxylase small subunit RbcS	rbcS	tll1504	10.1796	9.58786	9.97529	10.0258	10.3137	10.4491	8.757	9.05931	9.8863	10.0521	10.2053	10.0512	10.3137	10.4491	9.70899	9.95918	10.4081	9.77285	10.2053	10.0512	9.80549	10.0608	10.0561	9.96702
tll1505	Intracellular trafficking_ assembly_ and processing	Chaperone and folding catalysis	photorespiration (oxidative C2 cycle)	rubisco chaperone RbcX	rbcX	tll1505	10.6117	10.35	10.5656	10.3552	10.5455	10.6166	9.68181	9.73762	10.2435	10.3867	10.626	10.4915	10.5455	10.6166	10.4893	10.5504	10.351	10.2404	10.626	10.4915	10.4725	10.5924	10.4303	10.3128
tll1506	Energy metabolism	Carbon fixation in prokaryotes	Calvin-Benson cycle_ photorespiration	ribulose bisophosphate carboxylase large subunit RbcL	rbcL	tll1506	11.8695	11.1082	11.819	11.5897	11.5223	11.8437	10.1111	10.6403	11.5673	11.5527	12.001	11.932	11.5223	11.8437	11.9026	11.9959	11.8614	11.5271	12.001	11.932	11.9608	12.044	11.7005	11.6584
tll1511	Prosthetic groups_ cofactors_ and carriers	Porphyrin and chlorophyll metabolism	chlorophyllide a biosynthesis from protoporphyrin IX	magnesium chelatase subunit BchI	bchI	tll1511	3.64552	4.20559	7.59027	6.61192	8.06577	8.36757	4.99309	5.13491	7.62315	7.66907	8.30731	8.15116	8.06577	8.36757	7.81723	7.95939	8.18486	7.42139	8.30731	8.15116	8.05695	8.20997	7.74656	7.7857
tll1515	Prosthetic groups_ cofactors_ and carriers	General	7_8-didemethyl-8-hydroxy-5-deazariboflavin (FO) biosynthesis	7_8-didemethyl-8-hydroxy-5-deazariboflavin synthase subunit CofG	cofG	tll1515	6.44759	6.18807	4.78516	5.00148	4.58676	4.29457	6.01664	6.24582	4.7973	4.45754	4.18419	4.13042	4.58676	4.29457	3.98499	4.22958	4.45027	4.35092	4.18419	4.13042	4.27297	4.33772	4.29701	4.65725
tll1518	Unknown function	General	None	CHAD domain protein		tll1518	5.77908	5.97177	5.40212	5.26744	5.82503	5.93701	5.42835	5.68567	5.3135	5.20009	5.24341	5.54204	5.82503	5.93701	5.55057	5.22366	6.16602	5.96115	5.24341	5.54204	5.8928	5.89757	6.1658	6.26346
tll1519	Defense and invasion systems	Detoxification and inactivation	resistance to reactive oxygen species (ROS)	Mn-superoxide dismutase SodB	sodB	tll1519	8.7633	8.38888	8.90942	8.87835	8.79954	9.02493	7.18311	7.41292	8.98334	9.07095	9.23528	9.05557	8.79954	9.02493	8.90681	8.85049	9.59921	9.14788	9.23528	9.05557	9.20581	9.25902	9.26166	9.21661
tll1523	Unknown function	General	None	hypothetical protein		tll1523	5.91441	6.41465	5.28172	5.36127	5.37509	5.36671	5.95693	6.12874	5.88838	5.42227	5.57389	5.54204	5.37509	5.36671	5.9243	5.64727	5.35508	5.86776	5.57389	5.54204	5.24062	5.24119	5.5571	5.57302
tll1525	Intracellular trafficking_ assembly_ and processing	Enzyme assembly	photosystem I assembly	photosystem I assembly protein Ycf3	ycf3	tll1525	6.0961	5.94559	5.40212	6.06423	5.01107	5.34145	5.98709	5.86135	4.33036	5.29317	5.33349	4.98023	5.01107	5.34145	4.24085	4.22958	5.05897	5.01285	5.33349	4.98023	4.50632	5.47156	4.76576	4.98437
tll1529	Energy metabolism	Electron transport	None	ferredoxin (2Fe-2S)		tll1529	4.18379	4.11142	5.58263	5.40597	6.01822	6.00268	4.8678	5.22378	6.06159	6.14852	6.14419	5.94405	6.01822	6.00268	5.55057	5.32928	6.37722	5.80194	6.14419	5.94405	5.93253	5.89757	6.0087	6.17754
tll1534	Carbohydrate metabolism	Citrate cycle (TCA cycle)	citrate cycle_ second carbon oxidation	fumarate hydratase class II FumC	fumC	tll1534	5.50628	5.36767	5.32299	5.05882	6.39727	6.49965	5.63343	5.28008	5.91444	6.31224	5.95943	6.09735	6.39727	6.49965	5.63928	5.16776	5.74277	5.58411	5.95943	6.09735	5.85193	5.97443	5.26332	5.66634
tll1537	Unknown function	General	None	FHA domain protein		tll1537	5.0554	5.1546	3.89699	4.43183	4.55331	4.39823	4.93184	4.86636	4.48058	4.93653	4.67953	4.13042	4.55331	4.39823	4.52076	4.43672	4.82034	4.44209	4.67953	4.13042	4.50632	4.68703	4.09677	4.45957
tll1538	Translation	tRNA and rRNA base modification	23S rRNA modification	23S rRNA pseudouridine1911/1915/1917 synthase RluD	rluD	tll1538	5.11317	5.40671	5.40212	5.26744	5.91843	5.5759	5.16237	4.58015	5.75044	5.54065	5.49817	5.17787	5.91843	5.5759	5.7759	5.72649	5.77633	5.12547	5.49817	5.17787	5.67572	5.28227	5.35362	5.17519
tll1539	Prosthetic groups_ cofactors_ and carriers	Porphyrin and chlorophyll metabolism	chlorophyll biosynthesis from chlorophyllide a	chlorophyll synthase BchG	bchG	tll1539	5.16868	4.7285	6.94454	6.73899	7.17803	7.05751	5.79579	5.50904	7.05025	7.38414	7.27055	7.27243	7.17803	7.05751	6.85844	6.57434	7.1324	6.56687	7.27055	7.27243	7.06554	7.19432	7.0467	6.86748
tll1545	Transport and binding proteins	Carbohydrates_ organic alcohols_ and acids	multiple sugar uptake system	ABC-type multiple sugar uptake system permease component		tll1545	4.56675	4.95759	4.10779	4.51714	4.29324	4.29457	4.40611	4.71005	4.54996	4.28357	4.67953	3.66474	4.29324	4.29457	4.38794	4.61669	4.57199	4.25324	4.67953	3.66474	3.99098	4.33772	4.62641	4.89398
tll1550	Unknown function	Enzymes of unknown specificity	None	UDP-glycosyltransferase / glycogen phosphorylase superfamily enzyme		tll1550	7.76734	8.19199	7.65592	7.93303	7.55059	7.46446	7.47086	7.34249	7.67728	7.41531	7.29303	7.66396	7.55059	7.46446	8.12307	8.13594	6.88652	8.1515	7.29303	7.66396	7.44015	7.54369	7.40238	7.37667
tll1551	Energy metabolism	Photosynthesis - antenna proteins	allophycocyanin biosynthesis	allophycocyanin B alpha subunit ApcD	apcD	tll1551	7.62706	7.24559	7.98446	8.13783	7.72275	7.96108	6.82321	6.7894	7.9899	7.88479	8.18651	7.94493	7.72275	7.96108	7.71935	7.6711	7.6115	7.4538	8.18651	7.94493	7.72599	7.9565	7.67009	7.38763
tll1554	Unknown function	General	None	hypothetical protein		tll1554	5.11317	4.37632	5.05514	4.8793	4.98644	5.39153	4.35968	4.27679	5.4977	5.54065	5.45875	5.03229	4.98644	5.39153	5.55057	5.27745	5.00299	5.12547	5.45875	5.03229	4.96018	5.19889	4.83054	4.72907
tll1555	Unknown function	Enzymes of unknown specificity	None	MoxR-like ATPase		tll1555	5.11317	5.1546	6.46574	6.03618	6.50425	6.48825	5.49302	5.3864	6.27759	6.01898	6.30787	6.49673	6.50425	6.48825	6.08002	5.87287	5.85694	6.33106	6.30787	6.49673	5.80987	5.81635	6.11532	6.11286
tll1556	Prosthetic groups_ cofactors_ and carriers	Riboflavin metabolism	riboflavin_ FAD and FMN from GTP and ribulose-5-P	bifunctional riboflavin kinase / FMN adenylyltransferase RibF	ribF	tll1556	5.16868	5.2437	6.06708	5.85528	7.0068	6.62985	4.90018	5.36056	6.23691	6.12353	6.7101	5.94405	7.0068	6.62985	6.73019	6.50882	6.20344	6.30757	6.7101	5.94405	6.279	6.34601	6.21457	6.51429
tll1558	Nucleic acid metabolism	Pyrimidine metabolism	uridine monophosphate biosynthesis from glutamine	aspartate carbamoyltransferase catalytic subunit PyrB	pyrB	tll1558	4.93224	4.90373	5.36311	5.68487	6.17771	6.12564	5.6142	4.7508	5.88838	5.7515	5.24341	6.09735	6.17771	6.12564	6.05878	6.21208	5.99152	6.3993	5.24341	6.09735	5.8928	5.78822	6.0894	6.33322
tll1559	Unknown function	Enzymes of unknown specificity	None	phosphoribosyltransferase		tll1559	4.48055	4.29363	4.78516	5.21809	5.41238	5.77723	4.69361	4.93844	4.90629	5.04791	5.68044	5.26723	5.41238	5.77723	5.51973	5.68743	5.72569	5.22979	5.68044	5.26723	5.52767	5.60675	5.73518	5.14945
tll1560	Terpenoids and polyketides metabolism	Carotenoid metabolism	lycopene biosynthesis from isopentyl pyrophosphate (IPP)	phytoene synthase CrtB	crtB	tll1560	5.88175	6.18807	6.80675	6.45147	7.49984	7.22472	6.25828	5.72661	6.56724	6.62847	6.5881	6.77914	7.49984	7.22472	6.88277	6.50882	7.07307	7.19725	6.5881	6.77914	7.08326	6.89887	6.92029	7.13798
tll1561	Terpenoids and polyketides metabolism	Carotenoid metabolism	lycopene biosynthesis from isopentyl pyrophosphate (IPP)	15-cis-phytoene desaturase CrtP	crtP	tll1561	6.00813	6.18807	6.40969	6.22192	7.14537	7.25192	6.12908	5.46124	6.87597	6.74761	6.94118	7.00227	7.14537	7.25192	7.55503	7.36073	7.76514	7.68068	6.94118	7.00227	7.02945	7.02441	7.30458	7.3985
tll1562	Prosthetic groups_ cofactors_ and carriers	Ubiquinone and other terpenoid-quinone biosynthesis	plastoquinone 9 biosynthesis	chorismate pyruvate-lyase YCF21	ycf21	tll1562	2.99457	3.64844	3.13249	3.22335	3.3026	3.5096	3.11478	3.72383	2.86875	3.38891	3.18347	3.34634	3.3026	3.5096	3.66705	3.98486	3.58833	4.14796	3.18347	3.34634	3.63157	2.55069	3.39874	2.95925
tll1566	Nucleic acid metabolism	DNA replication_ recombination_ and repair	Base excision repair	formamidopyrimidine-DNA glycosylase MutM	mutM	tll1566	10.132	10.4727	9.18145	9.43659	8.61915	8.66928	9.74368	9.48329	9.18891	9.2166	8.73818	8.81585	8.61915	8.66928	8.60089	8.68754	8.36322	8.18406	8.73818	8.81585	8.3771	8.32175	8.38472	8.19721
tll1569	Amino acid metabolism	Phenylalanine_ tyrosine and tryptophan biosynthesis	chorismate biosynthesis via shikimate	3-deoxy-7-phosphoheptulonate synthase AroF	aroF	tll1569	8.21564	8.37428	8.92614	9.32538	8.40375	8.47531	9.09923	8.72635	8.43796	8.31748	8.48856	8.5282	8.40375	8.47531	8.71362	8.85927	8.3494	8.66193	8.48856	8.5282	8.25743	8.27201	8.49226	8.60879
tll1570	Transport and binding proteins	Carbohydrates_ organic alcohols_ and acids	lipopolysaccharide export LptABCDFG	ABC-type lipopolysaccharide export system permease component LptG	lptG	tll1570	4.06844	4.78937	3.32952	4.67346	4.48388	4.54038	6.33056	6.12874	5.46271	5.42227	4.87356	5.39154	4.48388	4.54038	4.52076	4.84934	4.82034	4.60812	4.87356	5.39154	5.03567	4.96607	4.29701	5.04157
tll1571	Transport and binding proteins	Carbohydrates_ organic alcohols_ and acids	lipopolysaccharide export LptABCDFG	ABC-type lipopolysaccharide export system ATPase component LptB	lptB	tll1571	4.99516	4.84771	5.2392	4.43183	4.8008	4.86074	6.22072	6.76021	5.75044	5.8154	5.71426	4.98023	4.8008	4.86074	5.31923	5.10956	5.23911	5.41793	5.71426	4.98023	5.52767	5.50657	5.51866	5.40974
tll1572	Intracellular trafficking_ assembly_ and processing	Chaperone and folding catalysis	lipopolysaccharide export LptABCDFG	ABC-type lipopolysaccharide export porin system periplasmic chaperone LptA	lptA	tll1572	5.74315	6.09593	5.05514	4.74549	4.8008	4.93056	5.84606	6.18848	5.27361	4.87735	4.67953	4.92617	4.8008	4.93056	4.69877	5.32928	5.18993	5.27921	4.67953	4.92617	4.3946	4.96607	5.35362	5.01326
tll1574	Unknown function	General	None	uncharacterized protein		tll1574	4.29005	4.59815	4.20187	3.4309	4.29324	4.18235	4.31161	3.95912	3.9684	4.18748	3.71095	4.31355	4.29324	4.18235	4.07583	3.98486	4.75377	3.90874	3.71095	4.31355	3.82377	3.97508	4.09677	3.88648
tll1579	Unknown function	General	None	hypothetical protein		tll1579	7.35786	6.94962	5.85928	5.91815	5.17241	5.46349	7.19605	7.50959	5.86183	6.17308	5.19613	5.46877	5.17241	5.46349	5.63928	5.68743	5.48282	6.2096	5.19613	5.46877	6.08129	5.66983	6.1658	6.20262
tll1582	Unknown function	General	None	hypothetical protein		tll1582	4.38861	4.20559	3.64533	4.43183	4.07144	4.18235	4.35968	4.33224	3.9684	3.18568	3.84626	3.91824	4.07144	4.18235	4.45595	4.61669	2.95422	4.60812	3.84626	3.91824	3.63157	3.30548	4.29701	4.17737
tll1587	Unknown function	Enzymes of unknown specificity	None	GTP-binding and nucleic acid-binding protein YchF	ychF	tll1587	4.56675	4.66485	6.40969	5.44931	6.84671	6.74925	4.45103	4.86636	6.33653	6.39805	6.72671	6.51497	6.84671	6.74925	6.20124	6.23929	6.43077	6.25942	6.72671	6.51497	6.67946	6.32662	6.1658	6.16483
tll1588	Amino acid metabolism	Alanine_ aspartate and glutamate metabolism	glutamine biosynthesis	type I glutamine synthetase GlnA	glnA	tll1588	10.5522	10.4841	11.6103	11.5048	11.6854	11.9427	9.25104	9.26881	11.489	11.516	11.7168	11.7976	11.6854	11.9427	11.2423	11.3165	11.2221	10.9045	11.7168	11.7976	11.3296	11.2708	10.9137	10.8036
tll1589	Unknown function	General	None	hypothetical protein		tll1589	4.86637	4.66485	4.10779	2.96771	4.82887	4.78727	3.84905	3.72383	4.54996	5.10048	4.08082	4.98023	4.82887	4.78727	4.31638	4.33707	5.21473	3.61548	4.08082	4.98023	4.27297	4.80538	4.76576	5.06932
tll1590	Glycan biosynthesis and metabolism	General	None	glycosyl transferase family 4		tll1590	8.37616	7.93102	8.15872	8.06353	7.48251	7.80461	7.21525	6.65839	8.04974	8.3393	7.82727	7.82594	7.48251	7.80461	7.77238	7.70071	7.75679	7.84444	7.82727	7.82594	7.80282	7.78978	7.8426	7.81846
tll1591	Unknown function	Enzymes of unknown specificity	None	glycosyl transferase family 4		tll1591	6.03806	6.11952	5.88696	5.36127	5.39386	5.70006	5.49302	5.28008	5.9899	5.9637	6.11921	5.71027	5.39386	5.70006	5.87652	5.83765	6.15332	6.10444	6.11921	5.71027	5.97119	6.09404	5.95227	6.15202
tll1596	Cell structure_ growth_ and death	Microcompartments	CO2 fixation	carboxysome major structural protein CcmK3	ccmK3	tll1596	4.06844	4.45429	3.64533	3.60749	3.20975	3.99424	3.62246	3.53869	3.9684	3.71377	3.38646	3.51595	3.20975	3.99424	4.07583	3.50175	3.8785	3.61548	3.38646	3.51595	3.40415	3.97508	4.38705	3.51082
tll1601	Energy metabolism	Oxidative phosphorylation	cytochrome (quinone) oxidase_ bd type CydAB	cytochrome d ubiquinol oxidase subunit II CydB	cydB	tll1601	3.4661	2.89279	3.49772	3.89985	4.07144	3.77478	3.53683	3.19351	3.61168	3.38891	3.96876	3.91824	4.07144	3.77478	3.66705	3.50175	4.21985	3.61548	3.96876	3.91824	4.13937	3.61756	4.38705	4.01059
tll1602	Energy metabolism	Oxidative phosphorylation	cytochrome (quinone) oxidase_ bd type CydAB	cytochrome d ubiquinol oxidase subunit I CydA	cydA	tll1602	4.38861	3.9004	3.77734	3.60749	3.74463	3.6044	3.9165	3.53869	3.9684	3.71377	4.18419	3.51595	3.74463	3.6044	4.16087	4.69862	4.57199	4.44209	4.18419	3.51595	4.88042	3.97508	3.98419	4.01059
tll1603	Amino acid metabolism	Glycine_ serine and threonine metabolism	glycine cleavage system GcvHLPT	decarboxylating glycine dehydrogenase GcvP	gcvP	tll1603	6.35562	6.21021	6.86346	6.64938	7.79469	7.6394	6.03118	6.799	7.15209	7.31972	7.61182	7.72783	7.79469	7.6394	7.53215	7.63064	7.98486	7.70781	7.61182	7.72783	7.57144	7.83158	7.75482	7.73513
tll1604	Prosthetic groups_ cofactors_ and carriers	Ubiquinone and other terpenoid-quinone biosynthesis	plastoquinone 9 biosynthesis	UbiE/COQ5 family methyltransferase		tll1604	4.56675	4.20559	3.32952	3.22335	3.80513	3.16909	4.35968	4.38553	3.61168	2.93577	2.9339	3.14754	3.80513	3.16909	3.66705	3.50175	4.0023	2.97335	2.9339	3.14754	2.73487	3.11099	2.94323	4.01059
tll1608	Metabolism of other amino acids and amines	Glutathione metabolism	None	glutathione reductase Gor	gor	tll1608	6.03806	5.99747	5.99264	6.17125	6.27162	6.29235	5.89463	6.06642	6.12987	6.35578	6.11921	6.16826	6.27162	6.29235	5.94761	6.26599	6.15332	5.83523	6.11921	6.16826	6.21607	6.43922	6.03611	6.07261
tll1614	Unknown function	General	None	uncharacterized protein		tll1614	5.41771	5.1546	5.94077	6.43009	6.65889	6.55534	5.94161	5.60008	6.66241	6.68074	6.91243	6.63655	6.65889	6.55534	6.41673	6.21208	7.45509	6.73465	6.91243	6.63655	7.16871	7.19432	7.07335	7.05104
tll1617	Nucleic acid metabolism	DNA replication_ recombination_ and repair	Double strand breaks repair	DNA gyrase alpha subunit GyrA	gyrA	tll1617	6.61558	7.77668	6.99616	7.27052	7.41564	7.26533	6.84803	6.7102	7.63883	7.21733	6.98326	7.126	7.41564	7.26533	7.64309	7.74875	6.89416	7.68068	6.98326	7.126	6.74773	6.8857	6.78171	7.31487
tll1618	Transport and binding proteins	Unknown substrate	RND-type exporter Rnd1	RND-type export system HAE1 family permease component		tll1618	8.42217	8.3041	7.47679	7.63016	7.63924	7.42319	8.75918	8.92777	7.31707	7.51457	7.31515	7.56251	7.63924	7.42319	7.12638	7.1042	7.33116	7.28393	7.31515	7.56251	7.49411	7.35588	7.43356	7.42001
tll1619	Transport and binding proteins	Unknown substrate	RND-type exporter Rnd1	RND type export system MFP component		tll1619	6.17899	5.74761	5.54831	5.97838	5.94403	5.77723	6.27058	6.37991	5.75044	5.61444	5.09657	5.71027	5.94403	5.77723	5.51973	5.47431	5.58118	5.66047	5.09657	5.71027	5.4747	5.81635	5.73518	5.53392
tll1622	Translation	tRNA and rRNA base modification	tRNA modification	tRNA methyltransferase MnmC2	mnmC2	tll1622	5.16868	6.54223	5.2392	5.57194	5.85234	5.41592	6.43261	6.06642	5.42685	5.42227	4.67953	4.98023	5.85234	5.41592	5.31923	5.10956	5.00299	5.46133	4.67953	4.98023	5.17554	4.25579	4.89247	5.32051
tll1623	Unknown function	General	None	hypothetical protein		tll1623	5.81413	6.33633	6.2053	6.03618	5.58546	5.53199	6.36539	6.28738	5.69132	5.78381	5.81118	5.86079	5.58546	5.53199	5.80172	6.03705	6.03371	5.66047	5.81118	5.86079	6.04552	5.84394	5.86322	6.07261
tll1624	Prosthetic groups_ cofactors_ and carriers	Porphyrin and chlorophyll metabolism	cobyrinic acid diamide biosynthesis_ aerobic pathway	GTPase involved in cobalt insertion for B12 biosynthesis CobW	cobW	tll1624	7.44959	7.29813	7.30327	7.09167	6.62768	6.81458	6.90432	7.27533	6.64698	7.10712	7.29303	6.94964	6.62768	6.81458	7.28081	7.33578	7.2442	7.3657	7.29303	6.94964	7.73722	7.4573	7.55195	7.46726
tll1625	Carbohydrate metabolism	Glyoxylate and dicarboxylate metabolism	glyoxylate formation from ribulose 1_5 P	glycolate oxidase FAD-binding subunit GlcD	glcD	tll1625	7.08497	6.90965	7.47679	7.72963	6.5877	6.82367	6.78087	7.29581	6.78023	6.59254	7.31515	7.126	6.5877	6.82367	7.42028	7.49074	7.12592	7.6437	7.31515	7.126	7.93547	7.71729	8.33607	7.87015
tll1629	Translation	Ribosomal proteins: synthesis and modification	other ribosome maturation factor	ribosome-binding factor RbfA	rbfA	tll1629	7.0414	6.90965	8.64835	8.54272	7.21522	7.70974	6.88046	7.15345	7.80085	7.87735	8.34543	8.03605	7.21522	7.70974	8.02815	8.1287	7.75679	8.0841	8.34543	8.03605	8.16067	8.0539	8.25113	8.26709
tll1632	Unknown function	General	None	protein of unknown function TIGR03492		tll1632	3.4661	3.1349	2.56402	2.96771	2.72488	3.02786	3.44475	3.3203	3.10645	3.18568	3.55941	1.73933	2.72488	3.02786	3.05161	3.50175	3.20744	2.97335	3.55941	1.73933	2.73487	2.55069	3.19449	3.21338
tll1633	Unknown function	General	None	UPF0061 family protein of unknown function	yidU	tll1633	2.64046	3.9004	3.49772	3.22335	3.4685	2.864	3.44475	4.33224	3.30039	2.93577	3.71095	3.34634	3.4685	2.864	2.8225	3.02185	4.0601	2.6248	3.71095	3.34634	3.63157	3.47163	2.94323	3.32121
tll1634	Intracellular trafficking_ assembly_ and processing	Peptidases	None	peptidase M48 Ste24p	ste24p	tll1634	4.18379	3.50064	3.64533	4.24342	4.58676	4.39823	3.62246	3.72383	3.46611	4.37331	3.38646	4.13042	4.58676	4.39823	3.88744	4.52963	4.40718	4.25324	3.38646	4.13042	3.63157	4.25579	4.55113	4.45957
tll1638	Unknown function	General	None	hypothetical protein		tll1638	6.98117	6.52468	6.33139	6.11874	6.35976	6.68081	6.24587	6.25981	6.51719	6.59254	6.09378	6.89502	6.35976	6.68081	6.23947	6.34324	6.15332	6.04883	6.09378	6.89502	6.21607	6.32662	5.89352	6.12603
tll1639	Carbohydrate metabolism	Pyruvate metabolism	glyoxalase pathway_ glutathione dependent	hydroxyacylglutathione hydrolase GloB	gloB	tll1639	6.33168	6.41465	6.2271	6.11874	5.83875	5.8857	6.44351	6.36705	5.75044	6.19723	5.49817	5.61172	5.83875	5.8857	6.08002	6.39253	6.20344	6.9317	5.49817	5.61172	6.18354	6.20444	6.61026	8.49943
tll1641	Nucleic acid metabolism	DNA replication_ recombination_ and repair	Base excision repair	endonuclease III Nth	nth	tll1641	5.74315	5.51778	4.20187	4.81399	4.48388	4.44726	5.91046	6.15892	4.48058	4.81557	3.96876	4.7503	4.48388	4.44726	4.58267	4.43672	4.71926	3.61548	3.96876	4.7503	4.50632	4.25579	4.62641	4.65725
tll1642	Intracellular trafficking_ assembly_ and processing	Peptidases	periplasmic stress response system	Zn-dependent intramembrane protease RseP	rseP	tll1642	8.90367	8.59185	8.33436	8.78055	7.30172	7.675	8.38856	8.73387	7.63101	7.62532	7.82727	7.65577	7.30172	7.675	7.89102	7.88396	7.70563	7.89252	7.82727	7.65577	8.08359	7.81778	7.8958	7.91627
tll1646	Prosthetic groups_ cofactors_ and carriers	Porphyrin and chlorophyll metabolism	uroporhyrinogen III biosynthesis from 5-aminolevulinate	hydroxymethylbilane synthase HemC	hemC	tll1646	4.48055	4.84771	6.2053	5.57194	7.28183	7.37453	5.92612	5.98451	6.23691	6.71456	7.36903	7.14951	7.28183	7.37453	6.96484	6.73574	7.15164	5.96115	7.36903	7.14951	6.76979	7.28741	6.57338	6.45295
tll1647	Unknown function	Enzymes of unknown specificity	None	putative FeS-containing Cyanobacterial-specific oxidoreductase		tll1647	7.1951	7.33883	6.48395	6.9488	6.86689	6.72031	7.48674	7.29581	6.58355	6.68074	6.53248	6.02275	6.86689	6.72031	6.31302	6.46343	6.66325	6.44306	6.53248	6.02275	6.50632	6.32662	6.59194	6.58269
tll1650	Regulatory functions	DNA interactions	nitrogen assimilation	2-oxoglutarate-responsive transcriptional activator of nitrogen assimilation NtcA	ntcA	tll1650	4.6479	4.95759	4.10779	4.02449	5.76879	5.90301	5.79579	6.5374	4.48058	4.81557	5.57389	5.13098	5.76879	5.90301	4.90553	5.04886	5.4415	5.01285	5.57389	5.13098	4.50632	5.28227	4.95179	4.50143
tll1651	Unknown function	General	None	hypothetical protein		tll1651	8.31652	8.09438	4.84346	6.06423	4.29324	3.85213	7.90435	8.9013	5.00744	4.08401	5.14722	5.0825	4.29324	3.85213	4.90553	5.04886	4.53259	4.7564	5.14722	5.0825	4.60967	4.25579	5.3967	5.17519
tll1652	Unknown function	General	None	hypothetical protein		tll1652	10.5561	10.1799	7.64787	8.87835	4.74292	5.0292	9.37422	10.2418	6.64698	6.45921	6.39366	6.45955	4.74292	5.0292	6.6331	7.23141	5.75965	6.71695	6.39366	6.45955	6.85478	6.22554	6.97785	6.76191
tll1654	Unknown function	General	None	hypothetical protein		tll1654	6.00813	6.11952	4.78516	4.74549	5.1055	5.26287	5.38354	5.30741	5.4977	4.99332	4.81182	5.30988	5.1055	5.26287	5.423	4.84934	4.91463	5.12547	4.81182	5.30988	5.52767	5.39883	5.06343	5.34334
tll1655	Unknown function	General	None	hypothetical protein		tll1655	5.91441	5.48171	5.99264	5.88706	5.25698	5.53199	5.42835	4.97314	5.66082	6.14852	6.11921	5.67817	5.25698	5.53199	5.48821	5.87287	5.97718	5.80194	6.11921	5.67817	5.8928	5.94926	5.70129	5.80403
tll1658	Nucleic acid metabolism	DNA replication_ recombination_ and repair	DNA replication	segregation and condensation protein A ScpA	scpA	tll1658	4.56675	4.7285	4.00658	4.13841	4.07144	4.05994	5.49302	5.22378	4.33036	4.08401	4.53335	3.91824	4.07144	4.05994	4.69877	4.91903	4.11549	4.89046	4.53335	3.91824	4.13937	4.33772	3.86109	4.17737
tll1659	Signal transduction	Two-component systems	None	two component signal transduction system histidine kinase with DICT and GAF sensory domains		tll1659	6.61558	6.27465	5.99264	6.17125	6.92578	6.55534	6.10178	6.21743	6.44762	6.24434	6.28559	6.19114	6.92578	6.55534	6.29498	6.39253	6.39888	6.71695	6.28559	6.19114	5.62805	6.22554	5.98076	6.07261
tll1663	Carbohydrate metabolism	Glyoxylate and dicarboxylate metabolism	glyoxylate formation from ribulose 1_5 P	glycolate oxidase FeS subunit GlcF	glcF	tll1663	7.50409	7.32876	6.35136	6.55382	6.40649	6.27917	7.40552	7.40666	6.44762	6.47903	6.53248	5.77239	6.40649	6.27917	6.44971	6.99685	6.5709	6.7865	6.53248	5.77239	6.93503	6.47487	6.89062	6.72781
tll1664	Carbohydrate metabolism	Glyoxylate and dicarboxylate metabolism	glyoxylate formation from ribulose 1_5 P	glycolate oxidase FAD-binding subunit GlcE	glcE	tll1664	6.74803	6.23201	5.99264	6.36399	6.17771	6.31835	6.62684	6.32777	6.53407	6.19723	5.68044	6.21367	6.17771	6.31835	6.9067	6.29221	5.91832	6.07691	5.68044	6.21367	6.18354	6.11681	5.98076	6.08615
tll1665	Signal transduction	Two-component systems	None	two component signal transduction system response regulator with PAS sensory domain		tll1665	7.33399	6.96271	8.16437	8.00698	7.90281	8.04119	6.6646	6.97867	7.95902	7.85479	8.38256	8.08564	7.90281	8.04119	7.77238	7.72012	7.83821	7.42139	8.38256	8.08564	8.24174	8.12286	7.93263	7.87405
tll1667	Intracellular trafficking_ assembly_ and processing	Protein modification and repair	lipoprotein system lgt/lsp/lnt	apolipoprotein N-acyltransferase Int	cutE	tll1667	4.93224	5.1546	5.28172	4.8793	5.08248	5.0292	5.08026	4.62481	5.10183	5.64996	4.2802	5.46877	5.08248	5.0292	5.80172	5.80155	4.71926	5.22979	4.2802	5.46877	4.70587	3.61756	4.83054	5.40974
tll1668	Unknown function	Enzymes of unknown specificity	None	putative NurA family nuclease		tll1668	4.18379	3.7806	3.89699	3.22335	3.38847	3.85213	4.49453	4.15859	3.74195	3.38891	3.71095	3.91824	3.38847	3.85213	3.88744	3.50175	4.0601	4.03374	3.71095	3.91824	4.13937	4.16858	3.86109	4.12405
tll1670	Regulatory functions	Protein interactions	Glutamate inactivation	glutamine synthetase inactivating factor IF17 GifB	gifB	tll1670	11.699	11.2227	6.55456	8.08417	5.93129	5.83249	10.2997	10.7854	7.28754	7.28639	7.27055	7.45338	5.93129	5.83249	7.30801	7.49074	6.65428	8.54148	7.27055	7.45338	8.15231	7.23644	8.84506	8.56121
tll1671	Regulatory functions	DNA interactions	phosphate homeostasis	Fnr-Crp family transcriptional regulator CysR	cysR	tll1671	2.99457	3.50064	3.13249	4.02449	3.74463	2.39945	2.97827	3.80711	3.30039	2.5971	3.38646	3.34634	3.74463	2.39945	3.39938	3.28704	3.41318	3.22999	3.38646	3.34634	3.40415	2.55069	3.19449	3.95
tll1672	Amino acid metabolism	Phenylalanine_ tyrosine and tryptophan biosynthesis	tryptophan biosynthesis from ribose-5-phosphate	anthranilate synthase aminase component TrpE	trpE	tll1672	6.12427	6.41465	6.83539	6.38637	7.6816	7.66492	6.25828	6.6897	6.75167	6.73118	7.08981	6.83824	7.6816	7.66492	6.99863	7.1042	7.33678	6.66248	7.08981	6.83824	7.02945	6.9377	6.74901	6.93629
tll1673	Unknown function	Enzymes of unknown specificity	None	aldose 1- epimerase family protein		tll1673	5.54859	6.18807	5.15016	5.6482	4.71305	4.62763	5.57494	5.80515	4.54996	4.87735	4.2802	4.6864	4.71305	4.62763	6.05878	5.51956	4.97415	5.46133	4.2802	4.6864	5.36246	4.86101	5.26332	4.6199
tll1680	Nucleic acid metabolism	Purine metabolism	None	bifunctional exopolyphosphatase / guanosine-5'-triphosphate_3'-diphosphate pyrophosphatase Ppx-GppA	ppx-gppA	tll1680	3.94214	5.05953	6.46574	5.53222	7.42019	7.12527	5.47179	5.104	6.91513	6.22098	6.51345	6.47826	7.42019	7.12527	6.23947	6.12723	6.76678	6.25942	6.51345	6.47826	6.55795	6.40265	6.35166	6.16483
tll1681	Unknown function	General	None	uncharacterized protein		tll1681	4.48055	4.20559	4.28982	4.8793	5.21533	5.20797	4.61737	4.53401	4.33036	4.53691	4.87356	4.47496	5.21533	5.20797	4.07583	4.33707	4.91463	5.37318	4.87356	4.47496	5.03567	4.07534	5.06343	4.72907
tll1687	Translation	Translation factors	translation elongation	elongation factor Tsf	tsf	tll1687	7.7584	7.24559	9.62412	9.54976	9.68564	9.84545	6.97361	7.30257	9.50541	9.49941	9.93941	9.89136	9.68564	9.84545	9.35863	9.3575	9.46084	9.31886	9.93941	9.89136	9.53659	9.59056	9.42565	9.18399
tll1688	Translation	Ribosomal proteins: synthesis and modification	ribosome small subunit	SSU ribosomal protein S2 RpsB	rpsB	tll1688	7.41587	7.00126	8.85108	8.99923	9.19863	9.50481	6.69228	7.06871	8.99252	8.98704	9.44038	9.32956	9.19863	9.50481	8.78309	8.74077	9.02621	8.60537	9.44038	9.32956	9.24567	9.23586	8.96369	8.72778
tll1692	Cell structure_ growth_ and death	General	thylakoid biogenesis	ring forming protein essential for thylakoid formation Vipp1	vipp1	tll1692	7.53583	7.01388	7.2722	7.47201	7.03084	7.22472	7.10293	7.18307	7.40219	7.27511	7.23617	7.3353	7.03084	7.22472	6.76988	7.01269	7.13884	7.23504	7.23617	7.3353	7.6086	7.39359	7.45398	7.17007
tll1693	Fatty acid and lipid metabolism	Biosynthesis	fatty acid biosynthesis_ elongation	enoyl-[acyl-carrier protein] reductase I FabI	fabI	tll1693	5.16868	5.40671	6.86346	6.9488	7.10631	7.09554	6.12908	5.95039	6.78023	6.88759	7.44123	7.27243	7.10631	7.09554	6.99863	6.61642	7.08646	6.60588	7.44123	7.27243	6.87527	7.00016	6.76545	6.77031
tll1694	Unknown function	Enzymes of unknown specificity	None	Rieske 2Fe-2S family protein		tll1694	4.6479	4.20559	5.05514	5.16696	5.44872	5.46349	4.49453	4.79039	5.5652	5.20009	5.24341	5.0825	5.44872	5.46349	5.55057	4.69862	5.82524	5.12547	5.24341	5.0825	4.96018	5.50657	5.66658	5.12324
tll1695	Intracellular trafficking_ assembly_ and processing	Enzyme assembly	photosystem II biogenesis	photosystem II stability/assembly factor Ycf48	ycf48	tll1695	5.62962	5.05953	6.06708	5.78953	6.72671	6.69079	5.16237	4.97314	6.51719	6.43911	6.51345	6.45955	6.72671	6.69079	7.03165	6.81013	7.13884	7.17149	6.51345	6.45955	6.76979	6.92487	6.62835	6.71045
tll1696	Intracellular trafficking_ assembly_ and processing	Enzyme assembly	photosystem I biogenesis	photosystem I assembly protein membrane-associated rubredoxin RubA	rubA	tll1696	3.25496	3.50064	3.32952	3.60749	3.38847	3.40675	4.10027	3.63469	2.86875	3.38891	3.71095	3.51595	3.38847	3.40675	3.78198	3.50175	4.45027	3.90874	3.71095	3.51595	3.99098	3.47163	2.6026	3.4198
tll1698	Unknown function	Enzymes of unknown specificity	oxidative stress	glyoxalase superfamily protein		tll1698	3.25496	3.7806	3.77734	3.60749	4.3727	4.49461	4.15629	4.21898	3.74195	3.97184	4.87356	3.66474	4.3727	4.49461	3.98499	4.22958	4.49204	3.90874	4.87356	3.66474	4.60967	4.16858	3.5727	3.74927
tll1699	Energy metabolism	Photosynthesis - antenna proteins	phycobilin biosynthesis	phycocyanobilin lyase subunit CpcS	cpcS	tll1699	5.91441	5.89176	5.61615	5.97838	5.78306	5.53199	5.81275	5.72661	5.39006	5.46283	5.53653	5.71027	5.78306	5.53199	5.45598	5.80155	6.10139	5.66047	5.53653	5.71027	5.85193	5.57413	5.89352	5.83648
tll1702	Transport and binding proteins	Nucleosides_ purines and pyrimidines	competence-related DNA transformation transporter	competence protein ComEC	comEC	tll1702	6.42515	6.52468	5.80226	5.78953	5.51873	5.50952	5.79579	5.95039	5.96518	5.78381	5.71426	5.26723	5.51873	5.50952	5.7228	5.83765	5.87254	6.07691	5.71426	5.26723	6.08129	5.84394	5.76828	5.85243
tll1704	Translation	tRNA and rRNA base modification	16S rRNA modification	16S rRNA (guanine527-N7)-methyltransferase GidB	gidB	tll1704	6.51291	6.64324	6.31112	6.38637	5.46654	5.34145	6.50725	6.89163	5.96518	5.64996	5.81118	6.16826	5.46654	5.34145	6.12157	6.00568	5.58118	5.76786	5.81118	6.16826	6.18354	6.02347	6.37329	6.01712
tll1705	Unknown function	General	None	hypothetical protein		tll1705	6.55486	6.18807	6.48395	6.31818	4.77216	5.31574	5.77863	5.84286	5.46271	6.04584	5.87233	6.04805	4.77216	5.31574	6.01534	5.97361	5.58118	6.30757	5.87233	6.04805	5.80987	5.36103	6.21457	6.07261
tll1706	Transport and binding proteins	Porins and secretins	None	OprB family carbohydrate-selective porin		tll1706	2.99457	3.7806	4.10779	3.60749	4.02231	5.0292	3.11478	2.68163	4.33036	4.45754	4.81182	4.7503	4.02231	5.0292	4.38794	4.33707	4.21985	3.90874	4.81182	4.7503	3.99098	4.62386	4.69782	4.54205
tll1708	Unknown function	Enzymes of unknown specificity	None	polyphosphate:nucleotide phosphotransferase PPK2 family		tll1708	3.4661	3.1349	3.13249	2.96771	3.10842	2.39945	3.98064	3.63469	2.54788	1.73933	3.96876	2.90348	3.10842	2.39945	1.73933	1.73933	3.31491	2.6248	3.96876	2.90348	3.12183	2.87259	3.39874	2.6144
tll1711	Unknown function	General	None	protein of unknown function DUF1997		tll1711	6.0961	5.48171	5.15016	5.68487	5.64922	5.83249	6.07396	6.24582	5.91444	5.50227	5.28916	5.3513	5.64922	5.83249	5.38924	5.32928	5.60006	5.50344	5.28916	5.3513	5.52767	5.36103	5.5571	5.2737
tll1712	Transport and binding proteins	Cations and iron carrying compounds	iron (III) transport system AfuABC	ABC-type FeII uptake system permease component FutB	futB	tll1712	7.82841	7.70846	7.61524	7.77267	7.16723	7.11789	7.6879	8.06918	7.76559	7.55244	7.30413	7.31465	7.16723	7.11789	7.36092	7.24488	6.98281	7.22255	7.30413	7.31465	7.11805	7.27736	7.00578	7.0851
tll1713	Prosthetic groups_ cofactors_ and carriers	Nicotinate and nicotinamide metabolism	NAD(P) biosynthesis from L-aspartate and DHAP	nicotinate-nucleotide pyrophosphorylase (carboxylating) NadC	nadC	tll1713	5.88175	5.91893	5.15016	4.43183	5.68006	5.41592	6.99599	6.5374	4.7973	4.99332	4.98947	5.03229	5.68006	5.41592	5.12743	5.22366	5.08615	5.22979	4.98947	5.03229	4.79586	4.55769	5.00871	5.12324
tll1714	Amino acid metabolism	Phenylalanine_ tyrosine and tryptophan biosynthesis	tryptophan biosynthesis from ribose-5-phosphate	anthranilate phosphoribosyltransferase TrpD	trpD	tll1714	7.74941	7.73918	6.95762	7.02201	7.02487	6.58775	7.91613	7.90565	6.86268	6.55569	6.83794	6.83824	7.02487	6.58775	6.73019	6.34324	6.63616	6.48552	6.83794	6.83824	6.53237	6.59314	6.3297	6.67509
tll1715	Unknown function	General	None	hypothetical protein		tll1715	6.57538	6.90965	5.51314	6.4084	5.01107	5.50952	7.35449	7.11555	5.88838	5.10048	5.45875	5.0825	5.01107	5.50952	5.08575	6.00568	5.37718	5.27921	5.45875	5.0825	4.88042	5.36103	5.51866	5.09654
tll1716	Prosthetic groups_ cofactors_ and carriers	Porphyrin and chlorophyll metabolism	coenzyme B12 biosynthesis from cob(II)yrinate diamide	adenosylcobyric acid synthase CobQ	cobQ	tll1716	6.88583	6.55956	4.10779	4.94172	4.88338	3.85213	6.95088	6.69999	4.54996	4.37331	4.08082	4.39663	4.88338	3.85213	4.24085	4.22958	4.75377	4.35092	4.08082	4.39663	3.99098	4.33772	4.62641	4.17737
tll1717	Unknown function	General	None	hypothetical protein		tll1717	5.11317	5.71695	4.89944	4.94172	5.41238	4.99708	6.11549	5.76642	5.62965	5.61444	4.36988	4.98023	5.41238	4.99708	5.35467	5.32928	5.54265	5.6228	4.36988	4.98023	5.03567	4.96607	5.11611	5.45235
tll1719	Fatty acid and lipid metabolism	Biosynthesis of unsaturated fatty acids	alkene biosynthesis (1-nonadecene and 1_14-nonadecadiene)	syn-2 delta 9 acyl-lipid fatty acid desaturase DesF	desF	tll1719	8.72711	8.2518	8.15305	8.32293	7.83277	8.00569	7.46552	7.63273	7.94018	7.9851	7.95956	8.16852	7.83277	8.00569	7.13654	6.89801	6.99707	6.75214	7.95956	8.16852	7.02945	7.12874	6.71556	6.78697
tll1720	Prosthetic groups_ cofactors_ and carriers	Porphyrin and chlorophyll metabolism	protoporphyrin IX biosynthesis from uroporphyrinogen III	oxygen-independent coproporphyrinogen III oxidase HemN	hemN	tll1720	8.7133	8.02128	7.69547	7.47201	7.47377	7.42319	7.48146	7.34249	7.10771	7.40499	7.15261	7.01513	7.47377	7.42319	2.8225	3.02185	2.79885	3.61548	7.15261	7.01513	3.40415	3.30548	3.19449	2.8033
tll1721	Prosthetic groups_ cofactors_ and carriers	Porphyrin and chlorophyll metabolism	bilin biosynthesis	heme oxygenase 2 Hox2	hox2	tll1721	7.98987	7.15733	6.4473	6.49329	5.43066	5.95371	6.23335	6.40529	6.42969	6.09809	5.57389	5.74167	5.43066	5.95371	3.39938	2.66064	2.36008	1.73933	5.57389	5.74167	1.73933	1.73933	2.6026	1.73933
tll1723	Unknown function	General	None	protein of unknown function DUF3181		tll1723	4.56675	3.9004	3.77734	4.02449	3.80513	4.58469	3.9165	4.38553	3.61168	3.97184	3.55941	3.79773	3.80513	4.58469	4.38794	4.61669	5.03126	5.22979	3.55941	3.79773	4.79586	4.91452	5.00871	4.65725
tll1724	Energy metabolism	Photosynthesis	photosystem I main subunits	photosystem I subunit II PsaD	psaD	tll1724	10.9418	10.4613	9.49559	9.43659	9.90786	9.86649	9.66679	9.75498	9.85142	9.64449	9.7372	9.53093	9.90786	9.86649	8.53721	8.18565	8.99992	8.22218	9.7372	9.53093	8.81351	9.3553	8.5312	8.53435
tll1726	Prosthetic groups_ cofactors_ and carriers	Ubiquinone and other terpenoid-quinone biosynthesis	tocopherol biosynthesis and Plastiquione-9 biosynthesis	bifunctional 2-methyl-6-phytyl-1_4-benzoquinone methyltransferase / 2-methyl-6-solanyl-1_4-benzoquinone methyltransferase Vte3	vte3	tll1726	6.2056	5.97177	6.40969	6.63077	6.35023	6.47676	5.92612	6.08226	6.06159	6.37707	6.72671	6.44059	6.35023	6.47676	6.6331	6.41655	6.88652	6.48552	6.72671	6.44059	6.67946	6.57683	6.47681	6.97314
tll1729	Prosthetic groups_ cofactors_ and carriers	Pantothenate and CoA biosynthesis	coenzyme A biosynthesis from pantothenate	4'-phosphopantetheinyl transferase AcpT	acpT	tll1729	3.4661	3.64844	2.89075	3.76202	3.3026	2.864	3.98064	3.72383	3.74195	2.5971	1.73933	2.90348	3.3026	2.864	3.66705	3.28704	3.41318	2.97335	1.73933	2.90348	3.12183	3.11099	2.94323	3.32121
tll1730	Unknown function	General	None	hypothetical protein		tll1730	6.69275	7.01388	5.15016	5.97838	3.38847	4.05994	6.44351	6.18848	5.5652	4.93653	4.93271	4.47496	3.38847	4.05994	5.16792	5.72649	5.00299	5.37318	4.93271	4.47496	4.27297	5.32219	5.51866	5.82035
tll1731	Unknown function	Enzymes of unknown specificity	None	NADH-dependent dehydrogenase family protein		tll1731	4.48055	5.10786	5.05514	5.36127	5.9816	5.83249	5.02275	4.43682	5.75044	6.09809	5.49817	5.71027	5.9816	5.83249	5.9243	5.83765	5.87254	5.12547	5.49817	5.71027	5.85193	5.60675	5.51866	5.78753
tll1737	Unknown function	Enzymes of unknown specificity	None	putative endonuclease YraN	yraN	tll1737	3.4661	3.64844	4.00658	4.74549	3.74463	3.6044	3.62246	4.02899	4.33036	3.97184	3.84626	4.22508	3.74463	3.6044	4.31638	3.50175	3.58833	3.22999	3.84626	4.22508	3.99098	3.11099	3.39874	3.51082
tll1738	Prosthetic groups_ cofactors_ and carriers	Porphyrin and chlorophyll metabolism	5-aminolevulinate biosynthesis (glutamate pathway)	glutamyl-tRNA reductase HemA	hemA	tll1738	6.69275	7.64497	8.37877	8.36853	8.10591	8.38916	7.79806	7.19765	8.13509	8.16696	8.0079	8.11579	8.10591	8.38916	8.35368	8.01545	7.03902	7.84444	8.0079	8.11579	7.75942	7.66429	7.52325	7.38216
tll1742	Amino acid metabolism	Valine_ leucine and isoleucine metabolism	branched chain amino acid biosynthesis	valine--pyruvate aminotransferase AvtA	avtA	tll1742	6.37917	7.37841	7.17478	7.25846	7.91254	7.74366	7.1896	6.97867	7.346	7.09434	6.67629	7.06546	7.91254	7.74366	7.45314	7.34831	6.93176	7.07753	6.67629	7.06546	6.93503	6.42105	6.43629	6.5922
tll1759	Intracellular trafficking_ assembly_ and processing	Peptidases	ClpP1-ClpP2-ClpX proteolytic complex	ClpP3 protease chaperone ClpR	clpR	tll1759	7.62706	7.09928	7.33368	7.75561	6.81245	7.197	6.98857	7.16091	7.25739	7.11979	7.17698	7.11409	6.81245	7.197	7.57008	7.43309	7.37549	7.3543	7.17698	7.11409	7.10076	7.0833	7.48407	7.45689
tll1767	Glycan biosynthesis and metabolism	Polysacharide and lipopolysaccharide metabolism	polysaccharide biosynthesis	chain length determinant protein-tyrosine kinase Wzz	wzz	tll1767	5.97756	6.09593	6.2053	6.22192	7.30172	6.9864	6.37681	6.2317	6.31715	6.64611	6.67629	6.53298	7.30172	6.9864	6.31302	6.23929	6.59923	6.2837	6.67629	6.53298	6.50632	6.13922	6.3074	6.29876
tll1768	Transport and binding proteins	Porins and secretins	polysaccharide biosynthesis	polysaccharide secretin Wza	wza	tll1768	5.37127	5.51778	5.61615	5.40597	6.26148	6.06548	5.47179	5.22378	5.88838	5.20009	6.21663	6.21367	6.26148	6.06548	6.23947	5.90724	6.14051	5.69717	6.21663	6.21367	5.80987	6.18303	5.89352	5.78753
tll1771	Prosthetic groups_ cofactors_ and carriers	One carbon pool by folate	None	5_ 10-methylenetetrahydrofolate reductase MetF	metF	tll1771	5.16868	5.74761	5.94077	5.82278	6.23064	6.16917	5.47179	5.25221	6.10746	6.28996	5.33349	5.91683	6.23064	6.16917	6.25821	5.90724	5.74277	5.93069	5.33349	5.91683	5.72185	5.43566	5.5571	5.77083
tll1772	Carbohydrate metabolism	Amino sugar and nucleotide sugar metabolism	UDP-N-acetylglucosamine biosynthesis from fructose-6-phosphate	phosphoglucosamine mutase GlmM	glmM	tll1772	6.06737	5.94559	6.71728	6.75626	7.35505	7.44692	5.97209	6.41781	7.42949	7.47568	7.98738	7.74337	7.35505	7.44692	7.65019	7.53525	7.78991	7.49591	7.98738	7.74337	7.59632	7.78269	7.55195	7.40391
tll1774	Glycan biosynthesis and metabolism	Peptidoglycan metabolism	peptidoglycan bioysnthesis and recycling	N-acetylmuramoyl-L-alanine amidase		tll1774	5.46268	5.55296	4.20187	3.60749	4.41077	3.99424	5.6142	5.78592	3.30039	4.18748	4.36988	3.91824	4.41077	3.99424	3.88744	3.28704	4.0601	3.61548	4.36988	3.91824	3.99098	3.97508	3.72508	3.21338
tll1777	Transport and binding proteins	Anions	None	putative anion permease YbiR	ybiR	tll1777	4.56675	4.90373	3.89699	3.60749	3.9713	3.69247	4.45103	5.00701	4.24857	3.97184	3.38646	4.31355	3.9713	3.69247	4.31638	4.11281	4.0601	4.68423	3.38646	4.31355	3.82377	3.97508	3.98419	3.74927
tll1780	Unknown function	General	None	hypothetical protein		tll1780	8.27951	8.48263	7.38298	7.71205	6.42477	6.47676	7.97361	7.72621	6.80824	6.64611	6.89784	6.42138	6.42477	6.47676	5.99312	5.87287	6.32159	6.10444	6.89784	6.42138	6.15026	6.13922	6.0087	6.27532
tll1781	Unknown function	General	None	hypothetical protein		tll1781	10.4532	10.5995	9.33458	9.7133	8.41521	8.5429	10.3322	10.1035	9.0197	9.07095	8.69244	8.5282	8.41521	8.5429	8.49446	8.75024	8.18174	8.73845	8.69244	8.5282	8.4876	8.59687	8.76564	8.59231
tll1783	Transport and binding proteins	Cations and iron carrying compounds	None	calcium:proton antiporter ChaA	chaA	tll1783	4.86637	5.05953	5.10344	4.81399	4.44781	4.86074	5.70787	5.55528	5.4977	5.38053	5.57389	5.67817	4.44781	4.86074	5.423	4.52963	5.46231	5.27921	5.57389	5.67817	5.36246	5.0158	5.66658	5.57302
tll1784	Unknown function	General	None	protein of unknown function DUF3084		tll1784	4.79727	4.84771	4.45035	4.67346	5.69524	5.36671	5.16237	5.36056	4.85285	5.10048	5.04403	4.6864	5.69524	5.36671	5.08575	4.69862	5.54265	4.82503	5.04403	4.6864	4.88042	5.0158	5.51866	5.04157
tll1786	Nucleic acid metabolism	General	None	5'-nucleotidase SurE	surE	tll1786	4.38861	5.2437	4.84346	4.5975	5.35608	5.50952	4.93184	4.21898	5.42685	5.24739	4.81182	5.26723	5.35608	5.50952	5.28288	5.04886	5.80912	5.69717	4.81182	5.26723	4.88042	5.15529	5.06343	5.2253
tll1796	Unknown function	General	None	hypothetical protein		tll1796	7.55661	7.29813	5.96694	6.49329	6.31146	6.12564	7.50765	7.56687	6.01419	6.14852	6.16874	5.91683	6.31146	6.12564	5.85202	5.72649	5.88796	6.2837	6.16874	5.91683	5.80987	6.22554	6.14078	6.20262
tll1797	Nucleic acid metabolism	Purine metabolism	dITP degradation	dITP/XTP pyrophosphatase RdgB	rdgB	tll1797	4.06844	4.37632	4.10779	4.13841	4.07144	3.6044	3.98064	4.62481	3.61168	3.84923	3.18347	3.91824	4.07144	3.6044	3.66705	3.68401	3.8785	4.03374	3.18347	3.91824	2.73487	3.97508	3.98419	3.74927
tll1798	Intracellular trafficking_ assembly_ and processing	Peptidases	None	TIGR02281 family clan AA aspartic protease		tll1798	4.79727	4.95759	4.20187	4.5975	4.55331	4.78727	4.49453	3.95912	3.61168	4.45754	3.84626	4.39663	4.55331	4.78727	4.24085	4.69862	4.21985	4.44209	3.84626	4.39663	4.13937	2.87259	4.29701	3.88648
tll1800	Energy metabolism	Electron transport	None	ferredoxin		tll1800	4.86637	5.1546	5.05514	4.34087	4.3727	4.78727	4.61737	4.93844	4.48058	4.28357	4.36988	4.47496	4.3727	4.78727	3.66705	4.61669	4.16868	4.03374	4.36988	4.47496	4.27297	4.16858	4.29701	4.41639
tll1801	Glycan biosynthesis and metabolism	Polysacharide and lipopolysaccharide metabolism	polysaccharide biosynthesis	putative enzyme of poly-gamma-glutamate biosynthesis (capsule formation)-like		tll1801	4.6479	5.40671	4.52408	4.51714	6.13392	5.77723	5.92612	5.86135	5.14677	5.10048	4.87356	4.81141	6.13392	5.77723	4.95279	4.77601	5.37718	4.89046	4.87356	4.81141	5.4747	5.1103	5.47916	5.2253
tll1802	Unknown function	General	None	CBS pair BON associated domain protein		tll1802	5.32326	4.7285	6.18317	6.34127	6.40649	6.2389	4.93184	4.82889	5.80722	5.99161	6.21663	5.94405	6.40649	6.2389	5.97054	5.42759	5.99152	6.04883	6.21663	5.94405	6.33928	5.97443	6.0894	5.36582
tll1803	Amino acid metabolism	Phenylalanine_ tyrosine and tryptophan biosynthesis	phenylalanine and tyrosine biosynthesis from chorismate	chorismate mutase II AroH	aroH	tll1803	4.86637	4.52809	4.78516	4.34087	4.3727	4.49461	4.8678	5.33423	4.24857	3.97184	5.04403	4.6864	4.3727	4.49461	4.69877	4.69862	4.3627	4.89046	5.04403	4.6864	5.30285	4.74746	4.29701	4.69362
tll1804	Intracellular trafficking_ assembly_ and processing	Peptidases	signal recognition system	signal peptide peptidase SppA	sppA	tll1804	4.79727	4.84771	5.15016	5.61058	5.71025	5.61849	5.51395	5.53235	5.94003	5.15116	5.61029	5.43068	5.71025	5.61849	5.16792	5.42759	5.85694	5.41793	5.61029	5.43068	5.72185	5.47156	5.47916	5.49371
tll1805	Unknown function	General	None	S layer domain-containing lipoprotein		tll1805	3.94214	4.52809	5.77287	5.53222	5.76879	5.59735	4.73023	4.43682	4.95777	5.20009	5.7473	5.46877	5.76879	5.59735	5.08575	5.60596	5.33263	5.37318	5.7473	5.46877	5.52767	5.15529	5.51866	5.64815
tll1806	Unknown function	General	None	hypothetical protein		tll1806	3.94214	3.7806	5.2392	4.81399	5.64922	5.53199	3.84905	3.19351	5.27361	5.20009	5.61029	5.26723	5.64922	5.53199	5.12743	5.64727	5.35508	5.27921	5.61029	5.26723	5.57874	4.96607	5.21593	5.4312
tll1807	Amino acid metabolism	Arginine and proline metabolism	putrescine biosynthesis from arginine utilizing agmatinase	biosynthetic arginine decarboxylase SpeA	speA	tll1807	4.72458	4.37632	7.197	6.45147	7.43827	7.37453	5.5549	5.55528	7.00257	7.19356	7.50999	7.41508	7.43827	7.37453	7.05324	7.31039	7.47049	7.09134	7.50999	7.41508	7.18521	7.53528	7.40238	7.37116
tll1812	Transport and binding proteins	Cations and iron carrying compounds	Sodium:hydrogen antiport MrpABCD1D2EFG	Na+/H+ antiporter complex subunit B MrpB	mrpB	tll1812	5.7063	4.84771	6.11465	6.19681	6.5877	6.51096	5.87862	5.74666	6.19504	5.71845	5.93098	5.80247	6.5877	6.51096	6.18173	5.87287	6.26373	6.18402	5.93098	5.80247	6.42523	6.22554	6.1658	5.80403
tll1813	Transport and binding proteins	Cations and iron carrying compounds	Sodium:hydrogen antiport MrpABCD1D2EFG	Na+/H+ antiporter complex subunit A MrpA	mrpA	tll1813	4.56675	4.84771	4.89944	4.94172	5.12816	5.4399	5.86244	5.64351	4.90629	4.87735	5.19613	4.6864	5.12816	5.4399	4.80596	4.98544	4.9447	5.07028	5.19613	4.6864	4.50632	4.68703	4.55113	5.14945
tll1816	Transport and binding proteins	Cations and iron carrying compounds	Sodium:hydrogen antiport MrpABCD1D2EFG	Na+/H+ antiporter complex subunit E MrpE	mrpE	tll1816	6.28257	6.86853	7.0337	7.10521	6.73405	6.99448	6.29487	6.08226	7.29745	7.08144	6.51345	6.98929	6.73405	6.99448	7.67825	7.74875	7.10633	7.80312	6.51345	6.98929	6.33928	6.34601	6.19039	6.75346
tll1817	Transport and binding proteins	Cations and iron carrying compounds	Sodium:hydrogen antiport MrpABCD1D2EFG	Na+/H+ antiporter complex subunit D MrpD1	MrpD1	tll1817	6.67384	6.47072	7.10596	7.40793	7.53807	7.49324	6.74609	6.97867	7.0964	7.43571	7.50036	7.41508	7.53807	7.49324	6.73019	6.6573	7.47559	7.04952	7.50036	7.41508	7.4124	7.4573	7.59854	7.18271
tll1818	Transport and binding proteins	Cations and iron carrying compounds	Sodium:hydrogen antiport MrpABCD1D2EFG	Na+/H+ antiporter complex subunit C MrpC	mrpC	tll1818	5.27358	5.55296	5.10344	5.05882	5.55248	5.63933	5.42835	5.57786	5.39006	5.29317	5.64579	5.71027	5.55248	5.63933	5.423	5.60596	6.19108	4.7564	5.64579	5.71027	5.03567	5.54075	5.86322	6.0029
tll1824	Carbohydrate metabolism	Citrate cycle (TCA cycle)	citrate cycle_ 2-OGDH bypass	TPP-dependent 2-oxoglutarate decarboxylase Kgd	kgd	tll1824	6.12427	6.25349	5.71223	5.97838	5.87914	5.86818	6.64584	6.44254	5.91444	5.71845	6.0679	6.02275	5.87914	5.86818	5.7496	5.90724	6.0747	6.18402	6.0679	6.02275	5.93253	6.09404	6.063	6.08615
tll1826	Translation	Ribosomal proteins: synthesis and modification	ribosome small subunit	SSU ribosomal protein S14 RpsN	rpsN	tll1826	7.55661	6.73762	5.88696	6.22192	4.44781	4.74904	6.70138	6.77	5.05543	5.20009	4.87356	5.0825	4.44781	4.74904	4.69877	5.16776	5.05897	5.37318	4.87356	5.0825	5.36246	5.24119	5.43853	5.75393
tll1829	Nucleic acid metabolism	Purine metabolism	purine (inosine-5'-phosphate) biosynthesis from ribose-5-phosphate	adenylosuccinate lyase PurB	purB	tll1829	6.86931	6.8262	7.94562	7.747	7.61162	7.82738	7.36025	7.50959	7.85552	7.95007	7.72356	8.02972	7.61162	7.82738	7.70578	7.77683	7.74417	7.60575	7.72356	8.02972	7.95484	8.01814	7.43356	7.64213
tll1830	Unknown function	General	None	protein of unknown function TIGR00730		tll1830	6.57538	6.79728	6.73258	7.27052	7.07775	6.65045	7.31945	7.15345	6.17365	5.99161	6.37268	6.53298	7.07775	6.65045	6.82115	6.7547	6.47222	6.15798	6.37268	6.53298	5.76653	5.66983	6.0894	6.22726
tll1831	Signal transduction	Two-component systems	None	two component signal transduction system histidine kinase with FHA and GAF sensory domains		tll1831	6.4697	6.96271	5.6489	6.19681	6.61182	6.34388	7.35449	7.19765	6.19504	5.93524	6.04154	6.04805	6.61182	6.34388	6.33083	6.531	5.93326	6.15798	6.04154	6.04805	6.15026	5.84394	6.28474	6.05893
tll1832	Intracellular trafficking_ assembly_ and processing	Peptidases	FtsH1-FtsH3 regulating Fur	ATP-dependent metalloprotease controlling Fur FtsH1	ftsH1	tll1832	8.68055	8.64554	7.77886	7.81446	7.67399	7.53258	8.56345	8.66997	7.66967	7.42555	7.50036	7.53599	7.67399	7.53258	7.62157	7.81343	7.74839	7.99883	7.50036	7.53599	7.6086	7.75399	8.0646	7.99359
tll1835	Unknown function	General	None	hypothetical protein		tll1835	4.38861	5.00948	3.13249	2.96771	2.87041	2.39945	3.70257	4.02899	3.30039	3.56206	2.9339	2.57336	2.87041	2.39945	3.54053	3.50175	3.20744	3.22999	2.9339	2.57336	3.63157	3.61756	3.5727	3.21338
tll1841	Transport and binding proteins	Unknown substrate	None	ABC-type export system ATPase component DevA family		tll1841	3.25496	2.56551	3.77734	3.89985	4.02231	3.85213	3.44475	3.4345	3.10645	4.37331	3.71095	3.51595	4.02231	3.85213	4.07583	3.98486	3.58833	4.14796	3.71095	3.51595	3.40415	3.47163	3.72508	3.51082
tll1842	Transport and binding proteins	Anions	arsenical resistance system	arsenite-activated anion-transporting ATPase ArsA	arsA	tll1842	4.18379	4.78937	5.88696	5.53222	6.13392	6.19747	4.7659	4.09536	5.39006	6.04584	6.01469	6.07291	6.13392	6.19747	5.80172	6.09779	6.29873	5.69717	6.01469	6.07291	6.15026	6.42105	5.9232	5.71954
tll1845	Prosthetic groups_ cofactors_ and carriers	Porphyrin and chlorophyll metabolism	chlorophyll biosynthesis	putative 38-divinyl(proto)chlorophyll(ide) CvrA	cvrA	tll1845	7.62706	7.88368	7.7187	7.66713	7.6967	7.58698	7.85219	7.81399	7.36498	7.45584	7.30413	7.62255	7.6967	7.58698	7.77238	7.97563	7.8811	7.83627	7.30413	7.62255	7.78128	7.44837	7.8426	7.94992
tll1846	Energy metabolism	Carbon fixation in prokaryotes	None	phosphoketolase Xfp	xfp	tll1846	8.2351	8.05829	8.40763	8.15094	8.15593	8.41945	8.02888	8.2549	8.49933	8.44372	8.35614	8.48265	8.15593	8.41945	8.67586	8.87667	8.91803	8.87232	8.35614	8.48265	8.56525	8.77525	9.02296	8.82365
tll1850	Unknown function	General	None	protein of unknown function DUF2233		tll1850	4.79727	5.48171	5.36311	5.16696	5.29745	5.39153	5.02275	5.19477	5.66082	5.10048	5.37648	5.64533	5.29745	5.39153	5.63928	5.60596	5.11282	5.46133	5.37648	5.64533	5.41969	5.50657	5.35362	5.2253
tll1851	Intracellular trafficking_ assembly_ and processing	Protein export_ secretion_ and sorting	Sec protein export system	preprotein translocase subunit SecA	secA	tll1851	10.261	9.69945	9.77018	9.86018	9.31937	9.50623	9.61114	9.99712	9.37349	9.41715	9.70196	9.6366	9.31937	9.50623	9.46914	9.37291	9.48505	9.63366	9.70196	9.6366	9.71185	9.68858	9.92328	9.82114
tll1852	Unknown function	Enzymes of unknown specificity	None	alpha/beta hydrolase fold protein		tll1852	4.06844	3.33221	3.13249	3.60749	2.5491	2.66508	3.11478	3.4345	3.74195	2.5971	3.38646	3.34634	2.5491	2.66508	3.78198	3.50175	3.50391	2.97335	3.38646	3.34634	2.73487	2.87259	3.19449	2.95925
tll1857	Unknown function	General	None	protein of unknown function DUF1092		tll1857	6.59562	6.04755	6.13785	6.4084	5.73982	5.0292	6.05984	6.43023	5.77911	5.71845	5.14722	5.57731	5.73982	5.0292	5.7759	6.21208	5.84118	6.04883	5.14722	5.57731	5.97119	5.63864	5.89352	5.77083
tll1859	Regulatory functions	Small molecule interactions	None	diguanylate cyclase/phosphodiesterase (GGDEF & EAL domains) with PAS/PAC sensor(s)		tll1859	8.09302	8.03372	7.56487	7.6395	7.49984	7.4172	8.13008	8.03305	6.94066	7.50495	6.85315	7.16113	7.49984	7.4172	7.12638	7.58902	7.16433	7.14526	6.85315	7.16113	7.02945	6.92487	7.35973	7.28588
tll1860	Unknown function	General	None	hypothetical protein		tll1860	5.58968	5.51778	5.80226	5.68487	5.69524	6.00268	4.5367	4.86636	5.94003	6.01898	5.90195	5.22325	5.69524	6.00268	4.75339	4.84934	5.79282	5.54434	5.90195	5.22325	5.80987	5.36103	6.03611	5.59218
tll1862	Unknown function	General	None	protein of unknown function DUF482		tll1862	3.64552	4.52809	4.37244	4.13841	4.90986	4.58469	4.65601	4.38553	4.54996	4.61197	4.2802	4.61944	4.90986	4.58469	3.88744	4.33707	4.78745	4.25324	4.2802	4.61944	4.79586	4.41502	4.29701	4.98437
tll1863	Unknown function	General	None	pentapeptide repeat protein RfrM	rfrM	tll1863	4.06844	4.7285	4.84346	4.34087	5.29745	4.96421	4.7659	4.48627	4.90629	4.75094	4.36988	5.0825	5.29745	4.96421	4.69877	4.77601	4.31673	4.44209	4.36988	5.0825	4.70587	4.41502	5.26332	5.04157
tll1867	Unknown function	General	None	DUF1292 and DUF3727 domain protein		tll1867	3.64552	4.45429	3.89699	3.60749	5.21533	4.86074	4.49453	4.71005	4.48058	4.18748	4.87356	5.0825	5.21533	4.86074	4.52076	4.61669	5.16469	4.7564	4.87356	5.0825	5.52767	5.39883	4.83054	4.76364
tll1868	Unknown function	General	None	hypothetical protein		tll1868	5.11317	4.29363	3.89699	3.76202	5.05907	4.82449	4.65601	4.21898	4.67911	4.45754	5.04403	4.86996	5.05907	4.82449	4.58267	4.61669	4.40718	4.03374	5.04403	4.86996	4.13937	4.96607	4.38705	4.58152
tll1869	Unknown function	General	None	hypothetical protein		tll1869	4.48055	4.11142	3.13249	4.51714	4.41077	4.58469	4.40611	4.33224	4.54996	4.45754	4.60836	5.0825	4.41077	4.58469	4.99851	4.52963	4.11549	5.07028	4.60836	5.0825	4.70587	4.33772	4.38705	4.32575
tll1870	Energy metabolism	Carbon fixation in prokaryotes	Calvin-Benson cycle_ Pentose phosphate pathway	transketolase TktA	tktA	tll1870	10.0483	9.57088	10.373	10.3295	10.094	10.2188	9.32356	9.48032	10.0924	10.1695	10.297	10.4025	10.094	10.2188	10.2913	10.2636	10.06	10.1092	10.297	10.4025	10.2574	10.2678	10.0325	10.1226
tll1871	Fatty acid and lipid metabolism	Biosynthesis	fatty acid biosynthesis from acetyl-CoA	3-oxoacyl-(acyl carrier protein) synthase II FabF	fabF	tll1871	9.8031	10.4796	9.86862	9.93026	9.29105	9.43981	9.61356	9.35424	9.76303	9.77632	9.64415	9.5815	9.29105	9.43981	10.4349	10.2436	9.40583	10.1092	9.64415	9.5815	9.38423	9.42294	9.09945	9.41433
tll1880	Unknown function	Enzymes of unknown specificity	None	radical SAM domain protein		tll1880	5.74315	5.55296	5.71223	5.91815	6.06562	5.63933	6.22072	6.09792	5.53185	5.29317	4.87356	5.0825	6.06562	5.63933	5.66766	5.76451	5.4415	5.80194	4.87356	5.0825	5.24062	5.75953	5.21593	5.53392
tll1881	Nucleic acid metabolism	DNA replication_ recombination_ and repair	Double strand breaks repair	DNA topoisomerase I TopA	topA	tll1881	7.18179	7.0633	6.99616	6.61192	7.36454	7.1399	7.15688	7.24054	6.97812	7.16939	7.05077	7.19543	7.36454	7.1399	7.08504	7.19024	6.99707	7.07753	7.05077	7.19543	7.2336	7.40287	7.43356	7.29173
tll1883	Energy metabolism	Oxidative phosphorylation	phosphate homeostasis	inorganic pyrophosphatase Ppa	ppa	tll1883	6.37917	5.80702	7.2722	7.36357	7.25147	7.4818	5.42835	5.50904	6.96575	7.08144	7.50999	7.64754	7.25147	7.4818	7.04249	6.88086	7.22615	6.90067	7.50999	7.64754	6.87527	7.17279	6.90553	6.62036
tll1884	Unknown function	General	None	hypothetical protein		tll1884	4.06844	3.7806	2.56402	2.62064	3.4685	2.864	3.70257	3.05019	2.54788	2.93577	2.9339	1.73933	3.4685	2.864	1.73933	2.66064	3.8119	2.6248	2.9339	1.73933	1.73933	2.55069	2.6026	2.95925
tll1885	Unknown function	General	None	hypothetical protein		tll1885	3.25496	3.33221	2.56402	2.62064	2.72488	3.2941	2.97827	3.05019	1.73933	2.5971	1.73933	2.57336	2.72488	3.2941	1.73933	2.66064	3.31491	3.61548	1.73933	2.57336	2.73487	1.73933	2.94323	2.95925
tll1886	Transport and binding proteins	Unknown substrate	None	putative permease DUF318 family		tll1886	5.66847	5.05953	4.20187	4.67346	3.9713	4.44726	4.8678	4.7508	4.73945	4.53691	4.18419	4.54908	3.9713	4.44726	4.16087	4.22958	4.78745	4.60812	4.18419	4.54908	4.70587	4.80538	4.83054	4.76364
tll1888	Regulatory functions	DNA interactions	None	MerR family transcriptional regulator		tll1888	5.97756	6.18807	5.10344	5.36127	4.61942	4.29457	4.93184	5.30741	5.19032	4.37331	4.67953	4.61944	4.61942	4.29457	4.69877	4.11281	4.49204	5.37318	4.67953	4.61944	4.3946	4.74746	4.76576	4.83032
tll1891	Unknown function	Enzymes of unknown specificity	None	short-chain dehydrogenase/reductase SDR		tll1891	2.64046	2.56551	3.13249	2.62064	3.61423	3.77478	2.37291	1.73933	2.54788	2.5971	3.96876	3.51595	3.61423	3.77478	3.66705	1.73933	3.66734	4.14796	3.96876	3.51595	3.40415	3.11099	3.5727	4.01059
tll1893	Prosthetic groups_ cofactors_ and carriers	Porphyrin and chlorophyll metabolism	heme O biosynthesis from protoporphyrin IX	protoheme IX farnesyltransferase cyoE	cyoE	tll1893	5.50628	4.52809	4.20187	4.94172	3.68112	4.05994	4.5367	5.13491	4.61603	3.38891	4.18419	4.61944	3.68112	4.05994	4.24085	4.11281	4.26915	4.14796	4.18419	4.61944	3.99098	4.4882	4.09677	4.50143
tll1894	Intracellular trafficking_ assembly_ and processing	Enzyme assembly	heme A biosynthesis from heme O	cytochrome c oxidase assembly protein subunit Cox15	cox15	tll1894	5.41771	4.95759	4.59409	5.44931	3.80513	4.34738	4.40611	5.36056	4.95777	5.15116	3.96876	4.6864	3.80513	4.34738	4.80596	4.22958	4.16868	4.44209	3.96876	4.6864	4.60967	4.25579	5.00871	4.79738
tll1895	Unknown function	General	None	hypothetical protein		tll1895	5.91441	6.07194	3.89699	4.67346	3.9713	4.49461	5.18871	5.00701	4.85285	4.37331	4.36988	4.02857	3.9713	4.49461	4.64193	4.11281	4.82034	5.07028	4.36988	4.02857	4.70587	4.33772	4.38705	4.58152
tll1896	Cell motility and adherance	Surface structures and assembly platforms	S-layer formation	polysaccharide pyruvyl transferase CsaB	csaB	tll1896	3.80237	4.45429	5.58263	5.11392	5.15046	5.31574	4.65601	4.02899	5.42685	5.24739	5.04403	5.22325	5.15046	5.31574	5.85202	5.56341	5.08615	5.12547	5.04403	5.22325	4.70587	4.74746	5.06343	5.47318
tll1897	Prosthetic groups_ cofactors_ and carriers	Porphyrin and chlorophyll metabolism	cobalamin uptake	sirohydrochlorin cobaltochelatase CbiK	cbiK	tll1897	4.38861	4.01011	4.89944	3.76202	5.78306	5.70006	3.53683	3.80711	5.42685	5.54065	4.87356	5.17787	5.78306	5.70006	5.66766	5.16776	5.48282	5.50344	4.87356	5.17787	5.03567	5.19889	5.51866	5.20046
tll1898	Translation	Transfer RNA biogenesis	tRNA aminoacylation	histidyl-tRNA synthetase HisS	hisS	tll1898	4.38861	4.66485	5.6489	5.05882	6.56317	6.69079	4.73023	4.71005	5.9899	6.04584	6.4548	6.44059	6.56317	6.69079	6.54432	6.21208	6.37722	6.04883	6.4548	6.44059	5.76653	6.34601	5.98076	5.9446
tll1899	Nucleic acid metabolism	DNA replication_ recombination_ and repair	recFOR recombination pathway	DNA repair protein RecN	recN	tll1899	2.64046	1.73933	1.73933	1.73933	1.73933	1.73933	1.73933	1.73933	2.54788	2.5971	1.73933	1.73933	1.73933	1.73933	1.73933	1.73933	2.36008	1.73933	1.73933	1.73933	1.73933	2.87259	1.73933	1.73933
tll1903	Unknown function	Enzymes of unknown specificity	None	aldehyde dehydrogenase family protein		tll1903	6.06737	6.2955	6.13785	5.68487	5.81118	6.16917	6.25828	5.96755	6.29751	5.93524	6.16874	6.21367	5.81118	6.16917	6.25821	6.21208	6.35522	6.33106	6.16874	6.21367	5.97119	6.11681	6.14078	6.45295
tll1906	Unknown function	General	None	hypothetical protein		tll1906	4.6479	4.45429	5.77287	4.94172	5.19403	5.15085	4.26179	4.71005	5.53185	5.50227	5.33349	5.77239	5.19403	5.15085	4.52076	4.77601	5.30982	4.82503	5.33349	5.77239	5.30285	5.24119	5.06343	5.06932
tll1907	Unknown function	Enzymes of unknown specificity	None	PKHD-type hydroxylase		tll1907	4.86637	5.51778	5.77287	6.17125	5.78306	5.70006	5.0518	5.13491	5.62965	5.93524	6.09378	4.92617	5.78306	5.70006	5.58075	5.83765	6.06117	5.66047	6.09378	4.92617	5.36246	5.63864	6.35166	6.23943
tll1909	Signal transduction	Two-component systems	None	two component signal transduction system histidine kinase		tll1909	4.29005	5.40671	4.37244	3.89985	5.41238	5.09133	5.08026	3.88533	4.7973	5.61444	4.08082	4.86996	5.41238	5.09133	3.78198	3.50175	5.39895	5.22979	4.08082	4.86996	3.99098	4.68703	5.21593	4.79738
tll1910	Signal transduction	Two-component systems	None	two component signal transduction system response regulator		tll1910	3.64552	4.29363	4.66073	4.02449	4.90986	4.96421	4.10027	3.53869	4.16153	4.81557	3.96876	5.03229	4.90986	4.96421	3.39938	4.43672	4.49204	4.44209	3.96876	5.03229	4.3946	4.68703	4.09677	4.17737
tll1911	Amino acid metabolism	Arginine and proline metabolism	ornithine biosynthesis from glutamate_ acetylated branch	bifunctional ornithine acetyltransferase / N-acetylglutamate synthase protein ArgJ	argJ	tll1911	6.4697	6.97567	6.76271	6.43009	8.0364	8.21359	5.5947	5.53235	7.48257	7.47568	7.78826	7.75874	8.0364	8.21359	7.71258	7.16213	7.17691	7.0636	7.78826	7.75874	7.4124	7.4573	7.01955	6.95851
tll1912	Carbohydrate metabolism	Pyruvate metabolism	None	phosphoenolpyruvate carboxylase PepC	pepC	tll1912	8.13506	7.98328	7.97163	8.20221	8.52713	8.40741	8.48394	8.57267	8.124	8.14234	8.34543	8.13947	8.52713	8.40741	7.97259	7.77683	7.88494	7.93904	8.34543	8.13947	7.94519	8.03016	7.82703	7.79807
tll1913	Unknown function	General	None	hypothetical protein		tll1913	7.16835	7.0388	8.56539	8.29958	8.80825	8.80625	7.80652	7.55559	8.42446	8.47855	8.52697	8.54603	8.80825	8.80625	8.60089	8.73123	8.61958	8.33084	8.52697	8.54603	8.64491	8.60493	8.44205	8.27006
tll1914	Energy metabolism	Carbon fixation in prokaryotes	Calvin-Benson cycle	phosphoribulokinase PrkB	prkB	tll1914	7.0414	6.89607	9.70579	9.70444	10.0861	10.1328	7.99597	7.77077	9.60848	9.74396	10.0736	9.85786	10.0861	10.1328	9.42429	9.46204	9.92682	9.12794	10.0736	9.85786	9.54938	9.96541	9.44107	9.28117
tll1920	Transport and binding proteins	Cations and iron carrying compounds	copper trafficking to periplasmic binding proteins	P-type copper uptake ATPase CtaA	ctaA	tll1920	5.94633	6.21021	4.84346	4.8793	5.08248	5.1214	5.86244	5.91543	5.42685	5.20009	5.14722	5.13098	5.08248	5.1214	5.55057	5.32928	5.33263	5.17859	5.14722	5.13098	4.79586	5.1103	5.30919	5.14945
tll1923	Unknown function	General	None	protein of unknown function DUF81		tll1923	5.84834	6.23201	5.71223	5.85528	5.21533	5.20797	6.16907	5.70629	5.88838	5.93524	5.49817	5.17787	5.21533	5.20797	6.60411	6.57434	6.75843	6.90067	5.49817	5.17787	6.45277	6.43922	7.33792	7.2503
tll1924	Nucleic acid metabolism	Pyrimidine metabolism	thiol redox pathways thioreoxin system	thioredoxin reductase (NADPH) TrxB	trxB	tll1924	7.72208	7.3978	7.80803	7.58258	7.28683	7.52702	7.09604	7.22638	7.72945	7.87735	7.81179	7.49068	7.28683	7.52702	8.53721	8.37507	9.24647	8.88821	7.81179	7.49068	8.64491	8.7464	9.35415	9.2485
tll1927	Translation	General	tmRNA trans-translation system	tmRNA-binding protein SmpB	smpB	tll1927	1.73933	2.56551	3.64533	3.60749	2.99641	3.2941	3.23578	3.3203	1.73933	2.93577	3.18347	1.73933	2.99641	3.2941	3.23897	3.28704	3.41318	3.61548	3.18347	1.73933	3.12183	2.87259	2.94323	2.95925
tll1929	Mobile and extrachromosomal element functions	Selfish genetic elements	Insertion element	ISTel1 transposase TnpA_ISTel1	tnpA_ISTel1	tll1929	4.38861	3.9004	3.77734	4.02449	3.54354	3.92511	3.70257	3.95912	3.9684	3.71377	4.2802	4.54908	3.54354	3.92511	3.54053	4.11281	4.31673	3.90874	4.2802	4.54908	4.27297	3.86656	3.86109	3.4198
tll1935	Prosthetic groups_ cofactors_ and carriers	Biotin and lipoate metabolism	biotin biosynthesis	adenosylmethionine-8-amino-7-oxononanoate aminotransferase BioA	bioA	tll1935	5.54859	5.62083	5.74287	5.85528	6.14499	6.15481	5.6142	5.66474	5.91444	5.78381	5.61029	5.83192	6.14499	6.15481	5.7496	5.72649	5.85694	6.07691	5.61029	5.83192	6.04552	6.16129	6.0087	5.57302
tll1937	Transcription	Transcription factors	rRNA transcription factors	transcription elongation factor NusA	nusA	tll1937	7.46066	7.30842	7.96517	7.64877	8.11998	8.08343	6.14253	6.6897	7.8078	7.62532	8.18651	7.86907	8.11998	8.08343	7.87898	7.84912	7.76097	7.68068	8.18651	7.86907	8.07476	7.76122	7.71308	7.59091
tll1938	Translation	Ribosomal proteins: synthesis and modification	other ribosome maturation factor	ribosome maturation factor rimP	rimP	tll1938	6.30733	5.91893	4.66073	4.8793	3.9713	4.44726	5.51395	6.14391	4.67911	4.28357	4.18419	4.81141	3.9713	4.44726	4.85662	4.52963	4.31673	4.14796	4.18419	4.81141	4.70587	4.62386	4.69782	4.45957
tll1939	Unknown function	General	None	hypothetical protein		tll1939	6.00813	5.4447	5.40212	5.31513	5.08248	5.26287	5.18871	4.79039	5.39006	5.68461	5.71426	5.83192	5.08248	5.26287	5.35467	5.68743	5.90322	6.10444	5.71426	5.83192	5.57874	5.871	6.19039	5.83648
tll1940	Energy metabolism	Carbon fixation in prokaryotes	Calvin-Benson cycle	glyceraldehyde-3-phosphate dehydrogenase Gap	gap	tll1940	5.74315	5.62083	4.72433	4.34087	4.44781	3.85213	5.33728	5.50904	4.7973	4.37331	3.84626	4.7503	4.44781	3.85213	4.75339	5.04886	4.16868	4.60812	3.84626	4.7503	4.27297	4.74746	4.55113	4.32575
tll1941	Transport and binding proteins	Unknown substrate	None	multidrug efflux transporter MFS family		tll1941	4.93224	4.7285	3.49772	3.89985	3.74463	3.69247	4.90018	4.86636	4.16153	3.38891	3.84626	3.91824	3.74463	3.69247	3.78198	4.52963	3.08841	3.90874	3.84626	3.91824	3.40415	3.86656	3.39874	3.8197
tll1942	Unknown function	General	None	hypothetical protein		tll1942	5.54859	4.7285	5.47709	5.16696	5.51873	5.26287	5.70787	5.64351	5.39006	4.87735	5.33349	5.3513	5.51873	5.26287	5.38924	5.76451	5.58118	5.54434	5.33349	5.3513	5.52767	5.36103	5.21593	5.32051
tll1943	Unknown function	General	None	hypothetical protein		tll1943	7.86218	8.12378	7.046	6.83963	7.28683	6.81458	7.59815	7.61111	7.16297	7.21733	6.99702	7.2831	7.28683	6.81458	7.36955	7.66109	7.33116	7.07753	6.99702	7.2831	6.99242	7.0948	6.8294	7.20765
tll1944	Defense and invasion systems	Restriction-modification systems	type II restriction-modification system	type II restriction-modification system sequence-specific DNA-methyltransferase		tll1944	5.16868	5.62083	5.10344	5.26744	6.11151	6.11084	5.57494	5.50904	5.4977	5.29317	5.71426	5.50588	6.11151	6.11084	5.31923	5.51956	5.08615	5.12547	5.71426	5.50588	5.17554	4.74746	5.30919	5.2253
tll1946	Unknown function	General	None	hypothetical protein		tll1946	1.73933	3.1349	2.56402	3.4309	3.61423	3.40675	3.62246	3.95912	4.16153	3.97184	3.84626	3.79773	3.61423	3.40675	3.39938	3.02185	4.11549	3.22999	3.84626	3.79773	3.12183	2.87259	3.39874	3.67473
tll1956	Unknown function	Enzymes of unknown specificity	None	family 4 uracil-DNA glycosylase		tll1956	4.18379	4.29363	4.28982	2.96771	4.11882	3.69247	4.40611	4.53401	4.85285	3.84923	3.71095	4.02857	4.11882	3.69247	4.31638	3.98486	4.57199	4.44209	3.71095	4.02857	2.73487	4.25579	3.86109	3.88648
tll1968	Translation	tRNA and rRNA base modification	tRNA modification factors - methyltransferases	RNA methyltransferase SpoU	spoU	tll1968	5.0554	4.7285	5.2392	4.74549	5.37509	5.1797	5.21458	5.0724	5.10183	4.68319	4.74724	4.22508	5.37509	5.1797	5.24559	4.84934	4.85248	4.68423	4.74724	4.22508	4.79586	4.16858	4.89247	4.41639
tll1969	Nucleic acid metabolism	Purine metabolism	None	glutamine amidotransferease class I		tll1969	7.89518	7.77668	8.24121	8.43968	7.47377	7.64966	7.4494	7.60018	7.89521	7.76895	8.1377	7.99121	7.47377	7.64966	8.07639	7.72973	7.58344	7.66231	8.1377	7.99121	7.92569	8.08304	7.73826	7.85838
tll1970	Unknown function	General	None	hypothetical protein		tll1970	8.03498	7.62043	8.07121	8.04258	7.85986	7.98963	7.07518	7.13841	8.1072	8.00572	8.19846	8.11579	7.85986	7.98963	7.69208	7.76753	7.9413	7.2959	8.19846	8.11579	7.89594	8.17792	7.8808	7.81034
tll1971	Unknown function	General	None	protein containing domains DUF404 and DUF407		tll1971	8.66629	8.48716	7.59864	7.71205	7.1834	7.26533	7.78528	8.42562	7.42044	7.46579	7.56642	7.19543	7.1834	7.26533	7.70578	7.72012	7.26791	7.80312	7.56642	7.19543	7.59632	7.31716	7.51355	7.77323
tll1974	Carbohydrate metabolism	Starch and sucrose metabolism	glycogen system	1 to 4 alpha-D-glucan branching enzyme		tll1974	7.76734	7.79142	7.62347	7.65798	7.98505	7.95282	7.49723	7.51542	7.92747	8.22086	7.85773	7.95163	7.98505	7.95282	7.59238	7.08934	7.84216	6.94697	7.85773	7.95163	7.34057	7.60926	7.41285	7.21383
tll1975	Transport and binding proteins	Cations and iron carrying compounds	iron complex uptake system fhuABCD	ABC-type metal transport system BtuF family substrate-binding component		tll1975	5.32326	5.62083	5.71223	5.53222	5.72511	5.59735	6.68311	6.41781	4.90629	4.93653	5.37648	5.26723	5.72511	5.59735	5.7496	5.47431	5.08615	5.54434	5.37648	5.26723	5.10734	5.39883	5.26332	5.17519
tll1978	Unknown function	General	None	CHAT domain protein		tll1978	4.93224	4.7285	5.36311	4.81399	6.05392	5.97022	5.6142	5.41179	5.62965	5.68461	5.53653	5.67817	6.05392	5.97022	5.61031	5.42759	5.84118	5.41793	5.53653	5.67817	5.57874	5.57413	5.21593	5.49371
tll1979	Unknown function	General	None	protein of unknown function DUF1822		tll1979	6.06737	5.89176	5.74287	5.91815	5.43066	5.20797	5.33728	5.33423	5.77911	5.87657	5.93098	5.74167	5.43066	5.20797	5.45598	5.37928	5.54265	5.66047	5.93098	5.74167	5.8928	5.63864	5.66658	5.77083
tll1980	Transcription	Transcription factors	RNA polymerase sigma factors	RNA polymerase sigma factor		tll1980	4.18379	4.37632	4.59409	4.94172	4.61942	4.93056	4.49453	5.04009	4.54996	4.61197	5.19613	5.71027	4.61942	4.93056	4.24085	3.50175	5.18993	4.60812	5.19613	5.71027	4.79586	5.32219	4.83054	5.17519
tll1983	Translation	tRNA and rRNA base modification	tRNA modification factors - methyltransferases	tRNA (guanine-N(7)-)-methyltransferase TrmB	trmB	tll1983	3.94214	4.01011	3.49772	2.62064	3.4685	3.85213	3.9165	4.09536	3.46611	3.56206	3.18347	2.90348	3.4685	3.85213	3.54053	3.02185	3.66734	3.4383	3.18347	2.90348	4.13937	3.61756	3.5727	3.4198
tll1985	Transport and binding proteins	Cations and iron carrying compounds	ammonium uptake	ammonium permease Amt	amt	tll1985	11.5968	10.9637	11.8596	11.8758	11.1151	11.5486	9.88017	10.274	11.5389	11.5747	11.7961	11.6728	11.1151	11.5486	10.974	10.9656	11.1494	10.6085	11.7961	11.6728	11.3137	11.3503	11.0108	11.0157
tll1987	Amino acid metabolism	Lysine biosynthesis	lysine biosynthesis via diaminopimelate (DAP)	4-hydroxy-tetrahydrodipicolinate reductase DapB	dapB	tll1987	5.16868	5.10786	6.891	6.36399	6.63555	6.49965	5.67114	5.13491	6.53407	6.87269	6.41433	6.60285	6.63555	6.49965	6.34843	6.77342	6.56133	6.23472	6.41433	6.60285	6.21607	6.26682	6.03611	6.17754
tll2004	Mobile and extrachromosomal element functions	Selfish genetic elements	Insertion element	ISTel3 transposase TnpA_ISTel3	tnpA_ISTel3	tll2004	6.55486	7.0388	5.68091	6.49329	4.51903	4.34738	6.71943	7.11555	4.61603	5.04791	5.33349	4.31355	4.51903	4.34738	4.69877	4.61669	5.08615	5.22979	5.33349	4.31355	5.17554	5.36103	5.89352	5.2497
tll2009	Energy metabolism	Oxidative phosphorylation	cytochrome c oxidase_ mitochondrial_ caa3-type CoxABCD	aa3-type cytochrome c oxidase subunit III CoxC	coxC	tll2009	4.86637	4.78937	4.10779	4.5975	4.11882	4.29457	4.61737	4.79039	4.33036	4.61197	3.71095	3.91824	4.11882	4.29457	4.07583	3.50175	5.13899	4.35092	3.71095	3.91824	4.27297	4.41502	3.86109	4.45957
tll2010	Energy metabolism	Oxidative phosphorylation	cytochrome c oxidase_ mitochondrial_ caa3-type CoxABCD	aa3-type cytochrome c oxidase subunit I CoxA	coxA	tll2010	6.61558	6.70684	5.6489	6.24659	5.25698	5.41592	6.58807	6.799	5.53185	6.04584	4.93271	5.13098	5.25698	5.41592	5.58075	5.56341	5.56204	5.01285	4.93271	5.13098	6.00884	5.50657	5.70129	5.91453
tll2011	Energy metabolism	Oxidative phosphorylation	cytochrome c oxidase_ mitochondrial_ caa3-type CoxABCD	aa3-type cytochrome c oxidase subunit II CoxB	coxB	tll2011	5.58968	5.10786	5.88696	6.29471	4.61942	4.93056	5.91046	6.15892	5.66082	5.50227	5.49817	5.67817	4.61942	4.93056	5.58075	5.90724	5.46231	6.2837	5.49817	5.67817	5.97119	5.75953	5.9232	6.08615
tll2021	Unknown function	Enzymes of unknown specificity	None	glycosyl transferase family 4		tll2021	6.33168	6.9231	6.13785	6.11874	6.96374	6.57703	6.79796	6.46685	5.66082	6.22098	5.71426	6.44059	6.96374	6.57703	5.97054	6.12723	5.74277	6.10444	5.71426	6.44059	5.72185	5.92365	5.73518	6.05893
tll2023	Unknown function	General	None	hypothetical protein		tll2023	6.61558	6.75277	6.09106	6.09174	5.79719	5.77723	6.35387	6.11342	6.10746	6.17308	5.41821	5.54204	5.79719	5.77723	5.82709	5.94081	6.06117	6.23472	5.41821	5.54204	5.52767	6.0709	6.063	6.16483
tll2024	Unknown function	General	None	hypothetical protein		tll2024	7.87877	7.48196	6.13785	6.66775	6.14499	6.30541	6.25828	6.54883	6.33653	6.41872	6.49416	6.80899	6.14499	6.30541	6.22048	6.44018	6.542	6.37691	6.49416	6.80899	6.42523	6.49238	6.59194	6.37792
tll2027	Unknown function	General	None	protein of unknown function COG4222 family		tll2027	6.8526	7.08739	6.06708	6.19681	7.0068	6.79621	7.10293	7.16833	6.59967	6.57423	5.90195	6.21367	7.0068	6.79621	5.99312	6.00568	5.91832	6.23472	5.90195	6.21367	5.85193	5.97443	6.3297	6.32183
tll2028	Intracellular trafficking_ assembly_ and processing	Chaperone and folding catalysis	outer membrane biogenesis	periplasmic targeting factor Tic22	tic22	tll2028	6.78373	6.94962	7.14078	7.15813	6.84671	6.79621	7.40552	7.59468	7.59129	7.58934	7.65582	7.20669	6.84671	6.79621	7.22482	6.89801	7.15164	7.07753	7.65582	7.20669	7.21765	7.1836	7.25889	7.12494
tll2030	Transport and binding proteins	Cations and iron carrying compounds	None	magnesium and cobalt transport protein CorA	corA	tll2030	3.94214	1.73933	1.73933	3.22335	2.87041	2.864	2.97827	3.05019	2.86875	2.5971	2.9339	3.14754	2.87041	2.864	2.51403	3.02185	2.61069	3.4383	2.9339	3.14754	2.73487	2.55069	3.72508	2.95925
tll2031	Mobile and extrachromosomal element functions	Selfish genetic elements	Insertion element	ISTel2 transposase OrfB TnpB_ISTel2	tnpB_ISTel2	tll2031	2.64046	2.89279	2.56402	2.62064	2.87041	2.39945	2.37291	2.41145	1.73933	2.5971	2.59573	2.57336	2.87041	2.39945	1.73933	2.66064	2.36008	1.73933	2.59573	2.57336	1.73933	2.55069	1.73933	2.36277
tll2036	Unknown function	General	None	pentapeptide repeat protein		tll2036	1.73933	2.89279	3.13249	2.96771	2.99641	2.66508	2.82011	3.19351	2.86875	2.93577	2.9339	2.90348	2.99641	2.66508	2.8225	2.66064	2.79885	2.6248	2.9339	2.90348	3.40415	1.73933	3.72508	2.36277
tll2039	Prosthetic groups_ cofactors_ and carriers	Ubiquinone and other terpenoid-quinone biosynthesis	tocopherol biosynthesis	phytol kinase		tll2039	4.56675	4.20559	5.00512	4.51714	5.23631	5.23569	5.02275	4.86636	5.05543	3.97184	5.41821	5.3513	5.23631	5.23569	4.90553	4.77601	5.11282	5.27921	5.41821	5.3513	5.4747	4.86101	4.83054	4.79738
tll2040	Carbohydrate metabolism	Amino sugar and nucleotide sugar metabolism	biosynthesis of UDP-N-acetyl-D-mannosamine (UDP-mannAc)	UDP-N-acetylglucosamine 2-epimerase WecB	wecB	tll2040	6.61558	6.72232	5.83105	5.57194	6.25127	5.86818	6.6646	6.61556	6.19504	6.19723	5.45875	5.86079	6.25127	5.86818	6.10094	6.46343	5.6371	6.13146	5.45875	5.86079	5.93253	6.02347	5.5571	5.62974
tll2043	Amino acid metabolism	Valine_ leucine and isoleucine metabolism	branched chain amino acid biosynthesis	aminotransferase class IV		tll2043	6.00813	6.09593	5.85928	5.97838	5.41238	5.31574	5.92612	6.25981	5.14677	5.54065	5.71426	5.46877	5.41238	5.31574	6.25821	6.23929	5.65526	6.2837	5.71426	5.46877	5.4747	5.36103	5.95227	6.27532
tll2044	Unknown function	General	None	protein of unknown function DUF1825		tll2044	7.887	7.79873	7.40223	8.25172	5.79719	5.92011	6.79796	6.81801	6.29751	6.51787	6.37268	6.49673	5.79719	5.92011	6.20124	6.61642	6.96841	7.52671	6.37268	6.49673	6.60779	6.30696	7.82703	7.60036
tll2045	Prosthetic groups_ cofactors_ and carriers	Vitamin B6 metabolism	pyridoxal phosphate biosynthesis_ PdxA/PdxJ pathway	4-hydroxythreonine-4-phosphate dehydrogenase PdxA	pdxA	tll2045	7.85381	8.21403	6.91802	7.19657	6.9512	6.52219	8.26203	8.24791	7.06193	7.02866	6.14419	6.51497	6.9512	6.52219	6.88277	6.89801	6.51251	6.90067	6.14419	6.51497	6.50632	6.02347	6.3297	6.79523
tll2046	Translation	Ribosomal proteins: synthesis and modification	ribosome small subunit	SSU ribosomal protein S1 RpsA	rpsA	tll2046	9.94377	9.84776	9.5527	9.64778	9.71467	9.70251	10.0474	10.2584	9.40132	9.32446	9.83994	9.82722	9.71467	9.70251	9.59772	9.62789	9.44013	9.51585	9.83994	9.82722	9.87321	9.7407	9.50849	9.51141
tll2049	Transport and binding proteins	Cations and iron carrying compounds	None	K+ uptake permease (KUP) family		tll2049	7.92744	8.05219	7.54768	7.68527	7.68539	7.52702	8.72612	8.89237	7.5084	7.29758	6.99702	7.26168	7.68539	7.52702	7.22482	6.98084	6.97563	6.9317	6.99702	7.26168	7.21765	6.92487	7.13789	6.87529
tll2050	Amino acid metabolism	Lysine biosynthesis	lysine biosynthesis via diaminopimelate (DAP)	LL-diaminopimelate aminotransferase DapL2	dapL2	tll2050	7.54625	7.46368	6.86346	6.97853	7.26673	7.03419	7.95089	8.06918	6.92795	6.47903	6.60618	6.82369	7.26673	7.03419	6.36581	6.15608	6.32159	6.42134	6.60618	6.82369	6.30946	6.85897	6.21457	6.36688
tll2051	Fatty acid and lipid metabolism	Glycerolipid and glycerophospholid metabolism	glycerol metabolism	iron-dependent glycerol dehydrogenase GldA	gldA	tll2051	9.72497	9.53851	8.78662	8.91722	8.27136	8.41043	9.13661	9.29616	8.52907	8.68438	8.37732	8.56363	8.27136	8.41043	8.64064	8.64249	8.47689	8.59087	8.37732	8.56363	8.20178	8.37925	8.65097	8.53189
tll2053	Unknown function	Enzymes of unknown specificity	None	FAD-dependent oxidoreductase family		tll2053	5.7063	6.90965	5.51314	5.88706	5.99391	6.00268	6.78944	6.44254	5.80722	6.12353	5.04403	5.80247	5.99391	6.00268	6.12157	5.87287	5.21473	6.13146	5.04403	5.80247	5.4747	4.91452	5.3967	5.82035
tll2054	Unknown function	General	None	hypothetical protein		tll2054	4.79727	4.78937	5.36311	5.44931	5.08248	5.36671	5.0518	4.93844	5.27361	5.42227	5.04403	5.3513	5.08248	5.36671	5.0428	5.37928	5.28664	5.07028	5.04403	5.3513	5.03567	5.06384	5.43853	5.12324
tll2056	Nucleic acid metabolism	DNA replication_ recombination_ and repair	DNA replication elongation factor_ DNA polymerase III	DNA polymerase III alpha subunit DnaE	dnaE	tll2056	7.22137	7.83474	8.20878	8.10453	8.54809	8.62057	7.39433	7.17572	8.14061	8.48346	8.01467	8.14532	8.54809	8.62057	8.11795	8.17865	7.94865	8.04918	8.01467	8.14532	8.08359	8.06563	8.14841	7.80217
tll2057	Energy metabolism	Photosynthesis	photosystem II biogenesis	photosystem II lipoprotein PsbQ	psbQ	tll2057	6.0961	5.91893	6.57169	6.53393	6.76306	6.89444	5.45023	5.46124	6.92795	6.41872	6.96937	6.9762	6.76306	6.89444	6.48194	6.59554	6.56133	6.2096	6.96937	6.9762	6.60779	6.85897	6.03611	5.91453
tll2058	Unknown function	General	None	protein with fibronectin-binding N-terminal domain and C-terminal domain of unknown function DUF814		tll2058	7.14109	8.51406	6.62187	6.38637	7.14537	6.81458	7.1766	6.7894	6.82205	6.59254	6.79132	6.98929	7.14537	6.81458	7.37813	6.71653	6.98996	7.67153	6.79132	6.98929	6.89546	6.71738	7.03319	6.66611
tll2064	Unknown function	Enzymes of unknown specificity	None	NUDIX hydrolase		tll2064	4.38861	4.78937	3.89699	4.13841	3.4685	4.12254	4.40611	3.95912	3.74195	3.38891	3.38646	3.14754	3.4685	4.12254	3.23897	3.50175	3.8785	4.14796	3.38646	3.14754	4.27297	4.07534	2.94323	2.8033
tll2067	Unknown function	General	None	Rho termination factor-like protein		tll2067	9.00916	8.60859	8.6116	8.25779	8.15045	8.31697	7.37739	7.26151	8.86509	8.46869	8.82167	8.7052	8.15045	8.31697	8.72039	8.70712	8.57989	8.66655	8.82167	8.7052	8.73167	8.39792	8.3633	8.58757
tll2069	Nucleic acid metabolism	DNA replication_ recombination_ and repair	DNA replication elongation factor_ DNA polymerase III	DNA polymerase III alpha subunit DnaE	dnaE	tll2069	5.32326	4.45429	5.4401	5.75548	6.18845	5.8857	5.08026	5.28008	5.9899	5.93524	6.16874	5.99699	6.18845	5.8857	5.63928	5.80155	5.91832	5.80194	6.16874	5.99699	6.279	5.97443	5.47916	5.78753
tll2070	Unknown function	General	None	hypothetical protein		tll2070	3.94214	4.37632	3.89699	4.02449	4.51903	4.23962	3.53683	4.48627	3.86011	3.97184	3.71095	3.79773	4.51903	4.23962	4.31638	4.22958	4.11549	3.61548	3.71095	3.79773	3.63157	4.62386	3.98419	3.88648
tll2071	Unknown function	General	None	hypothetical protein		tll2071	4.29005	3.9004	5.32299	5.72061	5.72511	5.90301	4.93184	4.7508	5.59778	5.61444	5.57389	5.71027	5.72511	5.90301	5.08575	4.84934	5.96269	5.32697	5.57389	5.71027	5.4747	6.20444	5.26332	5.14945
tll2076	Unknown function	General	None	hypothetical protein		tll2076	3.94214	3.7806	3.49772	1.73933	3.20975	3.2941	3.70257	3.63469	3.61168	3.18568	3.96876	3.91824	3.20975	3.2941	3.39938	3.02185	3.20744	4.25324	3.96876	3.91824	3.12183	3.74814	3.5727	3.21338
tll2077	Glycan biosynthesis and metabolism	Polysacharide and lipopolysaccharide metabolism	polysaccharide biosynthesis	exopolysaccharide synthesis protein ExoD	exoD	tll2077	4.18379	3.7806	4.00658	4.81399	4.71305	4.34738	4.31161	4.02899	4.67911	4.53691	4.87356	4.86996	4.71305	4.34738	4.52076	3.68401	4.26915	4.25324	4.87356	4.86996	4.13937	4.4882	4.09677	4.72907
tll2079	Carbohydrate metabolism	Starch and sucrose metabolism	glycogen metabolism	starch phosphorylase GlgP	glgP	tll2079	6.30733	6.14274	5.6489	5.85528	5.87914	5.79589	5.95693	6.11342	5.35229	5.68461	5.93098	5.74167	5.87914	5.79589	5.6955	5.56341	6.21571	6.23472	5.93098	5.74167	6.279	5.89757	5.70129	6.5922
tll2080	Unknown function	General	None	hypothetical protein		tll2080	4.48055	4.01011	4.28982	4.67346	4.02231	3.16909	4.0418	3.19351	4.16153	3.71377	4.2802	3.66474	4.02231	3.16909	3.23897	4.33707	4.31673	4.03374	4.2802	3.66474	4.27297	4.07534	3.72508	4.12405
tll2084	Unknown function	General	None	hypothetical protein		tll2084	7.40445	7.62866	4.52408	5.21809	2.99641	3.69247	6.75486	7.13083	4.24857	3.97184	3.38646	3.51595	2.99641	3.69247	3.78198	4.11281	4.21985	4.68423	3.38646	3.51595	4.60967	4.4882	4.69782	5.17519
tll2086	Unknown function	General	None	protein of unknown function DUF58		tll2086	5.7063	5.40671	5.00512	5.16696	4.71305	4.99708	4.90018	4.79039	5.42685	5.10048	5.33349	5.77239	4.71305	4.99708	5.58075	5.32928	5.58118	5.22979	5.33349	5.77239	4.79586	5.19889	5.47916	5.51396
tll2087	Defense and invasion systems	Detoxification and inactivation	thiol redox pathways thioreoxin system	thioredoxin TrxC	trxC	tll2087	4.48055	4.52809	3.49772	4.02449	3.54354	2.39945	4.83465	4.82889	3.9684	3.18568	2.9339	1.73933	3.54354	2.39945	3.23897	3.28704	2.79885	2.97335	2.9339	1.73933	3.40415	2.87259	3.5727	3.67473
tll2090	Unknown function	Enzymes of unknown specificity	None	acetyltransferase GNAT family		tll2090	4.38861	4.59815	4.84346	4.02449	4.29324	3.99424	5.08026	5.0724	4.54996	2.5971	3.38646	4.13042	4.29324	3.99424	4.07583	3.84317	3.58833	3.77051	3.38646	4.13042	4.13937	3.86656	3.86109	3.8197
tll2091	Unknown function	General	None	periplasmic TPR domain-containing protein		tll2091	7.7584	7.41693	7.70326	7.85508	6.45176	6.56622	7.98855	8.17611	6.95326	6.68074	7.05077	7.22894	6.45176	6.56622	7.03165	7.1042	6.92432	7.27187	7.05077	7.22894	7.13514	6.91193	7.28191	7.37116
tll2093	Carbohydrate metabolism	Amino sugar and nucleotide sugar metabolism	murein amino sugar recycling	N-acetylglucosamine-6-phosphate deacetylase NagA	nagA	tll2093	5.54859	5.2437	4.95327	5.00148	5.19403	4.93056	5.70787	5.22378	4.7973	4.75094	5.14722	5.03229	5.19403	4.93056	5.12743	4.22958	4.91463	4.82503	5.14722	5.03229	5.4747	4.91452	4.69782	4.76364
tll2095	Unknown function	General	None	protein of unknown function with HAS barrel docking and DUF87 domains		tll2095	4.38861	3.64844	4.28982	4.51714	5.55248	5.09133	4.8678	4.93844	4.85285	4.87735	4.81182	5.0825	5.55248	5.09133	5.16792	3.98486	5.35508	4.68423	4.81182	5.0825	5.24062	4.91452	4.89247	5.04157
tll2096	Intracellular trafficking_ assembly_ and processing	Peptidases	peptidoglycan biosynthesis	D-alanyl-D-alanine carboxypeptidase DacB	dacB	tll2096	5.84834	6.37602	6.35136	6.14524	6.8999	6.64019	6.12908	5.30741	6.61561	6.35578	6.3514	6.34186	6.8999	6.64019	6.75677	6.3681	6.46197	6.68087	6.3514	6.34186	6.11619	6.54364	6.14078	6.38888
tll2098	Translation	Transfer RNA biogenesis	tRNA aminoacylation	leucyl-tRNA synthetase LeuS	leuS	tll2098	7.71285	7.85592	8.14164	8.30546	8.31848	8.36757	7.98855	8.08887	8.1461	7.81641	8.53642	8.28455	8.31848	8.36757	8.41332	8.31252	8.29853	8.40453	8.53642	8.28455	8.40553	8.29211	8.10389	8.07378
tll2099	Signal transduction	Two-component systems	manganese homeostasis response system ManRS	Mn-responsive two component signal transduction system response regulator ManR	manR	tll2099	4.38861	4.95759	2.89075	2.96771	3.3026	3.40675	4.9628	4.66808	3.61168	3.18568	3.18347	3.51595	3.3026	3.40675	3.66705	3.28704	4.0023	3.90874	3.18347	3.51595	4.13937	3.61756	3.5727	3.8197
tll2100	Unknown function	General	None	hypothetical protein		tll2100	5.62962	6.25349	4.84346	4.8793	5.1055	4.62763	5.89463	5.16515	5.05543	4.81557	4.60836	4.61944	5.1055	4.62763	5.85202	5.90724	4.97415	5.99098	4.60836	4.61944	5.17554	5.15529	5.00871	4.83032
tll2101	Defense and invasion systems	Detoxification and inactivation	nitric oxide stress response	nitric oxide response protein NnrS	nnrS	tll2101	7.15478	7.0388	7.20799	7.35226	7.16723	7.46446	6.9585	7.24054	7.17377	7.15715	7.05077	7.4439	7.16723	7.46446	7.48526	7.557	7.22009	7.43228	7.05077	7.4439	7.32577	7.2974	7.22364	7.18898
tll2102	Amino acid metabolism	Lysine biosynthesis	lysine biosynthesis via diaminopimelate (DAP)	LL-diaminopimelate aminotransferase DapL1	dapL1	tll2102	6.35562	6.27465	7.76406	7.53337	7.60763	7.80919	6.12908	6.36705	7.55044	7.1448	7.94544	7.94493	7.60763	7.80919	7.80456	7.57843	7.70129	7.49591	7.94544	7.94493	7.74836	7.61725	7.51355	7.54272
tll2103	Translation	Transfer RNA biogenesis	tRNA aminoacylation	alanyl-tRNA synthetase AlaS	alaS	tll2103	6.12427	6.72232	8.35427	8.25779	8.29139	8.47819	7.21525	6.92708	8.17863	8.26143	8.55513	8.31606	8.29139	8.47819	8.24063	8.15745	8.4845	8.49033	8.55513	8.31606	8.8188	8.48345	8.33607	8.4243
tll2108	Fatty acid and lipid metabolism	Glycerolipid and glycerophospholid metabolism	phosphatidylethanolamine biosynthesis	phosphatidate cytidylyltransferase CdsA	cdsA	tll2108	5.46268	5.71695	4.78516	4.81399	5.51873	5.61849	5.6142	5.50904	5.77911	5.99161	5.45875	5.54204	5.51873	5.61849	5.20728	5.27745	5.90322	5.22979	5.45875	5.54204	5.62805	5.70036	5.80063	5.40974
tll2111	Fatty acid and lipid metabolism	Glycerolipid and glycerophospholid metabolism	phosphatidylglycerol biosynthesis	glycerol-3-phosphate dehydrogenase (NAD(P)+) GpsA	gpsA	tll2111	5.37127	5.55296	5.99264	6.27085	6.42477	6.21141	6.46507	6.12874	6.55075	6.61062	6.26297	6.76397	6.42477	6.21141	6.38299	6.15608	6.21571	6.52677	6.26297	6.76397	6.58309	6.30696	6.68131	6.29876
tll2112	Unknown function	General	None	hypothetical protein		tll2112	6.81858	6.23201	6.83539	7.13191	6.92578	6.9864	6.55829	6.77	7.42044	7.27511	7.16485	7.26168	6.92578	6.9864	6.74354	7.08934	7.34794	7.30777	7.16485	7.26168	7.49411	7.32694	7.16291	6.98762
tll2113	Unknown function	General	None	conserved hypothetical protein		tll2113	4.38861	5.00948	4.89944	5.05882	5.39386	5.0292	5.51395	5.16515	5.35229	5.50227	4.93271	5.22325	5.39386	5.0292	5.423	5.56341	5.28664	5.50344	4.93271	5.22325	5.57874	5.28227	5.80063	4.95488
tll2114	Transport and binding proteins	Amino acids_ peptides and amines	branched-chain amino acid uptake system LivFGHKM	ABC-type branched-chain amino acid uptake system ATPase component LivG	livG	tll2114	5.27358	5.5873	5.36311	4.8793	5.94403	5.55411	5.5549	5.82413	5.59778	5.57802	5.81118	4.92617	5.94403	5.55411	5.38924	5.60596	5.42038	5.86776	5.81118	4.92617	5.62805	5.75953	5.43853	5.57302
tll2115	Glycan biosynthesis and metabolism	Peptidoglycan metabolism	None	penicillin binidng protein PbpA	pbpA	tll2115	5.66847	5.5873	5.80226	4.74549	6.22021	5.93701	6.27058	5.74666	6.23691	6.14852	6.53248	6.09735	6.22021	5.93701	6.16195	5.83765	6.40959	6.2096	6.53248	6.09735	6.33928	6.49238	6.19039	6.25149
tll2116	Translation	tRNA and rRNA base modification	tRNA modification factors - methyltransferases	tRNA (cytidine/uridine-2'-O-)methyltransferase TrmJ	trmJ	tll2116	5.46268	5.97177	4.72433	4.67346	4.77216	4.66929	6.30687	5.96755	5.72118	5.68461	5.19613	5.26723	4.77216	4.66929	4.69877	4.43672	5.54265	5.27921	5.19613	5.26723	4.88042	5.39883	5.26332	5.04157
tll2117	Regulatory functions	DNA interactions	phycobilisome turnover	transcriptional regulator controlling phycobilisome degradation PlmA	plmA	tll2117	6.42515	5.86406	6.31112	6.14524	6.44282	6.9864	6.22072	6.24582	7.01464	7.01516	7.0639	7.00227	6.44282	6.9864	6.38299	6.531	6.96841	6.30757	7.0639	7.00227	6.74773	7.06003	6.64622	6.82779
tll2118	Amino acid metabolism	Arginine and proline metabolism	proline biosynthesis from glutamate	glutamate 5-kinase ProB	proB	tll2118	3.80237	4.52809	5.47709	5.05882	5.99391	5.92011	4.90018	4.48627	5.46271	5.50227	5.09657	5.57731	5.99391	5.92011	5.35467	5.47431	5.35508	5.73295	5.09657	5.57731	4.96018	5.28227	4.55113	4.6199
tll2123	Translation	tRNA and rRNA base modification	tRNA N6-threonylcarbamoyladenosine modification	L-threonylcarbamoyladenylate synthase TsaC		tll2123	6.00813	5.97177	5.99264	6.00757	5.71025	5.59735	5.28946	5.04009	6.03809	6.0722	5.95943	6.12138	5.71025	5.59735	6.18173	5.97361	5.72569	6.2837	5.95943	6.12138	5.62805	5.54075	5.43853	6.13908
tll2136	Regulatory functions	DNA interactions	None	cyclic 3'_5'-AMP-responsive transcriptional regulator Crp	crp	tll2136	4.93224	4.90373	4.45035	4.13841	5.12816	4.89608	5.33728	5.25221	4.54996	4.87735	4.81182	4.54908	5.12816	4.89608	5.08575	4.69862	4.71926	4.82503	4.81182	4.54908	4.27297	4.74746	5.11611	4.83032
tll2137	Mobile and extrachromosomal element functions	Selfish genetic elements	Insertion element	ISTel1 transposase TnpA_ISTel1	tnpA_ISTel1	tll2137	2.64046	3.64844	2.89075	1.73933	3.80513	3.92511	2.97827	3.4345	3.46611	2.93577	3.18347	3.34634	3.80513	3.92511	3.23897	3.68401	3.20744	2.97335	3.18347	3.34634	1.73933	3.61756	3.5727	3.8197
tll2141	Regulatory functions	Protein interactions	None	putative activity regulator of membrane protease YbbK		tll2141	8.27951	8.35457	6.74773	6.97853	6.22021	6.26588	7.3717	7.58362	6.94066	6.82705	6.94118	6.56834	6.22021	6.26588	6.82115	6.63701	7.1324	7.42139	6.94118	6.56834	7.21765	6.68731	7.29329	7.28001
tll2145	Unknown function	General	None	hypothetical protein		tll2145	4.06844	3.7806	4.45035	4.13841	4.90986	5.41592	4.0418	3.88533	5.00744	4.75094	5.45875	5.39154	4.90986	5.41592	4.75339	5.04886	5.42038	5.50344	5.45875	5.39154	5.62805	5.70036	4.95179	5.20046
tll2147	Nucleic acid metabolism	DNA replication_ recombination_ and repair	Base excision repair	DNA-3-methyladenine glycosylase Mpg	mpg	tll2147	5.16868	5.32754	5.74287	5.16696	6.06562	6.1403	4.73023	4.38553	5.91444	5.84631	5.14722	5.13098	6.06562	6.1403	6.46591	6.06774	4.9447	6.18402	5.14722	5.13098	5.17554	5.28227	5.51866	5.14945
tll2148	Unknown function	Enzymes of unknown specificity	None	acyl-CoA dehydrogenase family protein		tll2148	5.81413	6.11952	5.2392	5.36127	6.00612	5.81431	6.6646	6.14391	5.42685	5.71845	5.61029	6.19114	6.00612	5.81431	6.01534	6.03705	5.6371	5.99098	5.61029	6.19114	5.57874	5.32219	6.0894	5.83648
tll2149	Intracellular trafficking_ assembly_ and processing	Chaperone and folding catalysis	None	DnaJ-class molecular chaperone		tll2149	6.00813	5.71695	5.88696	5.78953	5.82503	5.90301	6.73726	6.7102	5.91444	5.38053	5.95943	5.77239	5.82503	5.90301	6.05878	5.80155	5.6732	5.69717	5.95943	5.77239	5.17554	5.78822	5.63101	5.66634
tll2150	Intracellular trafficking_ assembly_ and processing	Chaperone and folding catalysis	chaperone system: DnaK-DnaJ-GrpE	molecular chaperone DnaK	dnaK	tll2150	7.14109	7.29813	7.80079	7.52332	7.73743	7.59231	7.89645	7.97076	7.5084	7.41531	7.90225	7.73562	7.73743	7.59231	7.82352	7.59954	7.57396	7.93904	7.90225	7.73562	8.00215	7.78978	7.81918	8.09733
tll2153	Unknown function	General	None	hypothetical protein		tll2153	3.25496	3.50064	3.49772	2.96771	2.99641	3.40675	3.53683	3.80711	3.30039	3.38891	3.38646	3.34634	2.99641	3.40675	3.78198	2.66064	3.8119	3.22999	3.38646	3.34634	2.73487	3.61756	3.72508	3.21338
tll2157	Intracellular trafficking_ assembly_ and processing	Protein modification and repair	lipoprotein system lgt/lsp/lnt	prolipoprotein diacylglyceryl transferase Lgt	lgt	tll2157	6.61558	6.47072	7.49484	7.49276	7.45613	7.65477	6.65525	7.11555	7.37437	7.55244	7.58475	7.52704	7.45613	7.65477	7.35223	7.1042	7.23219	6.96207	7.58475	7.52704	7.15202	7.38426	7.22364	7.16371
tll2158	Translation	Ribosomal proteins: synthesis and modification	ribosome large subunit	LSU ribosomal protein L20 RplT	rplT	tll2158	6.88583	6.57669	7.96517	8.1959	7.76276	8.06821	6.92779	7.04471	7.9082	8.02605	8.42387	8.31606	7.76276	8.06821	7.64309	7.6711	7.88494	7.33123	8.42387	8.31606	8.20986	8.0121	7.60768	7.60975
tll2163	Unknown function	Enzymes of unknown specificity	None	alpha/beta hydrolase fold protein		tll2163	4.93224	4.37632	5.10344	5.36127	5.87914	5.81431	4.61737	4.53401	5.42685	5.15116	5.57389	5.43068	5.87914	5.81431	5.55057	5.10956	5.30982	4.35092	5.57389	5.43068	5.30285	5.19889	5.51866	5.17519
tll2168	None	None	None	None	None	tll2168	7.05607	7.07539	4.59409	4.43183	3.54354	3.6044	6.14253	6.14391	4.06846	4.37331	3.84626	3.51595	3.54354	3.6044	4.16087	4.43672	3.08841	4.14796	3.84626	3.51595	3.82377	3.86656	3.39874	3.88648
tll2172	Regulatory functions	DNA interactions	CO2 fixation	AbrB family CO2 responsive transcriptional repressor of low CO2-dependent gene expression		tll2172	8.5206	8.23573	8.3592	8.20221	7.27681	7.36833	6.97361	7.24756	7.46509	7.71987	7.58475	7.9382	7.27681	7.36833	7.26239	7.63064	7.38636	7.3543	7.58475	7.9382	7.75942	7.6331	7.62579	7.34891
tll2177	Unknown function	Enzymes of unknown specificity	None	S-adenosyl-l-methionine hydroxide adenosyltransferase family protein		tll2177	2.99457	3.33221	2.89075	3.60749	2.87041	3.16909	3.53683	3.05019	3.46611	3.18568	3.18347	2.90348	2.87041	3.16909	1.73933	3.98486	2.61069	2.97335	3.18347	2.90348	3.40415	3.30548	3.5727	3.32121
tll2178	Unknown function	Enzymes of unknown specificity	None	oxidoreductase short-chain dehydrogenase/reductase family		tll2178	2.64046	2.56551	2.56402	3.22335	3.38847	1.73933	2.97827	3.53869	2.86875	3.18568	2.59573	2.90348	3.38847	1.73933	3.23897	1.73933	3.20744	3.22999	2.59573	2.90348	2.73487	3.11099	2.6026	1.73933
tll2180	Unknown function	Enzymes of unknown specificity	None	FAD-binding oxidoreductase		tll2180	4.72458	4.78937	4.28982	5.21809	4.02231	4.39823	4.21007	4.53401	4.06846	3.56206	4.08082	3.91824	4.02231	4.39823	3.39938	4.22958	4.53259	4.89046	4.08082	3.91824	4.50632	4.07534	4.2006	3.51082
tll2181	Unknown function	General	None	hypothetical protein		tll2181	4.18379	4.11142	4.00658	3.76202	3.74463	3.40675	3.34496	4.15859	3.86011	2.93577	3.96876	2.90348	3.74463	3.40675	3.23897	1.73933	3.94186	3.77051	3.96876	2.90348	3.40415	2.87259	2.6026	3.59548
tll2183	Unknown function	Enzymes of unknown specificity	None	prenyltransferase family protein		tll2183	3.4661	3.33221	3.32952	2.96771	3.86291	3.40675	3.7779	3.72383	3.61168	3.18568	3.96876	2.57336	3.86291	3.40675	3.39938	2.66064	2.79885	2.97335	3.96876	2.57336	1.73933	2.87259	3.86109	2.95925
tll2190	Nucleic acid metabolism	Purine metabolism	guanine ribonucleotide biosynthesis from IMP	inosine-5'-monophosphate dehydrogenase catalytic subunit GuaB	guaB	tll2190	8.05702	7.79142	8.50879	8.33447	7.94135	8.09473	7.35449	7.58362	8.32626	8.20311	8.41877	8.568	7.94135	8.09473	8.37097	8.38726	8.19416	8.30147	8.41877	8.568	8.41255	8.27201	8.32503	8.40286
tll2191	Unknown function	General	None	hypothetical protein		tll2191	6.93429	6.54223	6.57169	6.53393	7.17264	7.33693	6.47573	6.44254	7.085	6.74761	7.18902	6.88103	7.17264	7.33693	6.78287	6.79189	7.01119	6.69902	7.18902	6.88103	7.01105	7.13988	6.97785	6.80344
tll2192	Translation	Transfer RNA biogenesis	tRNA aminoacylation	glycyl-tRNA synthetase beta subunit GlyS	glyS	tll2192	9.14223	9.11537	8.68418	8.68917	8.37354	8.50668	8.74824	9.19627	8.41539	8.38723	8.62763	8.49188	8.37354	8.50668	8.62271	8.58543	8.21869	8.61972	8.62763	8.49188	8.65086	8.34599	8.5312	8.42163
tll2193	Nucleic acid metabolism	RNA degradation	tRNA degradation factors	polynucleotide phosphorylase/polyadenylase PnpA	pnpA	tll2193	9.4806	9.43443	9.03498	8.98466	8.68875	8.81994	9.14331	9.18534	8.97411	9.03797	9.06951	8.95243	8.68875	8.81994	8.95347	8.82383	8.89919	9.07684	9.06951	8.95243	8.9787	8.82438	8.77783	8.92487
tll2194	Unknown function	General	None	hypothetical protein		tll2194	3.25496	3.50064	3.49772	4.02449	4.16458	3.6044	4.31161	4.09536	4.06846	2.93577	4.2802	3.91824	4.16458	3.6044	3.98499	4.22958	4.21985	4.35092	4.2802	3.91824	3.99098	4.55769	3.5727	3.67473
tll2198	None	None	None	None	None	tll2198	4.29005	4.59815	3.77734	3.4309	2.87041	3.02786	4.5367	4.21898	3.30039	3.56206	1.73933	3.14754	2.87041	3.02786	3.39938	3.84317	3.8785	3.77051	1.73933	3.14754	3.40415	3.30548	3.19449	3.51082
tll2200	Unknown function	Enzymes of unknown specificity	None	N-terminal acetyltransferase		tll2200	2.99457	3.1349	3.64533	3.76202	3.38847	3.99424	3.44475	2.88378	3.74195	3.18568	3.55941	4.02857	3.38847	3.99424	3.88744	3.84317	3.8119	2.97335	3.55941	4.02857	4.13937	3.61756	3.39874	3.67473
tll2201	Unknown function	Enzymes of unknown specificity	None	nitroreductase		tll2201	4.99516	4.11142	5.99264	6.03618	6.19912	6.11084	5.23998	5.16515	6.27759	5.90621	5.45875	5.80247	6.19912	6.11084	5.99312	6.00568	5.94805	6.10444	5.45875	5.80247	5.67572	5.73025	5.66658	6.20262
tll2202	Translation	Transfer RNA biogenesis	tRNA aminoacylation	threonyl-tRNA synthetase ThrS	thrS	tll2202	6.86931	6.89607	7.58185	7.25846	7.76991	7.89793	7.36025	7.35555	7.65433	7.54307	7.6816	7.76636	7.76991	7.89793	7.49318	7.39736	7.82628	7.38824	7.6816	7.76636	7.55884	7.65655	7.51355	7.42001
tll2204	Nucleic acid metabolism	DNA replication_ recombination_ and repair	recFOR recombination pathway	recombination protein RecR	recR	tll2204	5.0554	3.9004	4.66073	3.89985	4.3727	4.18235	5.33728	5.64351	4.33036	4.53691	3.96876	3.51595	4.3727	4.18235	4.07583	4.69862	4.40718	5.12547	3.96876	3.51595	4.50632	3.86656	4.55113	4.83032
tll2205	Translation	Translation factors	release factors	peptide chain release factor 3 PrfC	prfC	tll2205	8.83307	8.70121	7.85769	8.28776	7.06617	6.89444	8.54335	8.90796	7.39298	7.44581	7.17698	7.23993	7.06617	6.89444	7.69208	7.94296	7.36453	8.17112	7.17698	7.23993	7.70326	7.51831	8.00359	8.13031
tll2215	Intracellular trafficking_ assembly_ and processing	Chaperone and folding catalysis	None	molecular chaperone DnaK family		tll2215	5.88175	6.43358	5.00512	5.61058	5.08248	5.46349	6.14253	6.35407	5.19032	5.38053	4.74724	4.98023	5.08248	5.46349	5.31923	5.37928	5.30982	5.22979	4.74724	4.98023	5.30285	5.28227	5.1669	5.49371
tll2219	Amino acid metabolism	Arginine and proline metabolism	ornithine biosynthesis from glutamate_ acetylated branch	N-acetyl-gamma-glutamyl-phosphate reductase ArgC	argC	tll2219	4.93224	5.51778	5.96694	4.43183	6.75586	6.80542	5.08026	5.0724	6.12987	6.04584	6.21663	5.97077	6.75586	6.80542	6.36581	6.46343	5.99152	5.76786	6.21663	5.97077	6.15026	6.28703	5.73518	5.45235
tll2222	Regulatory functions	Protein interactions	serine/threonine protein kinases	serine/threonine protein kinase		tll2222	5.84834	5.86406	5.28172	5.05882	6.3016	6.05003	6.14253	5.84286	6.03809	5.54065	6.11921	6.21367	6.3016	6.05003	6.20124	5.94081	5.97718	6.07691	6.11921	6.21367	6.00884	6.09404	5.95227	5.98855
tll2223	Unknown function	General	None	hypothetical protein		tll2223	4.93224	4.90373	3.13249	3.60749	3.38847	3.99424	4.83465	3.4345	4.06846	3.38891	1.73933	3.14754	3.38847	3.99424	3.78198	3.50175	3.31491	3.61548	1.73933	3.14754	3.63157	3.30548	3.39874	3.51082
tll2224	Glycan biosynthesis and metabolism	Polysacharide and lipopolysaccharide metabolism	KDO(2)-lipid A (Re LPS) biosynthesis and delivery	UDP-N-acetylglucosamine O-acyltransferase LpxA	lpxA	tll2224	3.64552	4.11142	3.89699	4.13841	4.77216	4.58469	4.7659	3.19351	3.46611	4.28357	4.36988	4.47496	4.77216	4.58469	3.78198	4.11281	4.0601	4.60812	4.36988	4.47496	4.13937	3.97508	3.5727	3.67473
tll2227	Defense and invasion systems	Restriction-modification systems	type I restriction-modification system	type I restriction-modification system restriction subunit HsdR family		tll2227	3.25496	2.89279	3.13249	4.02449	2.87041	3.02786	3.53683	3.53869	3.74195	1.73933	3.18347	3.66474	2.87041	3.02786	4.24085	3.50175	2.95422	3.22999	3.18347	3.66474	3.63157	3.30548	2.94323	2.95925
tll2228	Defense and invasion systems	Restriction-modification systems	type I restriction-modification system	type I restriction-modification system DNA-methyltransferase subunit M.TelBI	mtelBI	tll2228	7.36965	7.08739	7.41177	7.18387	6.82625	7.05751	6.90432	7.07662	7.43847	7.30869	7.30413	7.35567	6.82625	7.05751	7.51669	7.36073	7.30848	7.31955	7.30413	7.35567	7.20152	7.01234	7.38121	7.3545
tll2229	Defense and invasion systems	Restriction-modification systems	type I restriction-modification system	type I restriction-modification system specificity subunit S.TelBI	stelBI	tll2229	7.38135	7.32876	6.86346	6.85575	6.24099	6.27917	7.0611	7.15345	6.82205	7.13235	6.69329	6.32127	6.24099	6.27917	6.88277	6.46343	6.50254	6.68087	6.69329	6.32127	6.58309	6.78992	6.49665	6.67509
tll2230	Defense and invasion systems	Restriction-modification systems	type I restriction-modification system	type I restriction-modification system restriction subunit TelBI	telBI	tll2230	7.89518	7.62866	7.11766	6.93371	7.02487	7.04978	7.50245	7.50959	7.26751	7.19356	7.25918	7.25085	7.02487	7.04978	7.4773	7.08934	7.06632	7.46445	7.25918	7.25085	7.15202	7.1619	7.30458	7.0851
tll2231	Cell structure_ growth_ and death	Toxin-antitoxin systems	None	toxin-antitoxin system toxin HepN family		tll2231	5.97756	5.62083	4.28982	4.5975	4.16458	3.99424	5.63343	5.33423	4.40752	3.97184	3.71095	3.91824	4.16458	3.99424	4.38794	4.22958	3.94186	3.22999	3.71095	3.91824	3.63157	4.16858	4.29701	4.37182
tll2233	Defense and invasion systems	Restriction-modification systems	type I restriction-modification system	type I restriction-modification system DNA-methyltransferase subunit HsdM	hsdM	tll2233	4.72458	5.36767	4.45035	4.34087	3.91822	4.34738	4.0418	4.48627	4.48058	4.61197	4.60836	4.22508	3.91822	4.34738	4.24085	3.98486	4.16868	4.60812	4.60836	4.22508	4.96018	3.86656	4.69782	4.01059
tll2247	Mobile and extrachromosomal element functions	Selfish genetic elements	None	group I mobile intron endonuclease		tll2247	12.6339	12.7867	12.5398	12.5736	12.1645	12.3964	13.6055	13.2365	12.6099	12.8864	12.3707	12.1523	12.1645	12.3964	11.9808	12.021	12.2738	12.2053	12.3707	12.1523	12.2524	12.2683	12.6029	12.9731
tll2252	Amino acid metabolism	Histidine metabolism	histidine biosynthesis from ribose-5-phosphate	histidinol dehydrogenase HisD	hisD	tll2252	7.36965	7.40739	7.3536	7.27052	7.74471	7.64454	7.07518	7.48007	7.33642	7.51457	7.53848	7.50898	7.74471	7.64454	7.68518	7.68104	7.73994	7.96924	7.53848	7.50898	7.84495	7.70983	7.91801	8.01141
tll2253	Nucleic acid metabolism	DNA replication_ recombination_ and repair	ruvABC Holliday junction complex	Holliday junction ATP-dependent DNA helicase RuvB	ruvB	tll2253	8.42781	8.47809	6.50193	6.87168	6.51282	6.34388	8.44925	8.6329	6.44762	6.49858	6.30787	6.42138	6.51282	6.34388	6.94186	6.6573	6.29873	6.46445	6.30787	6.42138	6.33928	6.45716	6.76545	6.85174
tll2254	Amino acid metabolism	Valine_ leucine and isoleucine metabolism	branched chain amino acid biosynthesis	ketol-acid reductoisomerase IlvC	ilvC	tll2254	10.7791	10.6397	10.0731	10.1808	9.1013	9.24046	10.2823	10.7957	9.42862	9.44509	9.60204	9.62826	9.1013	9.24046	9.26923	9.40923	9.27013	9.22811	9.60204	9.62826	9.53337	9.39766	9.34598	9.39546
tll2264	Unknown function	General	None	hypothetical protein		tll2264	5.46268	5.2437	4.66073	5.05882	4.90986	4.62763	4.7659	5.36056	4.40752	4.75094	4.67953	4.22508	4.90986	4.62763	4.16087	4.69862	4.45027	4.14796	4.67953	4.22508	4.13937	4.91452	4.76576	5.32051
tll2265	Intracellular trafficking_ assembly_ and processing	Peptidases	None	Xaa-Pro aminopeptidase PepP	pepP	tll2265	6.74803	7.20213	6.84949	6.57345	7.9758	7.68501	7.51799	7.316	6.82205	7.05529	7.40042	7.26168	7.9758	7.68501	6.93024	6.67732	7.22009	6.69902	7.40042	7.26168	6.79151	7.03638	6.89062	7.01615
tll2266	Prosthetic groups_ cofactors_ and carriers	Porphyrin and chlorophyll metabolism	Cofactor B12 synth: from L-threonine	L-threonine 3-O-phosphate decarboxylase CobD	cobD	tll2266	8.45573	8.71286	8.46826	8.43968	8.73153	8.03338	8.15016	8.10442	8.09589	8.02605	7.71527	7.80389	8.73153	8.03338	7.96691	8.06182	7.72289	8.05623	7.71527	7.80389	7.62078	7.73942	7.31578	7.62834
tll2267	Nucleic acid metabolism	DNA replication_ recombination_ and repair	Double strand breaks repair	DNA-binding protein HupB	hupB	tll2267	8.46125	8.02751	8.44988	8.67563	7.79469	7.94867	6.95088	7.44383	8.16787	8.16084	8.11896	8.37209	7.79469	7.94867	8.19766	8.14315	7.83821	7.9237	8.11896	8.37209	8.28063	7.98147	7.88832	7.70041
tll2268	Energy metabolism	Carbon fixation in prokaryotes	Calvin-Benson cycle_ Embden-Meyerhof pathway	phosphoglycerate kinase Pgk	pgk	tll2268	9.65205	9.23335	10.1675	10.0714	9.81579	10.205	8.20878	8.61672	9.99073	9.90809	10.4208	10.2708	9.81579	10.205	9.91164	9.90722	9.79133	9.54622	10.4208	10.2708	10.0137	10.1543	9.75253	9.59412
tll2272	Amino acid metabolism	Phenylalanine_ tyrosine and tryptophan biosynthesis	tryptophan biosynthesis from chorismate	phosphoribosylanthranilate isomerase TrpF	trpF	tll2272	2.99457	3.64844	2.89075	3.22335	3.4685	3.92511	3.34496	2.88378	3.30039	2.93577	2.59573	2.90348	3.4685	3.92511	3.88744	3.50175	3.08841	2.97335	2.59573	2.90348	3.40415	3.30548	2.94323	3.09393
tll2274	Unknown function	General	None	hypothetical protein		tll2274	5.37127	5.55296	6.40969	6.45147	6.13392	6.22522	5.23998	5.25221	5.80722	6.14852	6.39366	6.30039	6.13392	6.22522	5.99312	6.26599	6.19108	5.58411	6.39366	6.30039	6.24788	5.78822	6.14078	6.09957
tll2275	Carbohydrate metabolism	Glycolysis / Gluconeogenesis	Embden-Meyerhof pathway	pyruvate kinase Pyk	pyk	tll2275	6.35562	6.2955	7.22971	6.7215	7.42926	7.62388	6.56829	6.80853	7.28754	7.29758	7.77235	7.58855	7.42926	7.62388	7.51669	7.21782	7.25016	7.31955	7.77235	7.58855	7.39831	7.35588	7.33792	7.2503
tll2280	Regulatory functions	Small molecule interactions	None	adenylate cyclase		tll2280	6.12427	5.62083	5.47709	5.68487	5.03527	5.1797	6.12908	6.21743	5.23258	5.29317	5.64579	5.39154	5.03527	5.1797	5.31923	5.16776	5.52298	4.95298	5.64579	5.39154	5.4747	5.50657	5.86322	5.40974
tll2285	Signal transduction	General	None	ABC1 family kinase-like protein		tll2285	5.97756	5.55296	4.28982	5.36127	5.46654	5.26287	5.5549	5.41179	4.67911	4.28357	4.81182	4.92617	5.46654	5.26287	4.38794	4.52963	4.85248	3.90874	4.81182	4.92617	5.10734	4.62386	4.69782	4.95488
tll2288	Unknown function	General	None	hypothetical protein		tll2288	3.94214	3.9004	3.89699	4.34087	4.29324	4.34738	4.31161	4.02899	3.74195	4.53691	4.74724	4.22508	4.29324	4.34738	4.75339	4.33707	4.53259	5.07028	4.74724	4.22508	4.70587	4.55769	4.09677	4.12405
tll2291	Unknown function	General	None	DUF819 domain-containing protein		tll2291	4.38861	4.37632	4.52408	4.74549	4.58676	4.66929	4.69361	4.82889	4.40752	4.53691	4.08082	4.61944	4.58676	4.66929	4.24085	4.52963	4.3627	3.77051	4.08082	4.61944	4.13937	5.06384	3.86109	4.50143
tll2292	Intracellular trafficking_ assembly_ and processing	Peptidases	membrane protease	Zn-dependent protease		tll2292	4.18379	4.37632	4.89944	4.34087	4.96137	4.89608	4.61737	4.53401	4.95777	5.10048	4.81182	5.13098	4.96137	4.89608	5.08575	5.22366	4.8839	4.35092	4.81182	5.13098	5.30285	5.0158	4.83054	4.86251
tll2293	Unknown function	General	None	hypothetical protein		tll2293	4.79727	4.66485	5.2392	5.68487	5.55248	5.59735	5.18871	5.25221	5.66082	6.0722	5.33349	5.91683	5.55248	5.59735	5.6955	4.98544	5.94805	5.58411	5.33349	5.91683	5.57874	5.89757	5.59454	5.2497
tll2294	Amino acid metabolism	Lysine biosynthesis	lysine biosynthesis via diaminopimelate (DAP)	diaminopimelate epimerase DapF	dapF	tll2294	4.93224	5.1546	5.6489	5.97838	6.28168	6.44172	5.8295	5.80515	5.83478	6.22098	6.01469	6.40191	6.28168	6.44172	5.85202	5.83765	6.11455	6.0202	6.01469	6.40191	6.45277	6.38402	5.83227	6.08615
tll2296	Unknown function	General	None	protein of unknown function DUF111		tll2296	5.88175	5.99747	6.24857	6.11874	6.45176	6.58775	6.36539	6.14391	5.69132	6.28996	6.01469	6.16826	6.45176	6.58775	6.36581	6.06774	6.20344	6.68087	6.01469	6.16826	6.15026	6.32662	5.80063	6.32183
tll2297	Unknown function	Enzymes of unknown specificity	None	methylated-DNA-protein-cysteine methyltransferase related protein YbaZ	ybaZ	tll2297	5.0554	4.95759	4.45035	4.74549	4.51903	4.18235	4.83465	4.38553	5.00744	3.97184	4.2802	4.61944	4.51903	4.18235	5.0428	4.52963	4.68388	5.17859	4.2802	4.61944	4.3946	4.80538	4.38705	4.12405
tll2306	Prosthetic groups_ cofactors_ and carriers	Porphyrin and chlorophyll metabolism	alpha-ribazole from nicotinate mononucleotide and dimethylbenzimidazole	nicotinate-nucleotide--dimethylbenzimidazole phosphoribosyltransferase CobT	cobT	tll2306	4.56675	5.36767	4.66073	4.34087	4.85639	4.66929	5.21458	5.00701	4.73945	4.61197	4.53335	4.61944	4.85639	4.66929	5.45598	4.84934	4.45027	5.01285	4.53335	4.61944	4.70587	4.07534	4.69782	4.6199
tll2307	Unknown function	General	None	Zn-binding protein YfiH	yfiH	tll2307	4.48055	4.37632	5.6489	4.74549	6.5549	6.18339	5.70787	5.22378	5.42685	5.9637	5.81118	5.80247	6.5549	6.18339	5.97054	5.83765	5.69091	5.50344	5.81118	5.80247	6.18354	5.89757	5.51866	5.57302
tll2308	Prosthetic groups_ cofactors_ and carriers	Porphyrin and chlorophyll metabolism	chromophore attachment	phycocyanobilin:ferredoxin oxidoreductase PcyA	pcyA	tll2308	6.61558	6.55956	5.74287	5.85528	5.91843	5.86818	6.82321	6.35407	5.77911	5.8154	4.93271	5.30988	5.91843	5.86818	5.90061	5.60596	5.75965	6.46445	4.93271	5.30988	5.8928	5.75953	6.0087	6.03119
tll2310	Intracellular trafficking_ assembly_ and processing	Peptidases	None	Zn-dependent protease		tll2310	7.79383	7.52668	4.72433	5.36127	4.51903	4.62763	7.9585	8.10055	6.9022	6.82705	6.09378	6.16826	4.51903	4.62763	5.31923	5.42759	5.46231	4.95298	6.09378	6.16826	6.00884	6.22554	6.28474	5.77083
tll2311	Amino acid metabolism	Cysteine and methionine metabolism	cysteine biosynthesis from serine	pyridoxyal phosphate-dependent cysteine synthase CysK	cysK	tll2311	6.81858	6.57669	6.29057	6.55382	6.3016	6.72031	6.20798	6.27366	6.35565	6.68074	6.21663	6.47826	6.3016	6.72031	6.44971	6.41655	6.73309	6.64386	6.21663	6.47826	6.45277	6.47487	6.71556	6.66611
tll2313	None	None	None	None	None	tll2313	1.73933	2.89279	1.73933	2.62064	1.73933	1.73933	2.37291	2.41145	1.73933	1.73933	1.73933	1.73933	1.73933	1.73933	2.51403	2.66064	1.73933	1.73933	1.73933	1.73933	1.73933	2.55069	2.6026	1.73933
tll2320	Nucleic acid metabolism	Pyrimidine metabolism	None	bifunctional pyrimidine regulatory protein / uracil phosphoribosyltransferase PyrR	pyrR	tll2320	2.99457	2.89279	3.32952	1.73933	3.4685	3.16909	2.97827	3.53869	1.73933	1.73933	2.59573	3.34634	3.4685	3.16909	2.51403	2.66064	3.41318	3.22999	2.59573	3.34634	2.73487	1.73933	1.73933	3.4198
tll2321	Mobile and extrachromosomal element functions	Selfish genetic elements	Insertion element	ISTel2 transposase OrfB TnpB_ISTel2	tnpB_ISTel2	tll2321	3.25496	2.56551	3.13249	2.96771	3.61423	3.40675	1.73933	1.73933	3.30039	1.73933	3.55941	3.66474	3.61423	3.40675	2.51403	2.66064	2.61069	2.6248	3.55941	3.66474	1.73933	2.87259	2.94323	3.4198
tll2327	Prosthetic groups_ cofactors_ and carriers	Iron sulfur clusters	None	PLP-dependent L-cyst(e)ine lyase C-DES	c-des	tll2327	3.4661	4.37632	4.45035	4.51714	4.3727	4.54038	3.9165	3.80711	4.67911	4.45754	4.2802	5.3513	4.3727	4.54038	4.52076	4.43672	4.3627	4.35092	4.2802	5.3513	4.27297	5.19889	3.72508	4.27807
tll2329	Nucleic acid metabolism	DNA replication_ recombination_ and repair	None	putative holliday junction resolvase-like protein RuvX	ruvX	tll2329	6.28257	6.48893	6.26973	6.49329	5.35608	5.6801	6.55829	6.52588	5.80722	5.90621	5.04403	5.43068	5.35608	5.6801	5.45598	5.83765	5.28664	5.50344	5.04403	5.43068	5.41969	5.15529	5.76828	5.83648
tll2332	Nucleic acid metabolism	Pyrimidine metabolism	uridine monophosphate biosynthesis from glutamine	carbamoyl-phosphate synthase large subunit CarB	carB	tll2332	7.40445	7.3978	7.8507	7.78953	8.18298	8.26454	8.1601	8.11598	8.0261	7.80076	7.95252	8.23596	8.18298	8.26454	8.12307	7.84912	8.23081	7.9767	7.95252	8.23596	8.14389	8.07145	8.05127	7.96096
tll2333	Cell motility and adherance	Surface structures and assembly platforms	T2bSS secretion: type IVa pili	pilin protein		tll2333	5.88175	5.40671	5.28172	5.05882	5.25698	5.4399	5.91046	5.87961	4.54996	4.93653	4.67953	4.98023	5.25698	5.4399	4.69877	5.16776	5.28664	5.6228	4.67953	4.98023	5.57874	5.0158	5.3967	5.06932
tll2334	Cell motility and adherance	Surface structures and assembly platforms	T2bSS secretion: type IVa pili	type IV fimbrial biogenesis protein FimT	fimT	tll2334	6.51291	6.52468	6.26973	6.29471	6.25127	6.29235	7.03252	6.9183	5.88838	6.22098	6.09378	6.30039	6.25127	6.29235	6.25821	5.83765	6.10139	6.3993	6.09378	6.30039	6.11619	6.18303	6.0087	6.43191
tll2335	Cell motility and adherance	Surface structures and assembly platforms	T2bSS secretion: type IVa pili	pilin protein		tll2335	10.156	10.4532	8.59915	8.61544	7.9727	7.81376	10.1407	10.1641	8.70684	8.49323	8.17446	8.12175	7.9727	7.81376	8.81187	8.89812	8.54637	9.23745	8.17446	8.12175	8.23384	8.5265	8.94579	9.12794
tll2336	Unknown function	General	None	hypothetical protein		tll2336	9.95163	9.50985	8.55682	8.85051	8.5229	8.33616	8.80211	9.07912	8.60682	8.65858	8.47389	8.42121	8.5229	8.33616	8.34495	8.66268	8.517	8.40453	8.47389	8.42121	8.24174	8.23095	8.6287	8.46623
tll2339	Transport and binding proteins	Nucleosides_ purines and pyrimidines	competence-related DNA transformation transporter	single stranded DNA uptake competence transporter ComA	comA	tll2339	8.65188	9.3843	8.18118	8.09099	7.54643	7.45279	8.39138	7.82812	8.30678	8.51256	7.24772	8.017	7.54643	7.45279	9.18619	9.00482	8.04096	9.12458	7.24772	8.017	7.79209	7.42124	7.37051	8.00431
tll2345	Prosthetic groups_ cofactors_ and carriers	Porphyrin and chlorophyll metabolism	light-independent protochlorophyllide reductase	light-independent protochlorophyllide reductase subunit ChlN	chlN	tll2345	7.77622	7.27735	6.67036	6.68589	5.55248	5.92011	6.51761	7.06075	6.64698	6.55569	6.23999	6.30039	5.55248	5.92011	5.48821	5.60596	6.08811	5.50344	6.23999	6.30039	6.279	6.09404	5.3967	5.82035
tll2346	Unknown function	General	light-independent protochlorophyllide reductase	uncharacterized protein in light-independent protochlorphyllide reductase operon		tll2346	6.72984	6.43358	5.47709	6.90303	5.5357	5.41592	5.5947	6.17377	5.05543	5.10048	4.53335	5.43068	5.5357	5.41592	5.6955	4.98544	4.91463	4.95298	4.53335	5.43068	5.62805	4.96607	4.69782	5.29729
tll2347	Prosthetic groups_ cofactors_ and carriers	Porphyrin and chlorophyll metabolism	light-independent protochlorophyllide reductase	light-independent protochlorophyllide reductase FeS subunit ChlL	chlL	tll2347	9.7065	9.18953	8.90268	9.59602	6.37864	6.65045	7.99966	9.25668	7.95902	7.94296	7.22453	7.19543	6.37864	6.65045	7.24373	7.13345	5.91832	6.69902	7.22453	7.19543	7.13514	6.89887	7.13789	7.0851
tll2349	Nucleic acid metabolism	DNA replication_ recombination_ and repair	DNA replication elongation factor_ DNA polymerase III	DNA polymerase III beta subunit DnaN	dnaN	tll2349	4.86637	4.11142	6.26973	6.09174	7.22045	7.4818	4.31161	4.43682	6.51719	6.45921	7.52905	7.05304	7.22045	7.4818	6.46591	6.29221	6.86335	6.35417	7.52905	7.05304	7.08326	7.12874	6.61026	6.29876
tll2350	Transport and binding proteins	Carbohydrates_ organic alcohols_ and acids	peptidoglycan biosynthesis	peptidoglycan lipid II flippase MurJ	murJ	tll2350	5.37127	5.36767	6.33139	5.75548	6.10018	6.11084	4.8678	5.13491	6.27759	6.17308	5.64579	5.64533	6.10018	6.11084	5.97054	5.68743	5.93326	5.6228	5.64579	5.64533	5.85193	5.54075	5.76828	5.2497
tll2351	Signal transduction	Two-component systems	manganese homeostasis response system ManRS	Mn-responsive two component signal transduction system histidine kinase ManS	manS	tll2351	3.4661	3.33221	4.00658	4.13841	4.55331	3.6044	4.26179	4.33224	4.24857	3.97184	4.08082	3.34634	4.55331	3.6044	4.07583	3.84317	4.3627	4.03374	4.08082	3.34634	3.12183	3.86656	3.72508	3.74927
tll2352	Unknown function	General	None	CHAT and TPR repeat domain protein		tll2352	3.64552	4.52809	4.84346	4.51714	5.60167	5.1797	5.38354	5.22378	4.54996	4.93653	4.81182	4.81141	5.60167	5.1797	4.69877	4.77601	5.23911	4.95298	4.81182	4.81141	5.41969	4.25579	5.06343	5.32051
tll2353	Translation	Ribosomal proteins: synthesis and modification	Ribosome biogeneses GTPases	GTPase ObgE	obgE	tll2353	5.16868	5.19985	4.59409	4.13841	4.61942	4.54038	5.38354	5.70629	4.06846	4.18748	4.18419	3.66474	4.61942	4.54038	4.52076	3.28704	4.53259	3.77051	4.18419	3.66474	4.3946	4.25579	3.86109	4.06853
tll2357	Amino acid metabolism	Alanine_ aspartate and glutamate metabolism	aspartate-oxaloacetate interconversion	aspartate aminotransferase AspB	aspB	tll2357	5.88175	5.40671	6.2271	6.51375	6.54658	6.44172	6.07396	6.09792	6.10746	6.28996	6.3298	6.30039	6.54658	6.44172	6.51347	5.97361	5.82524	6.2837	6.3298	6.30039	6.24788	6.56033	6.43629	6.34453
tll2359	Translation	Translation factors	translation elongation	elongation factor G FusA	fusA	tll2359	9.99032	9.47377	7.10596	7.83084	5.39386	5.75832	8.65529	9.23565	6.53407	6.45921	5.87233	6.09735	5.39386	5.75832	6.34843	6.46343	5.42038	5.86776	5.87233	6.09735	5.97119	5.84394	5.66658	5.88382
tll2361	Unknown function	General	None	hypothetical protein		tll2361	7.98987	7.44516	7.42124	7.73834	8.00034	7.71951	7.90041	7.81872	7.5587	7.3736	7.71527	7.51804	8.00034	7.71951	7.14662	7.44481	7.60686	7.04952	7.71527	7.51804	7.31081	7.77557	7.18751	7.3985
tll2362	Unknown function	General	None	protein of unknown function DUF39		tll2362	6.17899	6.54223	5.80226	5.75548	6.35976	6.19747	6.77226	6.77973	5.86183	6.45921	5.45875	5.94405	6.35976	6.19747	6.23947	6.23929	5.58118	6.04883	5.45875	5.94405	5.62805	5.66983	5.83227	5.68429
tll2363	Unknown function	General	None	hypothetical protein		tll2363	7.33399	7.37841	6.73258	7.28249	6.44282	6.41788	7.21525	7.54992	6.70773	6.68074	6.5881	6.83824	6.44282	6.41788	6.46591	6.79189	6.60855	6.97702	6.5881	6.83824	6.79151	6.49238	6.84495	7.14445
tll2364	Signal transduction	Two-component systems	circadian timing response system RpaAB-SasA	two component signal transduction system response regulator of photosystem I RpaB	rpaB	tll2364	7.29742	7.19106	7.34367	7.05028	7.32621	7.39297	7.16348	7.26151	7.29745	7.16939	7.57561	7.49068	7.32621	7.39297	7.62157	7.42128	7.58815	7.20995	7.57561	7.49068	7.58393	7.41208	7.46408	7.2682
tll2365	Energy metabolism	Photosynthesis - antenna proteins	allophycocyanin biosynthesis	phycobilisome core-membrane linker phycobiliprotein ApcE	apcE	tll2365	12.5278	11.9313	12.1854	12.1993	11.5421	11.766	11.3612	11.6332	12.0349	11.9061	12.0027	12.0869	11.5421	11.766	11.9591	11.8494	11.5884	11.515	12.0027	12.0869	11.8552	11.8441	11.661	11.6307
tll2366	Prosthetic groups_ cofactors_ and carriers	Thiamine metabolism	thiamine: TPP from HMP-PP and HET-P	thiamine-monophosphate kinase ThiL	thiL	tll2366	6.03806	6.31606	6.04269	5.57194	6.19912	6.16917	6.20798	6.09792	5.94003	6.26733	5.87233	6.04805	6.19912	6.16917	6.1419	5.94081	6.11455	6.80337	5.87233	6.04805	6.21607	6.18303	6.76545	6.21499
tll2367	Unknown function	General	None	protein of unknown function DUF2396		tll2367	5.62962	5.05953	4.28982	3.76202	4.20884	4.23962	4.69361	4.62481	4.85285	4.61197	3.96876	4.47496	4.20884	4.23962	4.90553	4.61669	4.71926	5.6228	3.96876	4.47496	4.50632	4.80538	5.3967	5.14945
tll2369	Carbohydrate metabolism	Pentose and glucuronate interconversions	pentose interconversion	ribulose-phosphate 3-epimerase Rpe	rpe	tll2369	7.0414	6.64324	7.73398	7.48242	7.3455	7.56547	6.97361	7.1001	7.63101	7.4855	7.80399	7.81128	7.3455	7.56547	7.64309	7.72012	7.99199	7.47501	7.80399	7.81128	7.85529	8.0121	7.93263	7.59091
tll2371	Translation	tRNA and rRNA base modification	tRNA modification factors - methylthiotransferases	tRNA-(MS[2]IO[6]A)-hydroxylase MiaE	miaE	tll2371	6.00813	6.07194	5.32299	5.68487	5.44872	5.06061	5.68962	5.60008	5.53185	5.04791	5.09657	5.54204	5.44872	5.06061	5.6955	5.42759	5.08615	5.6228	5.09657	5.54204	4.50632	5.32219	5.3967	5.49371
tll2372	Defense and invasion systems	General	None	universal stress protein		tll2372	6.28257	6.07194	6.09106	6.29471	5.89236	5.75832	5.47179	5.74666	5.77911	6.0722	6.0679	5.77239	5.89236	5.75832	6.12157	5.51956	6.15332	5.17859	6.0679	5.77239	5.62805	5.92365	6.14078	6.20262
tll2373	Prosthetic groups_ cofactors_ and carriers	Ubiquinone and other terpenoid-quinone biosynthesis	phylloquinone biosynthesis via SEPHCHC	2-heptaprenyl-1_4-naphthoquinone methyltransferase MenG	menG	tll2373	4.29005	4.84771	4.45035	4.67346	5.48415	5.0292	5.08026	4.79039	4.54996	4.81557	4.53335	4.02857	5.48415	5.0292	4.58267	4.61669	4.26915	4.52759	4.53335	4.02857	3.82377	4.4882	4.2006	4.6199
tll2374	Regulatory functions	Small molecule interactions	None	PAS domain sensory protein		tll2374	6.57538	6.04755	5.54831	5.97838	6.26148	5.86818	6.64584	7.00379	5.5652	5.64996	5.87233	5.43068	6.26148	5.86818	5.08575	5.42759	5.82524	5.12547	5.87233	5.43068	5.30285	5.39883	5.26332	5.75393
tll2375	Unknown function	General	None	protein of unknown function DUF490		tll2375	5.97756	6.21021	5.88696	5.11392	5.64922	5.86818	5.87862	5.64351	5.80722	5.84631	6.14419	5.94405	5.64922	5.86818	6.29498	6.18435	6.00572	6.10444	6.14419	5.94405	6.21607	5.94926	6.19039	6.07261
tll2382	Cell structure_ growth_ and death	Cell division	cytoskeleton protein	cell division tubulin protein FtsZ	ftsZ	tll2382	7.34597	7.13439	6.99616	6.82334	7.71535	7.51023	7.22791	7.3877	6.9904	7.21733	6.8682	7.25085	7.71535	7.51023	7.15663	6.98084	6.99707	6.99182	6.8682	7.25085	6.74773	7.24678	6.92029	6.88306
tll2383	Transport and binding proteins	Cations and iron carrying compounds	manganese uptake system MntABC	ABC-type Mn uptake system permease component MntB	mntB	tll2383	7.2599	7.94426	8.62805	8.48696	8.12557	8.27452	7.3717	7.06871	8.37853	8.62344	8.46896	8.12768	8.12557	8.27452	7.54744	7.78606	7.81828	7.77774	8.46896	8.12768	7.6086	7.66429	7.60768	7.92757
tll2385	Mobile and extrachromosomal element functions	Selfish genetic elements	Insertion element	ISTel5 transposase TnpA_ISTel5	tnpA_ISTel5	tll2385	1.73933	1.73933	1.73933	1.73933	2.31563	1.73933	1.73933	2.41145	1.73933	1.73933	1.73933	1.73933	2.31563	1.73933	1.73933	1.73933	2.36008	1.73933	1.73933	1.73933	1.73933	1.73933	1.73933	1.73933
tll2390	Amino acid metabolism	Cysteine and methionine metabolism	methionine degradation	adenosylhomocysteinase AhcY	ahcY	tll2390	6.78373	7.19106	8.97517	8.47137	8.85778	9.11282	7.86844	8.10055	8.93021	9.15641	8.94027	9.03047	8.85778	9.11282	8.90977	8.87667	9.06393	8.70295	8.94027	9.03047	9.06589	8.73176	8.72842	8.65712
tll2391	Unknown function	General	None	hypothetical protein		tll2391	4.6479	6.21021	5.28172	5.57194	4.96137	5.4399	7.05401	7.26151	5.27361	5.84631	5.49817	5.83192	4.96137	5.4399	5.423	4.69862	5.54265	5.22979	5.49817	5.83192	4.70587	5.0158	5.43853	5.51396
tll2392	Prosthetic groups_ cofactors_ and carriers	Porphyrin and chlorophyll metabolism	light-independent protochlorophyllide reductase	light-independent protochlorophyllide reductase subunit ChlB	chlB	tll2392	8.56228	8.07042	8.44988	8.96994	6.9129	7.08802	9.06263	9.12751	7.94649	7.67766	7.30413	7.47215	6.9129	7.08802	7.27163	7.50199	6.53224	7.00646	7.30413	7.47215	7.2957	6.96301	7.17526	7.26226
tll2395	Defense and invasion systems	Protein_ prosthetic group_ membrane repair	nicotinamide nucleotide repair	bifunctional NAD(P)H-hydrate epimerase / ADP-dependent NAD(P)H-hydrate dehydratase NnrE-nnr	nnrE-nnr	tll2395	5.58968	6.21021	5.68091	5.53222	5.63354	5.48669	5.16237	5.25221	5.72118	5.68461	5.64579	5.97077	5.63354	5.48669	6.03722	5.97361	5.16469	5.66047	5.64579	5.97077	5.72185	5.19889	5.63101	5.73684
tll2396	Glycan biosynthesis and metabolism	Peptidoglycan metabolism	peptidoglycan recycling	anhydro-N-acetylmuramic acid kinase AnmK	anmK	tll2396	4.38861	4.84771	5.36311	4.81399	5.1055	4.82449	4.73023	4.53401	5.14677	4.53691	4.67953	4.54908	5.1055	4.82449	4.31638	4.52963	4.53259	4.82503	4.67953	4.54908	5.10734	5.1103	4.76576	4.98437
tll2397	Transport and binding proteins	Unknown substrate	None	ABC-type transport system permease component		tll2397	4.93224	4.84771	6.50193	5.85528	6.34064	6.39363	4.8007	4.97314	5.96518	6.35578	6.75938	6.21367	6.34064	6.39363	6.22048	6.15608	6.15332	5.93069	6.75938	6.21367	6.21607	5.66983	6.03611	6.29876
tll2398	Mobile and extrachromosomal element functions	Selfish genetic elements	Insertion element	ISTel2 transposase OrfB TnpB_ISTel2	tnpB_ISTel2	tll2398	1.73933	1.73933	1.73933	1.73933	2.31563	1.73933	1.73933	2.68163	1.73933	1.73933	1.73933	1.73933	2.31563	1.73933	1.73933	1.73933	1.73933	1.73933	1.73933	1.73933	1.73933	1.73933	1.73933	2.36277
tll2406	Intracellular trafficking_ assembly_ and processing	Enzyme assembly	None	photosystem I assembly related protein Ycf37	ycf37	tll2406	4.99516	5.00948	5.28172	5.11392	4.68254	4.58469	5.6142	5.25221	4.33036	4.08401	3.71095	4.13042	4.68254	4.58469	4.31638	4.33707	4.26915	3.77051	3.71095	4.13042	3.40415	4.41502	3.86109	4.17737
tll2407	Transport and binding proteins	Carbohydrates_ organic alcohols_ and acids	intermembrane phospholipid trafficking MlaACDEF	outer membrane lipid asymmetry maintenance protein MlaD	mlaD	tll2407	4.6479	4.84771	4.37244	4.67346	4.98644	5.1214	5.95693	6.05041	5.14677	4.61197	5.09657	4.6864	4.98644	5.1214	4.95279	4.84934	4.71926	5.58411	5.09657	4.6864	4.50632	5.54075	5.00871	4.98437
tll2408	Prosthetic groups_ cofactors_ and carriers	Nicotinate and nicotinamide metabolism	NAD(P) biosynthesis from L-aspartate and DHAP	L-aspartate oxidase NadB	nadB	tll2408	9.16269	9.18396	8.82278	8.89012	8.2889	8.35822	8.98836	8.86295	8.69565	8.91984	8.69665	8.5282	8.2889	8.35822	8.61547	8.42913	8.18486	8.31917	8.69665	8.5282	8.62087	8.61294	8.30831	8.28478
tll2409	Energy metabolism	Photosynthesis	photosystem II other subunits in cyanobacteria	photosystem II protein PsbU	psbU	tll2409	9.08975	8.51849	9.28619	9.31958	8.84089	8.78081	7.53845	8.08495	9.00164	9.18078	9.02323	8.94573	8.84089	8.78081	8.50624	8.33787	8.69144	8.21589	9.02323	8.94573	8.67441	8.91466	8.68591	8.41094
tll2410	Regulatory functions	Small molecule interactions	None	adenylate cyclase		tll2410	7.59728	7.61215	7.09417	7.27052	6.65115	6.62985	7.54857	7.996	6.73717	6.5369	6.3298	6.36215	6.65115	6.62985	6.70311	6.91496	6.64525	7.15844	6.3298	6.36215	7.20152	6.47487	7.37051	6.72781
tll2416	Unknown function	General	None	outer membrane protein		tll2416	7.2083	8.10621	7.539	7.59222	8.2889	7.89793	7.47086	7.25456	7.65433	7.58934	7.08981	7.27243	8.2889	7.89793	7.44499	7.49074	7.07978	7.49591	7.08981	7.27243	7.02945	7.23644	7.23549	7.38763
tll2417	Mobile and extrachromosomal element functions	Selfish genetic elements	Insertion element	transposase OrfB		tll2417	4.6479	4.90373	5.00512	5.21809	5.35608	5.48669	3.7779	3.72383	5.46271	5.33752	5.09657	5.64533	5.35608	5.48669	6.16195	6.31795	5.30982	5.83523	5.09657	5.64533	6.11619	5.19889	4.89247	5.45235
tll2418	Nucleic acid metabolism	Purine metabolism	guanine ribonucleotide biosynthesis from IMP	glutamate hydrolyzing GMP synthase GuaA	guaA	tll2418	10.2371	10.0187	9.19254	9.69776	8.99387	8.98701	9.35849	9.76724	9.09263	9.25728	9.08247	9.12243	8.99387	8.98701	9.08241	9.23807	8.85293	9.20609	9.08247	9.12243	9.42299	9.36245	9.46641	9.48743
tll2421	Regulatory functions	Protein interactions	None	serine/threonine protein phosphatase PppA	pppA	tll2421	4.93224	5.48171	5.4401	5.40597	5.44872	5.1214	5.21458	5.50904	4.90629	4.81557	4.87356	4.98023	5.44872	5.1214	4.90553	5.37928	4.71926	5.32697	4.87356	4.98023	4.70587	5.36103	5.00871	4.89398
tll2422	Unknown function	General	None	protein of unknown function DUF3370		tll2422	9.13188	9.15008	6.42862	6.31818	6.90642	6.60895	7.9811	7.90565	6.35565	6.71456	6.28559	6.6531	6.90642	6.60895	6.75677	6.44018	6.40959	6.75214	6.28559	6.6531	6.24788	6.22554	6.35166	6.25149
tll2424	Unknown function	General	None	DUF88 domain protein		tll2424	6.00813	6.33633	5.85928	5.31513	7.18875	6.69079	6.18216	6.08226	6.61561	6.31224	6.30787	6.51497	7.18875	6.69079	6.22048	6.09779	6.60855	6.23472	6.30787	6.51497	6.36851	6.16129	5.95227	6.32183
tll2425	Translation	tRNA and rRNA base modification	23S rRNA modification	23S rRNA m2A2503 methyltransferase RlmN	rlmN	tll2425	4.79727	5.28624	5.83105	5.53222	5.41238	5.15085	5.72589	5.80515	5.14677	5.90621	5.45875	5.64533	5.41238	5.15085	5.6955	5.60596	5.42038	5.86776	5.45875	5.64533	5.62805	5.24119	4.83054	5.38795
tll2427	Unknown function	Enzymes of unknown specificity	None	glycosyl transferase family 2		tll2427	1.73933	4.59815	3.64533	4.51714	3.20975	3.6044	5.6142	5.70629	3.46611	2.93577	3.55941	3.91824	3.20975	3.6044	4.24085	3.84317	3.08841	3.61548	3.55941	3.91824	3.12183	1.73933	3.19449	3.4198
tll2429	Energy metabolism	Photosynthesis	photosystem I	cytochrome CytM	cytM	tll2429	3.4661	3.33221	3.13249	3.4309	3.61423	4.12254	3.34496	3.05019	3.46611	3.56206	2.9339	3.14754	3.61423	4.12254	4.45595	3.50175	4.11549	4.14796	2.9339	3.14754	3.99098	4.16858	3.72508	4.37182
tll2430	Unknown function	General	None	protein of unknown function DUF1537		tll2430	6.06737	5.36767	6.2271	5.11392	5.89236	5.92011	4.69361	4.33224	6.25739	5.9637	6.23999	6.04805	5.89236	5.92011	6.10094	5.90724	5.97718	5.99098	6.23999	6.04805	6.18354	5.97443	5.26332	5.59218
tll2431	Mobile and extrachromosomal element functions	Selfish genetic elements	Insertion element	ISTel3 transposase TnpA_ISTel3	tnpA_ISTel3	tll2431	4.79727	4.95759	4.20187	3.76202	4.07144	4.18235	4.57762	4.38553	4.54996	4.53691	3.71095	3.91824	4.07144	4.18235	4.75339	3.68401	3.8785	4.68423	3.71095	3.91824	3.82377	4.07534	4.2006	4.06853
tll2435	Amino acid metabolism	Phenylalanine_ tyrosine and tryptophan biosynthesis	tyrosine biosynthesis from prephanate	arogenate dehydrogenase (NADP+) TyrAa	tyrAa	tll2435	3.4661	4.20559	3.64533	3.89985	4.51903	4.05994	3.70257	3.63469	3.86011	3.38891	2.9339	3.51595	4.51903	4.05994	4.16087	4.22958	3.8119	3.77051	2.9339	3.51595	3.82377	4.33772	3.19449	4.12405
tll2438	Signal transduction	Two-component systems	None	two component signal transduction system response regulator		tll2438	6.06737	5.48171	6.70181	6.4084	6.62768	6.57703	6.12908	5.82413	6.82205	6.87269	6.64166	6.55077	6.62768	6.57703	6.01534	5.97361	6.74158	6.2837	6.64166	6.55077	6.21607	6.34601	6.61026	6.39976
tll2439	Transport and binding proteins	Cations and iron carrying compounds	cobalt uptake system CbiOMNQ and nickel uptake system CbiKLMNOQ	ECF-type cobalt transport system ATPase component CbiO	cbiO	tll2439	1.73933	2.89279	2.56402	2.96771	3.38847	2.66508	2.97827	2.68163	2.86875	3.18568	2.59573	3.14754	3.38847	2.66508	3.23897	3.68401	1.73933	3.4383	2.59573	3.14754	1.73933	3.11099	2.94323	3.51082
tll2440	Transport and binding proteins	Cations and iron carrying compounds	cobalt uptake system CbiOMNQ and nickel uptake system CbiKLMNOQ	ECF-type cobalt transport system permease component CbiQ	cbiQ	tll2440	4.79727	4.11142	4.72433	4.51714	4.20884	4.23962	4.49453	4.21898	3.9684	4.28357	4.45404	4.61944	4.20884	4.23962	4.99851	4.52963	4.9447	4.44209	4.45404	4.61944	4.70587	4.91452	5.47916	5.09654
tll2441	Transport and binding proteins	Cations and iron carrying compounds	cobalt uptake system CbiOMNQ and nickel uptake system CbiKLMNOQ	ECF-type cobalt transport system substrate-binding component CbiN	cbiN	tll2441	2.99457	3.9004	3.77734	4.43183	3.9713	3.69247	2.82011	3.63469	3.30039	3.38891	4.87356	4.22508	3.9713	3.69247	4.45595	3.98486	4.61029	4.35092	4.87356	4.22508	4.88042	5.36103	5.43853	4.92476
tll2442	Transport and binding proteins	Cofactors and prosthetic groups	cobalt uptake system CbiOMNQ and nickel uptake system CbiKLMNOQ	ECF-type cobalt transport system substrate-binding component CbiM	cbiM	tll2442	5.2221	5.86406	5.00512	4.67346	5.15046	5.23569	4.9628	5.3864	4.90629	5.20009	5.93098	5.61172	5.15046	5.23569	5.99312	5.90724	6.26373	5.66047	5.93098	5.61172	6.89546	6.60927	6.55457	6.85174
tll2444	Nucleic acid metabolism	DNA replication_ recombination_ and repair	recFOR recombination pathway	DNA replication and repair protein RecF	recF	tll2444	2.99457	3.50064	2.56402	2.62064	3.3026	3.16909	3.23578	3.19351	3.30039	2.5971	3.55941	2.57336	3.3026	3.16909	3.23897	3.28704	2.95422	3.4383	3.55941	2.57336	1.73933	1.73933	2.6026	3.09393
tll2445	Unknown function	General	None	protein of unknown function DUF427		tll2445	4.72458	3.64844	2.89075	3.60749	3.68112	3.6044	4.10027	4.79039	3.74195	3.71377	3.18347	2.90348	3.68112	3.6044	3.88744	4.22958	3.50391	3.77051	3.18347	2.90348	3.63157	3.74814	4.62641	3.74927
tll2446	Signal transduction	Two-component systems	None	two component signal transduction system response regulator		tll2446	4.6479	4.78937	4.45035	5.16696	5.23631	5.48669	4.99309	4.66808	5.05543	4.93653	4.74724	5.26723	5.23631	5.48669	5.31923	4.98544	5.05897	5.27921	4.74724	5.26723	5.03567	5.19889	5.1669	5.64815
tll2447	Intracellular trafficking_ assembly_ and processing	Peptidases	Protease:Arg/Pro metabolism	N-acyl-L-amino acid amidohydrolase Ama	ama	tll2447	6.17899	5.77762	6.29057	5.78953	6.34064	6.38136	5.98709	6.54883	6.17365	6.51787	6.67629	6.36215	6.34064	6.38136	6.01534	6.26599	6.64525	6.35417	6.67629	6.36215	6.42523	6.11681	6.53552	6.72781
tll2449	Unknown function	General	None	hypothetical protein		tll2449	5.16868	5.40671	4.78516	4.8793	4.61942	4.05994	3.9165	3.72383	4.33036	3.97184	4.45404	4.47496	4.61942	4.05994	4.24085	4.69862	3.74167	4.44209	4.45404	4.47496	4.13937	4.33772	3.5727	3.74927
tll2450	Prosthetic groups_ cofactors_ and carriers	Pantothenate and CoA biosynthesis	pantothenate biosynthesis from aspartate and 2-oxoisovalerate	bifunctional pantoate ligase / cytidylate kinase PanC-cmk	panC-cmk	tll2450	4.29005	4.7285	5.6489	5.00148	6.66658	6.8417	4.31161	3.95912	5.94003	6.01898	6.82256	6.38217	6.66658	6.8417	6.44971	6.44018	6.50254	6.2096	6.82256	6.38217	6.79151	6.57683	6.26173	6.09957
tll2453	Intracellular trafficking_ assembly_ and processing	Chaperone and folding catalysis	heat shock proteins	protein complex disaggregase ClpB2	clpB2	tll2453	7.1133	7.50001	7.046	6.82334	7.33589	7.40514	7.70157	7.68541	6.97812	7.02866	7.01064	7.14951	7.33589	7.40514	6.93024	7.01269	7.0182	7.23504	7.01064	7.14951	6.97354	7.13988	7.19966	7.36008
tll2454	Unknown function	General	None	hypothetical protein		tll2454	6.49146	6.67539	5.28172	5.05882	4.85639	4.66929	6.39939	6.90058	5.3135	5.33752	4.74724	4.7503	4.85639	4.66929	4.75339	4.33707	4.40718	4.14796	4.74724	4.7503	4.3946	4.62386	4.47153	4.6199
tll2455	Unknown function	General	None	hypothetical protein		tll2455	5.37127	5.89176	4.89944	5.00148	5.01107	4.12254	6.23335	5.93302	4.73945	4.87735	4.60836	4.39663	5.01107	4.12254	4.16087	4.61669	4.45027	4.44209	4.60836	4.39663	3.63157	4.16858	4.69782	4.41639
tll2456	Transport and binding proteins	Cations and iron carrying compounds	potassium homeostasis	potassium voltage-gated channel		tll2456	7.22137	7.32876	6.39051	6.43009	5.50154	5.53199	7.25907	7.4377	5.86183	6.09809	5.61029	5.61172	5.50154	5.53199	5.61031	5.87287	5.28664	5.83523	5.61029	5.61172	5.4747	5.60675	5.47916	5.59218
tll2458	Prosthetic groups_ cofactors_ and carriers	Ubiquinone and other terpenoid-quinone biosynthesis	phylloquinone biosynthesis via SEPHCHC	naphthoate synthase MenB	menB	tll2458	5.46268	5.99747	6.01788	5.94858	6.5549	6.45349	6.34227	6.28738	5.69132	6.12353	5.81118	5.86079	6.5549	6.45349	6.12157	6.03705	5.79282	5.69717	5.81118	5.86079	5.41969	5.84394	5.1669	5.62974
tll2463	Intracellular trafficking_ assembly_ and processing	Peptidases	cytoplasmic protease	D-alanyl-D-alanine carboxypeptidase family protein DdpX	ddpX	tll2463	6.53404	7.89737	6.31112	6.82334	7.01887	6.89444	7.46552	7.15345	6.50011	6.51787	5.84208	6.34186	7.01887	6.89444	7.12638	6.57434	6.35522	7.10501	5.84208	6.34186	5.41969	5.81635	5.76828	6.09957
tll2464	Energy metabolism	Photosynthesis	photosystem II other common subunits	photosystem II reaction center protein Psb27	psb27	tll2464	5.77908	5.62083	6.90457	6.68589	5.01107	5.46349	6.07396	6.09792	5.69132	6.01898	5.71426	5.80247	5.01107	5.46349	5.38924	6.18435	5.4415	5.66047	5.71426	5.80247	5.17554	5.54075	5.51866	5.17519
tll2466	Nucleic acid metabolism	DNA replication_ recombination_ and repair	mismatch excision repair	DNA mismatch repair protein MutL	mutL	tll2466	5.16868	5.32754	4.37244	4.24342	4.74292	4.66929	6.14253	6.43023	4.48058	3.97184	4.36988	4.02857	4.74292	4.66929	4.58267	4.33707	4.11549	4.89046	4.36988	4.02857	3.99098	4.33772	5.30919	4.37182
tll2467	Prosthetic groups_ cofactors_ and carriers	Pantothenate and CoA biosynthesis	coenzyme A biosynthesis from pantothenate	bifunctional phosphopantothenoylcysteine decarboxylase / phosphopantothenate--cysteine ligase CoaB-CoaC	coaB-coaC	tll2467	6.81858	6.55956	5.99264	6.70381	5.69524	5.39153	6.91219	7.21925	5.62965	5.24739	5.64579	5.30988	5.69524	5.39153	6.08002	6.03705	5.26307	5.46133	5.64579	5.30988	5.76653	5.75953	5.76828	6.22726
tll2470	Cell structure_ growth_ and death	Chromosome and assoicated proteins	nucleoid associated proteins	Dps family DNA-binding stress response protein		tll2470	7.9433	7.62866	7.24046	7.18387	6.81245	6.82367	6.87242	7.24054	7.27756	7.30869	7.44123	7.07777	6.81245	6.82367	7.75272	7.47939	8.27241	7.96175	7.44123	7.07777	8.27294	7.91821	8.6287	8.29354
tll2474	Transport and binding proteins	Cations and iron carrying compounds	None	Na+/H+ antiporter NhaS5	nhaS5	tll2474	7.52533	6.93642	7.22971	7.45097	7.20469	6.82367	7.27135	7.45601	6.9022	6.93138	7.07691	6.98929	7.20469	6.82367	6.9534	7.1189	7.09312	6.96207	7.07691	6.98929	7.15202	6.92487	7.51355	7.23825
tll2475	Amino acid metabolism	Phenylalanine_ tyrosine and tryptophan biosynthesis	tryptophan biosynthesis from chorismate	tryptophan synthase beta subunit TrpB	trpB	tll2475	6.57538	6.75277	7.3536	7.10521	7.40648	7.42916	6.67388	6.37991	7.32678	7.41531	7.51955	7.50898	7.40648	7.42916	7.54744	7.43309	7.42377	7.49591	7.51955	7.50898	7.49411	7.49248	7.24723	7.23218
tll2476	Unknown function	General	None	protein of unknown function DUF1350		tll2476	4.6479	4.01011	4.00658	3.60749	3.38847	2.864	4.31161	3.88533	3.30039	4.18748	2.59573	3.91824	3.38847	2.864	3.39938	3.28704	3.94186	3.77051	2.59573	3.91824	3.82377	3.11099	4.09677	4.58152
tll2478	Unknown function	Enzymes of unknown specificity	None	glycosly transferase family 2		tll2478	7.02657	7.86291	5.40212	6.22192	4.93585	4.86074	7.85627	7.06871	5.23258	5.29317	5.19613	3.51595	4.93585	4.86074	4.24085	4.33707	5.18993	5.17859	5.19613	3.51595	4.88042	4.74746	4.09677	5.32051
tlr0001	Energy metabolism	Electron transport	None	NADPH2:quinone reductase Qor	qor	tlr0001	4.72458	4.78937	5.80226	5.49136	6.14499	6.19747	4.83465	5.04009	6.03809	5.9637	6.16874	5.97077	6.14499	6.19747	6.48194	6.77342	5.96269	6.25942	6.16874	5.97077	6.18354	5.97443	5.86322	6.0029
tlr0005	Energy metabolism	Nitrogen metabolism	urease	urease alpha subunit UreC	ureC	tlr0005	6.12427	6.2955	6.2271	5.68487	7.14537	6.77761	6.47573	6.41781	6.56724	6.37707	6.7101	6.32127	7.14537	6.77761	6.85844	5.76451	6.67217	6.86897	6.7101	6.32127	6.42523	6.8857	6.3074	6.22726
tlr0006	Unknown function	General	None	hypothetical protein		tlr0006	3.80237	3.7806	3.13249	1.73933	3.54354	3.2941	4.31161	3.95912	2.54788	2.93577	3.84626	3.79773	3.54354	3.2941	3.66705	3.68401	3.58833	4.89046	3.84626	3.79773	3.99098	3.30548	3.98419	3.74927
tlr0010	Transport and binding proteins	Unknown substrate	None	ABC-type drug export system ATPase component		tlr0010	5.41771	5.74761	6.74773	6.68589	6.80549	6.86831	5.8295	5.95039	6.80824	7.16939	7.40042	7.02788	6.80549	6.86831	6.94186	7.05917	7.22615	7.18443	7.40042	7.02788	7.24938	7.46618	7.37051	7.32631
tlr0011	Unknown function	General	None	hypothetical protein		tlr0011	4.29005	4.11142	4.72433	4.81399	4.11882	4.39823	4.31161	4.02899	4.48058	4.28357	3.18347	4.61944	4.11882	4.39823	4.64193	4.33707	4.49204	5.27921	3.18347	4.61944	4.79586	4.74746	4.76576	4.98437
tlr0012	Transport and binding proteins	Carbohydrates_ organic alcohols_ and acids	lipopolysaccharide export LptABCDFG	ABC-type lipopolysaccharide export system permease component LptF	lptF	tlr0012	3.64552	4.11142	4.00658	3.89985	4.44781	4.18235	4.57762	4.79039	4.24857	3.56206	3.96876	4.31355	4.44781	4.18235	3.39938	4.77601	4.3627	4.89046	3.96876	4.31355	3.99098	4.25579	4.38705	4.41639
tlr0018	Carbohydrate metabolism	Fructose and mannose metabolism	None	bifunctional mannose-1-phosphate guyanyltranferase / mannose-6-phosphate isomerase AlgA	algA	tlr0018	6.71141	6.43358	6.4473	6.34127	6.39727	6.54437	6.45433	6.54883	6.88915	6.55569	6.69329	6.73316	6.39727	6.54437	6.68938	6.531	6.71594	6.52677	6.69329	6.73316	6.63208	6.8857	6.99188	6.61104
tlr0027	Unknown function	General	None	hypothetical protein		tlr0027	4.99516	4.52809	4.84346	4.51714	5.72511	5.59735	4.8007	4.97314	5.23258	5.68461	5.37648	5.26723	5.72511	5.59735	5.6955	5.60596	6.19108	6.07691	5.37648	5.26723	5.62805	5.66983	6.3074	5.78753
tlr0028	Unknown function	General	None	uncharacterized protein		tlr0028	4.06844	4.11142	3.49772	3.89985	3.38847	4.18235	4.10027	4.53401	3.61168	3.56206	4.2802	3.14754	3.38847	4.18235	4.52076	3.68401	4.40718	4.60812	4.2802	3.14754	4.27297	3.86656	4.47153	4.54205
tlr0029	Signal transduction	Two-component systems	circadian timing response system RpaAB-SasA	two component signal transduction system histidine kinase controlling circadian rhythm SasA	sasA	tlr0029	4.79727	4.37632	4.45035	4.24342	4.8008	3.77478	4.40611	4.48627	3.9684	3.84923	3.38646	3.91824	4.8008	3.77478	3.98499	4.11281	4.26915	3.4383	3.38646	3.91824	3.40415	3.47163	3.86109	4.01059
tlr0035	Unknown function	General	None	hypothetical protein		tlr0035	7.81984	7.57857	6.24857	6.82334	4.93585	5.06061	6.71044	6.9871	5.94003	5.68461	5.49817	5.80247	4.93585	5.06061	6.64737	6.71653	5.97718	7.15844	5.49817	5.80247	6.58309	5.78822	6.68131	6.46336
tlr0036	Defense and invasion systems	Detoxification and inactivation	oxidative stress	superoxide dismutase Sod2	sod2	tlr0036	5.62962	5.48171	4.45035	5.40597	5.08248	4.78727	4.93184	4.62481	5.3135	4.99332	4.53335	4.98023	5.08248	4.78727	5.20728	4.91903	5.18993	6.13146	4.53335	4.98023	4.88042	4.91452	5.1669	5.85243
tlr0041	Fatty acid and lipid metabolism	Biosynthesis	fatty acid biosynthesis from acetyl-CoA	malonyl CoA-acyl carrier protein transacylase FabD	fabD	tlr0041	4.48055	4.45429	6.51969	6.11874	7.02487	7.28521	4.65601	4.38553	6.39315	6.5369	7.32609	7.00227	7.02487	7.28521	6.34843	6.3681	6.50254	6.25942	7.32609	7.00227	6.55795	6.26682	6.3297	5.9446
tlr0042	Fatty acid and lipid metabolism	Glycerolipid and glycerophospholid metabolism	phosphatidylglycerol biosynthesis	1-acyl-sn-glycerol-3-phosphate acyltransferase PlsC	plsC	tlr0042	3.64552	5.00948	5.58263	5.53222	6.13392	5.63933	4.61737	4.21898	5.42685	5.68461	5.57389	5.50588	6.13392	5.63933	5.51973	5.56341	5.18993	5.22979	5.57389	5.50588	5.41969	5.1103	5.1669	5.51396
tlr0050	Translation	Transfer RNA biogenesis	tRNA aminoacylation	tyrosyl-tRNA synthetase TyrS	tyrS	tlr0050	4.06844	4.01011	4.84346	4.02449	6.16689	6.36897	4.0418	3.63469	5.80722	5.29317	5.95943	5.74167	6.16689	6.36897	4.75339	5.04886	5.91832	4.60812	5.95943	5.74167	6.11619	5.57413	5.11611	5.09654
tlr0051	Intracellular trafficking_ assembly_ and processing	Peptidases	None	Zn-dependent proteinase family M16		tlr0051	7.33399	7.65306	7.70326	7.62077	7.76276	7.85867	8.02526	7.89674	7.49984	7.73642	7.90225	7.69625	7.76276	7.85867	7.97259	7.99169	7.7817	7.75191	7.90225	7.69625	7.86556	7.70983	7.57076	7.93506
tlr0052	Intracellular trafficking_ assembly_ and processing	Enzyme assembly	cytochrome c biogenesis system II	c-type cytochrome biogenesis protein CcdA	ccdA	tlr0052	5.88175	5.71695	5.51314	5.26744	5.44872	5.55411	5.5947	5.95039	5.53185	4.99332	5.61029	5.26723	5.44872	5.55411	6.22048	6.00568	5.60006	6.07691	5.61029	5.26723	5.76653	5.66983	6.0087	5.75393
tlr0053	Transport and binding proteins	Amino acids_ peptides and amines	neutral amino acid uptake sysetm NatABCDE	ABC-type neutral amino acid uptake sytem ATPase component NatE	natE	tlr0053	3.80237	4.29363	3.13249	3.89985	4.11882	4.23962	4.49453	4.15859	3.9684	3.71377	3.55941	3.51595	4.11882	4.23962	3.98499	4.22958	4.0601	3.61548	3.55941	3.51595	3.82377	4.4882	2.6026	3.88648
tlr0055	Transport and binding proteins	Accesory functions	TonB energy transduction system	outer membrane transport energizing sytem membrane anchored component ExbD	exbD	tlr0055	5.54859	5.10786	5.15016	5.26744	5.19403	5.41592	4.5367	4.86636	5.00744	5.24739	5.19613	5.43068	5.19403	5.41592	5.08575	5.60596	5.30982	4.89046	5.19613	5.43068	5.30285	5.15529	5.63101	5.2737
tlr0056	Translation	Ribosomal proteins: synthesis and modification	Ribosome biogeneses GTPases	GTP-binding protein Era	era	tlr0056	5.97756	5.74761	5.00512	5.21809	4.71305	5.26287	5.47179	5.57786	5.05543	5.33752	5.28916	4.92617	4.71305	5.26287	5.7759	5.27745	5.21473	5.17859	5.28916	4.92617	5.24062	4.80538	4.95179	5.32051
tlr0057	Regulatory functions	Small molecule interactions	urease active site biosynthesis UreEFGH	Ni2+ binding GTPase regulating urease expression/maturation UreG	ureG	tlr0057	4.29005	4.95759	4.52408	4.94172	4.29324	4.82449	3.62246	4.27679	4.24857	4.93653	5.04403	4.47496	4.29324	4.82449	4.16087	4.43672	4.57199	4.35092	5.04403	4.47496	4.3946	4.68703	4.29701	4.37182
tlr0058	Intracellular trafficking_ assembly_ and processing	Peptidases	None	serine proteinase		tlr0058	7.33399	6.97567	7.08228	6.93371	6.47824	6.38136	7.3717	7.57247	7.7798	7.65173	7.39003	7.19543	6.47824	6.38136	6.67551	6.82814	7.158	7.15844	7.39003	7.19543	7.24938	7.00016	7.38121	7.62834
tlr0059	Unknown function	General	None	protein of unknown function DUF928		tlr0059	6.03806	5.68562	5.68091	4.81399	5.27736	5.26287	5.77863	6.41781	6.58355	6.45921	5.77959	6.27919	5.27736	5.26287	5.97054	5.60596	5.99152	6.3993	5.77959	6.27919	5.93253	5.99916	6.41559	6.09957
tlr0066	Cell structure_ growth_ and death	Cell division	None	cell division protein ZipS	zipS	tlr0066	5.58968	5.74761	4.59409	4.43183	3.86291	4.05994	5.86244	5.57786	4.33036	4.18748	3.18347	3.79773	3.86291	4.05994	3.98499	3.84317	4.21985	4.25324	3.18347	3.79773	4.13937	3.74814	4.55113	4.06853
tlr0067	Prosthetic groups_ cofactors_ and carriers	Riboflavin metabolism	riboflavin_ FAD and FMN from GTP and ribulose-5-P	6_7-dimethyl-8-ribityllumazine synthase RibH	ribH	tlr0067	2.99457	3.7806	4.20187	4.24342	4.41077	3.85213	4.45103	4.21898	3.86011	4.08401	4.18419	3.91824	4.41077	3.85213	4.31638	4.43672	4.21985	4.03374	4.18419	3.91824	3.63157	4.33772	3.19449	4.17737
tlr0069	Amino acid metabolism	Alanine_ aspartate and glutamate metabolism	aspartate semialdehyde biosynthesis from aspartate	aspartate-semialdehyde dehydrogenase Asd	asd	tlr0069	7.72208	7.31862	7.99717	7.99249	7.11758	7.3807	7.02529	7.52123	7.42044	7.42555	7.75627	7.86197	7.11758	7.3807	7.49318	7.28454	7.41318	7.52671	7.75627	7.86197	7.58393	7.8247	7.49397	7.47241
tlr0074	Unknown function	General	None	hypothetical protein		tlr0074	4.56675	5.2437	4.28982	3.60749	3.80513	4.05994	3.9165	4.15859	4.24857	4.18748	3.18347	4.31355	3.80513	4.05994	4.16087	4.43672	4.0023	4.14796	3.18347	4.31355	3.63157	4.16858	4.2006	3.88648
tlr0081	Translation	Ribosomal proteins: synthesis and modification	ribosome large subunit	LSU ribosomal protein L3 RplC	rplC	tlr0081	7.1951	7.40739	7.9258	8.18319	8.29635	8.32019	7.8885	7.86512	8.0902	7.88479	8.73818	8.3418	8.29635	8.32019	8.36667	8.1287	8.11143	7.67153	8.73818	8.3418	8.15231	8.28711	7.66134	7.72221
tlr0082	Translation	Ribosomal proteins: synthesis and modification	ribosome large subunit	LSU ribosomal protein L4 RplD	rplD	tlr0082	7.78505	7.53546	9.03189	8.96253	9.33634	9.47195	8.12332	8.45017	9.09547	8.90894	9.43282	9.42656	9.33634	9.47195	9.14406	9.12616	8.94217	8.86832	9.43282	9.42656	9.04796	8.97185	8.91667	8.94355
tlr0083	Translation	Ribosomal proteins: synthesis and modification	ribosome large subunit	LSU ribosomal protein L23 RplW	rplW	tlr0083	7.22137	7.0511	8.51322	8.48178	8.5144	8.56204	6.91219	7.38133	8.42446	8.20905	8.65823	8.6527	8.5144	8.56204	8.31846	8.41134	8.4039	8.27753	8.65823	8.6527	8.19365	8.50513	8.46737	8.23713
tlr0084	Translation	Ribosomal proteins: synthesis and modification	ribosome large subunit	LSU ribosomal protein L2 RplB	rplB	tlr0084	8.92779	8.36446	10.3056	10.1999	9.85753	10.0702	8.44654	8.94947	9.92994	9.63129	10.2998	10.2881	9.85753	10.0702	10.0867	10.1626	9.71472	9.89389	10.2998	10.2881	10.0457	9.9933	9.92328	9.84717
tlr0086	Translation	Ribosomal proteins: synthesis and modification	ribosome large subunit	LSU ribosomal protein L22 RplV	rplV	tlr0086	7.8705	7.4264	8.28336	8.68917	7.9973	8.20666	6.78944	7.38133	8.07876	8.1173	8.26248	8.36206	7.9973	8.20666	8.21691	8.13594	7.82229	8.12492	8.26248	8.36206	8.02981	8.0539	7.93989	8.01847
tlr0087	Translation	Ribosomal proteins: synthesis and modification	ribosome small subunit	SSU ribosomal protein S3 RpsC	rpsC	tlr0087	9.09686	8.63741	10.2588	10.3222	10.1257	10.3488	8.25895	8.62214	9.93471	9.95654	10.5857	10.3477	10.1257	10.3488	10.0893	9.93031	9.7158	9.7338	10.5857	10.3477	10.0879	10.1612	9.94867	9.82518
tlr0088	Translation	Ribosomal proteins: synthesis and modification	ribosome large subunit	LSU ribosomal protein L16 RplP	rplP	tlr0088	7.87877	7.84889	9.322	9.46572	8.86615	9.0269	7.50245	7.79014	8.78638	8.66291	9.42012	9.1045	8.86615	9.0269	8.9506	8.868	8.75361	8.74283	9.42012	9.1045	9.03438	9.00876	8.93856	8.90595
tlr0091	Translation	Ribosomal proteins: synthesis and modification	ribosome large subunit	LSU ribosomal protein L14 RplN	rplN	tlr0091	8.0201	7.3978	9.03498	9.09049	9.06831	9.23366	7.41108	7.35555	8.89149	8.81472	9.20302	9.19765	9.06831	9.23366	8.87988	9.00482	8.81321	8.97635	9.20302	9.19765	9.17312	8.78237	8.94938	8.8377
tlr0092	Translation	Ribosomal proteins: synthesis and modification	ribosome large subunit	LSU ribosomal protein L24 RplX	rplX	tlr0092	8.31042	8.11795	9.71929	9.78861	9.63364	9.77809	7.78955	8.08102	9.31374	9.52819	9.79736	9.71747	9.63364	9.77809	9.16899	9.28117	9.30205	9.30412	9.79736	9.71747	9.44027	9.55357	9.44617	9.29723
tlr0093	Translation	Ribosomal proteins: synthesis and modification	ribosome large subunit	LSU ribosomal protein L5 RplE	rplE	tlr0093	8.76776	8.39854	9.78859	9.99892	9.64244	9.86869	8.35723	8.52144	9.58238	9.65758	9.89053	9.91384	9.64244	9.86869	9.21281	9.32302	9.48884	9.10432	9.89053	9.91384	9.73444	9.72785	9.65232	9.38046
tlr0094	Translation	Ribosomal proteins: synthesis and modification	ribosome small subunit	SSU ribosomal protein S8 RpsH	rpsH	tlr0094	7.93539	7.50001	8.71914	9.08708	8.72049	8.81312	6.93553	7.3685	8.54163	8.73876	9.23238	9.16631	8.72049	8.81312	8.55245	8.59072	8.46669	8.41553	9.23238	9.16631	8.5526	8.78237	8.47738	8.45326
tlr0095	Translation	Ribosomal proteins: synthesis and modification	ribosome large subunit	LSU ribosomal protein L6 RplF	rplF	tlr0095	8.6422	8.07645	9.35201	9.40411	9.4883	9.41897	7.72407	8.16131	9.33553	9.12848	9.59979	9.44568	9.4883	9.41897	9.16156	9.29094	9.20564	9.25288	9.59979	9.44568	9.42646	9.35052	9.14724	9.15544
tlr0096	Translation	Ribosomal proteins: synthesis and modification	ribosome large subunit	LSU ribosomal protein L18 RplR	rplR	tlr0096	7.89518	7.67707	8.56539	8.59161	8.01548	8.21013	6.9585	7.25456	8.11842	8.14234	8.56439	8.47802	8.01548	8.21013	8.30052	8.15032	8.19107	7.98411	8.56439	8.47802	8.3185	8.49216	8.29705	8.21577
tlr0097	Translation	Ribosomal proteins: synthesis and modification	ribosome small subunit	SSU ribosomal protein S5 RpsE	rpsE	tlr0097	8.64705	8.20305	9.39348	9.57186	9.05372	9.36241	7.4331	7.89227	9.04344	9.10319	9.49953	9.53763	9.05372	9.36241	9.22949	9.20747	8.98926	8.92719	9.49953	9.53763	9.34441	9.19107	9.16282	9.0508
tlr0098	Translation	Ribosomal proteins: synthesis and modification	ribosome large subunit	LSU ribosomal protein L15 RplO	rplO	tlr0098	9.02788	8.46436	9.22804	9.33976	8.62112	8.81767	7.89248	8.32297	8.74354	8.80691	9.22363	9.08635	8.62112	8.81767	8.82448	8.87667	8.91052	8.9614	9.22363	9.08635	9.08359	8.95304	9.02637	9.00708
tlr0099	Intracellular trafficking_ assembly_ and processing	Protein export_ secretion_ and sorting	Sec protein export system	preprotein translocase subunit SecY	secY	tlr0099	10.0737	9.27325	9.95099	10.1271	9.61688	9.76281	9.26492	9.66736	9.72133	9.89525	9.97458	9.93767	9.61688	9.76281	9.56429	9.52132	9.77281	9.66859	9.97458	9.93767	9.8214	9.67334	9.9754	9.88727
tlr0100	Nucleic acid metabolism	Purine metabolism	adenosine monophosphate (AMP) biosynthesis from inosine monophosphate (IMP)	adenylate kinase Adk	adk	tlr0100	8.54679	8.24111	8.78295	9.02437	8.91538	9.04838	8.03968	8.35908	8.59482	8.70554	9.10168	8.70123	8.91538	9.04838	8.59354	8.46408	8.74941	8.30739	9.10168	8.70123	8.8188	8.67931	8.6729	8.69949
tlr0103	Translation	Ribosomal proteins: synthesis and modification	ribosome small subunit	SSU ribosomal protein S13 RpsM	rpsM	tlr0103	6.63526	6.09593	7.59864	7.66713	7.3455	7.49892	6.61725	6.88263	7.53377	7.18152	8.0079	7.82594	7.3455	7.49892	7.45314	7.43309	7.46024	7.38824	8.0079	7.82594	7.59632	7.57685	7.51355	7.29173
tlr0104	Translation	Ribosomal proteins: synthesis and modification	ribosome small subunit	SSU ribosomal protein S11 RpsK	rpsK	tlr0104	7.68482	7.53546	8.58658	8.5964	8.48861	8.57555	7.25289	7.64342	8.32626	8.35009	8.67544	8.6812	8.48861	8.57555	8.11795	8.36277	8.23382	8.02782	8.67544	8.6812	8.64491	8.46586	8.46234	8.29354
tlr0105	Transcription	RNA polymerase	RNA polymerase RpoABCEZ	DNA-directed RNA polymerase alpha subunit RpoA	rpoA	tlr0105	8.75882	8.36446	9.9801	10.0645	9.78963	9.96527	8.64354	8.91018	9.77372	9.76427	10.2718	10.1033	9.78963	9.96527	9.74425	9.68084	9.66873	9.65704	10.2718	10.1033	9.99979	9.91121	9.92328	9.77601
tlr0106	Translation	Ribosomal proteins: synthesis and modification	ribosome large subunit	LSU ribosomal protein L17 RplQ	rplQ	tlr0106	7.9114	7.7618	8.48641	8.65278	8.16681	8.12446	7.56363	7.95797	8.26699	8.03276	8.64082	8.56363	8.16681	8.12446	8.4504	8.1287	8.06145	8.18406	8.64082	8.56363	8.42649	8.45252	8.05127	8.35343
tlr0107	Translation	tRNA and rRNA base modification	tRNA modification factors - pseudoridine synthases	tRNA pseudouridine38-40 synthase TruA	truA	tlr0107	8.61275	8.45976	8.81921	8.89403	8.33063	8.64641	8.21196	8.46832	8.61872	8.62788	8.93314	8.80849	8.33063	8.64641	8.79915	8.622	8.49959	8.68031	8.93314	8.80849	8.79751	8.67549	8.65978	8.84963
tlr0108	Translation	Ribosomal proteins: synthesis and modification	ribosome large subunit	LSU ribosomal protein L13 RplM	rplM	tlr0108	8.34665	8.31943	8.80119	8.83435	8.44457	8.5429	7.72853	8.03305	8.40626	8.6323	7.90954	8.30039	8.44457	8.5429	8.38381	8.3189	7.98486	8.35392	7.90954	8.30039	7.84495	8.10024	8.00359	8.18156
tlr0109	Translation	Ribosomal proteins: synthesis and modification	ribosome small subunit	SSU ribosomal protein S9 RpsI	rpsI	tlr0109	7.53583	7.13439	7.83662	7.87891	7.68917	7.51585	6.80643	7.23348	7.57509	7.67766	8.07426	8.16276	7.68917	7.51585	7.84843	7.51316	7.85786	7.80312	8.07426	8.16276	7.58393	7.56037	7.72992	7.65125
tlr0111	Amino acid metabolism	Arginine and proline metabolism	agmatine to putrescine via N-carbamoylputrescine	agmatine deiminase AguA	aguA	tlr0111	7.73125	7.84183	7.82239	7.97048	7.78765	7.87625	7.77238	7.83746	7.98378	8.09181	7.85017	7.82594	7.78765	7.87625	8.10768	7.87533	7.47049	7.99149	7.85017	7.82594	7.70326	7.56863	7.40238	7.79807
tlr0112	Amino acid metabolism	Arginine and proline metabolism	agmatine to putrescine via N-carbamoylputrescine	N-carbamoylputrescine amidase AguB	aguB	tlr0112	6.15189	5.97177	6.40969	6.49329	6.85347	7.03419	6.78944	7.05275	6.59967	6.85764	7.10259	6.94964	6.85347	7.03419	6.61868	6.89801	6.74158	6.56687	7.10259	6.94964	7.44015	6.73218	6.87556	6.72781
tlr0115	Prosthetic groups_ cofactors_ and carriers	Sulfur relay system	common component sulfur relay systems	cysteine desulfurase IscS1	iscS1	tlr0115	4.93224	5.19985	3.77734	4.02449	4.3727	4.29457	5.10816	4.71005	3.86011	3.71377	3.96876	4.39663	4.3727	4.29457	4.38794	4.69862	4.68388	4.44209	3.96876	4.39663	4.50632	4.80538	4.62641	4.32575
tlr0116	Unknown function	General	None	hypothetical protein		tlr0116	8.05702	7.56148	6.58861	6.82334	5.08248	4.89608	6.8398	6.95311	6.08471	5.68461	6.0679	6.19114	5.08248	4.89608	5.82709	6.06774	5.58118	6.2837	6.0679	6.19114	6.00884	5.89757	6.61026	6.29876
tlr0125	Unknown function	General	None	hypothetical protein		tlr0125	3.64552	4.11142	4.52408	4.13841	4.16458	4.39823	4.45103	4.66808	4.61603	4.28357	4.60836	4.22508	4.16458	4.39823	4.24085	3.68401	3.66734	4.03374	4.60836	4.22508	3.63157	4.16858	4.09677	3.74927
tlr0127	Unknown function	Enzymes of unknown specificity	None	glycosyl transferase family 2		tlr0127	4.29005	4.59815	3.64533	4.24342	3.38847	3.2941	4.10027	3.72383	3.9684	3.84923	2.9339	3.34634	3.38847	3.2941	3.66705	4.11281	3.58833	3.22999	2.9339	3.34634	3.63157	4.33772	4.2006	3.59548
tlr0129	Unknown function	General	None	uncharacterized protein		tlr0129	6.40234	5.80702	4.10779	4.51714	3.3026	2.39945	5.0518	5.93302	4.24857	4.08401	3.38646	3.91824	3.3026	2.39945	3.66705	3.98486	3.08841	3.77051	3.38646	3.91824	3.82377	2.87259	4.76576	3.8197
tlr0132	Intracellular trafficking_ assembly_ and processing	Chaperone and folding catalysis	None	pentapeptide repeat protein with N-terminal DnaJ domain RfrJ	rfrJ	tlr0132	5.11317	5.00948	4.20187	4.13841	3.68112	3.40675	5.0518	5.22378	4.40752	3.56206	3.71095	3.51595	3.68112	3.40675	3.88744	4.22958	3.41318	4.03374	3.71095	3.51595	3.12183	2.87259	3.72508	3.21338
tlr0136	Cell structure_ growth_ and death	Cell division	None	cell division protein FtsQ	ftsQ	tlr0136	2.64046	3.64844	1.73933	3.22335	3.61423	3.69247	3.53683	3.88533	3.30039	3.56206	3.84626	2.90348	3.61423	3.69247	3.05161	1.73933	3.31491	4.25324	3.84626	2.90348	2.73487	3.30548	2.94323	3.51082
tlr0137	Intracellular trafficking_ assembly_ and processing	Chaperone and folding catalysis	None	periplasmic peptidyl-prolyl cis-trans isomerase B cyclophilin type PpiB	ppib	tlr0137	6.28257	6.14274	7.14078	7.37479	7.04271	7.31775	6.00194	6.18848	7.10771	7.35229	7.48092	7.64754	7.04271	7.31775	7.46929	7.50199	7.51575	7.39937	7.48092	7.64754	7.53329	7.27736	7.43356	7.21997
tlr0140	Transport and binding proteins	Cofactors and prosthetic groups	chlorophyll biosynthesis	tetrapyrrole transporter PucC	pucC	tlr0140	7.64657	7.34883	7.78621	7.6395	7.44276	7.51023	7.20888	7.24756	7.49123	7.81641	7.72356	7.64754	7.44276	7.51023	7.40357	7.72973	7.51575	7.11855	7.72356	7.64754	7.84495	7.60926	7.58934	7.87405
tlr0143	Translation	tRNA and rRNA base modification	tRNA N6-threonylcarbamoyladenosine modification	tRNA threonylcarbamoyladenosine biosynthesis protein		tlr0143	4.99516	4.90373	4.72433	5.21809	5.17241	4.78727	4.8007	5.104	4.85285	4.75094	4.93271	4.6864	5.17241	4.78727	4.95279	4.33707	4.45027	5.54434	4.93271	4.6864	4.79586	4.4882	4.95179	5.04157
tlr0144	Prosthetic groups_ cofactors_ and carriers	Porphyrin and chlorophyll metabolism	coenzyme B12 biosynthesis upper pathway	uroporphyrin-III C-methyltransferase CobA	cobA	tlr0144	5.32326	5.2437	5.28172	5.11392	5.83875	5.36671	5.3606	5.78592	4.73945	5.33752	5.90195	5.99699	5.83875	5.36671	5.55057	4.77601	5.26307	5.66047	5.90195	5.99699	4.79586	5.43566	5.5571	5.2497
tlr0147	Translation	Ribosomal proteins: synthesis and modification	ribosome small subunit	SSU ribosomal protein S4 RpsD	rpsD	tlr0147	5.77908	5.48171	8.00349	7.85508	9.04785	8.97074	6.82321	6.67934	8.32626	8.35545	8.63204	8.7052	9.04785	8.97074	8.36235	8.26045	8.94401	7.98411	8.63204	8.7052	8.56525	8.71697	8.19766	8.20652
tlr0148	Translation	Translation factors	release factors	peptide chain release factor 1 PrfA	prfA	tlr0148	7.28502	7.66911	8.54388	8.28182	9.21576	9.19916	8.11654	8.11981	8.63444	8.42853	8.67544	8.94573	9.21576	9.19916	9.0371	8.81032	8.67159	8.85625	8.67544	8.94573	8.80819	8.79651	8.70732	8.58281
tlr0151	Carbohydrate metabolism	Glycolysis / Gluconeogenesis	Embden-Meyerhof pathway	2_3-bisphosphoglycerate-independent phosphoglycerate mutase GpmI	gpmI	tlr0151	7.0414	7.47285	9.11882	8.84245	9.05226	9.17095	7.64136	7.32267	8.87835	8.93425	9.33066	9.37015	9.05226	9.17095	9.40553	9.3325	9.52493	9.39313	9.33066	9.37015	9.4942	9.45003	9.27606	9.30448
tlr0152	Transport and binding proteins	Unknown substrate	None	ABC-type export system hybrid permease / ATPase		tlr0152	5.81413	5.80702	6.04269	5.94858	6.40649	5.92011	5.8295	5.93302	6.25739	5.57802	6.01469	5.64533	6.40649	5.92011	6.79574	6.89801	6.83981	6.80337	6.01469	5.64533	6.45277	6.50967	6.73238	6.97314
tlr0157	Mobile and extrachromosomal element functions	Selfish genetic elements	Insertion element	ISTel2 transposase OrfB TnpB_ISTel2	tnpB_ISTel2	tlr0157	4.29005	4.20559	3.64533	4.43183	4.51903	5.0292	3.53683	3.19351	4.06846	4.53691	4.74724	4.22508	4.51903	5.0292	4.07583	3.98486	4.82034	3.77051	4.74724	4.22508	3.82377	4.55769	4.09677	4.06853
tlr0159	Intracellular trafficking_ assembly_ and processing	Peptidases	None	proteosome-type protease AnbU	anbU	tlr0159	4.93224	4.78937	4.84346	4.8793	5.72511	5.6801	5.26494	5.0724	5.5652	5.46283	5.24341	5.94405	5.72511	5.6801	5.55057	5.47431	5.85694	5.50344	5.24341	5.94405	5.67572	5.63864	5.35362	5.32051
tlr0160	Energy metabolism	Electron transport	None	2Fe-2S ferredoxin		tlr0160	4.18379	3.50064	5.19538	4.5975	5.64922	6.00268	3.7779	4.27679	4.67911	5.29317	5.81118	5.57731	5.64922	6.00268	4.69877	4.43672	5.35508	4.82503	5.81118	5.57731	5.10734	4.86101	5.11611	5.04157
tlr0164	Unknown function	General	None	protein of unknown function DUF839		tlr0164	4.79727	5.51778	4.84346	5.26744	6.27162	6.16917	5.51395	5.3864	6.25739	6.57423	6.37268	6.16826	6.27162	6.16917	6.34843	5.94081	6.20344	6.3993	6.37268	6.16826	6.08129	6.34601	6.23834	6.49413
tlr0171	Unknown function	General	None	pentapeptide repeat protein		tlr0171	1.73933	1.73933	1.73933	1.73933	1.73933	1.73933	2.37291	2.68163	1.73933	1.73933	1.73933	1.73933	1.73933	1.73933	2.51403	2.66064	1.73933	1.73933	1.73933	1.73933	1.73933	1.73933	2.94323	2.36277
tlr0174	Nucleic acid metabolism	DNA replication_ recombination_ and repair	DNA repair_ single strand breaks	single-stranded-DNA-specific exonuclease RecJ	recJ	tlr0174	8.67581	9.50091	9.37898	9.28434	9.03305	9.02493	8.80633	8.38479	9.21004	9.89709	8.41877	8.76349	9.03305	9.02493	9.67806	9.43881	8.81523	9.65239	8.41877	8.76349	8.41255	7.8588	8.30831	8.74705
tlr0177	Translation	tRNA and rRNA base modification	tRNA modification factors	tRNA(adenine34) deaminase TadA	tadA	tlr0177	3.4661	4.01011	3.64533	4.02449	3.4685	2.66508	3.62246	3.80711	3.30039	3.18568	3.38646	1.73933	3.4685	2.66508	3.54053	3.98486	3.08841	3.90874	3.38646	1.73933	1.73933	3.47163	2.94323	2.8033
tlr0179	Intracellular trafficking_ assembly_ and processing	Enzyme assembly	photosystem I biogenesis	photosystem I biogenesis protein BtpA	btpA	tlr0179	8.2543	7.88368	7.95868	8.27585	6.82625	7.30482	7.3717	7.76099	7.33642	7.44581	7.51955	7.69625	6.82625	7.30482	7.82352	7.74875	7.22009	7.41043	7.51955	7.69625	7.46738	7.53528	7.43356	7.42001
tlr0189	Unknown function	General	None	outer membrane morn repeat domain protein		tlr0189	6.03806	6.18807	5.4401	5.57194	5.3368	5.0292	5.47179	6.01784	6.08471	6.37707	6.11921	5.86079	5.3368	5.0292	5.38924	5.47431	6.16602	5.50344	6.11921	5.86079	6.45277	6.0709	5.47916	6.16483
tlr0190	Prosthetic groups_ cofactors_ and carriers	Folate biosynthesis	tetrahydrofolate biosynthesis from GTP and PABA	bifunctional dihydrofolate synthase / folylpolyglutamate synthase FolC	folC	tlr0190	5.97756	6.14274	5.83105	5.57194	5.91843	5.71975	5.94161	5.91543	6.19504	5.99161	5.57389	5.86079	5.91843	5.71975	5.99312	5.68743	5.91832	6.04883	5.57389	5.86079	5.93253	5.57413	5.59454	5.97405
tlr0191	Defense and invasion systems	General	None	TehB family methyltransferase		tlr0191	4.06844	4.29363	3.13249	3.76202	3.38847	3.6044	3.9165	4.27679	4.16153	3.84923	3.84626	2.90348	3.38847	3.6044	3.66705	3.98486	3.58833	4.14796	3.84626	2.90348	3.99098	3.11099	3.39874	3.67473
tlr0192	Regulatory functions	DNA interactions	zinc homeostasis	Zn2+-responsive transcriptional regulator of zinc homeostasis Zur	zur	tlr0192	6.83569	6.37602	5.19538	5.26744	5.15046	4.78727	6.22072	6.56017	5.10183	5.38053	4.67953	4.92617	5.15046	4.78727	5.12743	5.04886	4.75377	5.07028	4.67953	4.92617	5.4747	5.36103	5.21593	5.09654
tlr0193	Glycan biosynthesis and metabolism	Other glycan degradation	None	family 116 glycosyl hydrolase		tlr0193	8.8073	9.76994	9.17026	9.17631	9.82097	8.75254	8.85608	8.78545	9.1096	9.55175	8.43401	8.7327	9.82097	8.75254	9.37157	9.16207	8.68265	9.28324	8.43401	8.7327	8.68605	8.56418	8.74508	8.90214
tlr0194	Unknown function	General	nitrogen assimilation	hypothetical protein		tlr0194	7.36965	7.93102	7.78621	7.97048	7.18875	7.40514	7.62231	7.26844	7.97763	8.0593	7.43114	7.75107	7.18875	7.40514	8.00064	7.16213	7.30848	7.98411	7.43114	7.75107	7.2957	7.24678	7.48407	7.513
tlr0195	Signal transduction	Two-component systems	None	two component signal transduction system histidine kinase with GAF sensory domain Hik2	hik2	tlr0195	8.86256	9.13572	8.06519	8.35727	8.66975	8.23759	8.8903	8.59486	8.37853	8.37671	7.56642	7.9382	8.66975	8.23759	8.40914	8.27365	8.03407	8.27149	7.56642	7.9382	7.66849	7.64096	7.67009	7.95729
tlr0196	Unknown function	General	nitrogen assimilation	membrane protein		tlr0196	6.53404	7.22403	6.04269	5.88706	5.86581	5.77723	6.29487	6.59366	5.80722	5.61444	5.37648	5.61172	5.86581	5.77723	6.23947	5.97361	5.28664	6.0202	5.37648	5.61172	5.80987	6.04738	5.86322	5.78753
tlr0198	Unknown function	General	None	hypothetical protein		tlr0198	4.93224	5.4447	4.45035	4.51714	4.48388	4.44726	6.12908	5.68567	4.67911	4.08401	4.36988	4.02857	4.48388	4.44726	4.07583	4.11281	4.26915	3.22999	4.36988	4.02857	4.13937	4.33772	4.76576	4.69362
tlr0206	Prosthetic groups_ cofactors_ and carriers	Biotin and lipoate metabolism	biotin biosynthesis	dethiobiotin synthetase BioD	bioD	tlr0206	4.56675	4.01011	4.10779	3.60749	4.58676	4.34738	4.65601	4.48627	3.86011	4.28357	3.71095	4.47496	4.58676	4.34738	4.31638	3.98486	4.26915	4.60812	3.71095	4.47496	4.3946	4.16858	3.86109	4.58152
tlr0207	Metabolism of other amino acids and amines	Glutathione metabolism	Glutathione: Non-redox reactions	glutathione S-transferase Gst	gst	tlr0207	4.6479	4.90373	5.28172	4.43183	5.83875	5.85045	5.33728	5.25221	5.53185	5.15116	5.7473	6.02275	5.83875	5.85045	5.48821	4.77601	5.75965	5.50344	5.7473	6.02275	5.17554	5.99916	5.47916	5.78753
tlr0208	Unknown function	General	None	protein of unknown function DUF3531		tlr0208	4.72458	4.78937	5.28172	4.51714	5.64922	5.93701	4.8678	5.104	5.35229	5.29317	5.37648	5.30988	5.64922	5.93701	5.61031	4.69862	5.54265	5.17859	5.37648	5.30988	5.52767	5.66983	5.51866	5.4312
tlr0209	Translation	tRNA and rRNA base modification	16S rRNA modification	16S rRNA (cytosine967-C5)-methyltransferase RsmB	rsmB	tlr0209	2.99457	3.9004	3.77734	3.89985	4.20884	3.99424	4.57762	4.09536	4.33036	4.37331	3.96876	4.54908	4.20884	3.99424	5.35467	4.98544	4.45027	4.52759	3.96876	4.54908	4.13937	3.97508	4.55113	4.41639
tlr0213	Energy metabolism	General	polyphosphate kinase/exopolyphosphatase system	polyphosphate kinase Ppk	ppk	tlr0213	5.50628	5.6536	6.11465	5.68487	6.26148	6.21141	6.42162	6.36705	5.77911	6.12353	6.01469	5.64533	6.26148	6.21141	5.423	5.76451	6.31021	6.0202	6.01469	5.64533	6.00884	5.94926	6.26173	6.0029
tlr0221	Carbohydrate metabolism	Citrate cycle (TCA cycle)	citrate cycle_ 2-OGDH bypass	bifunctional succinate-semialdehyde dehydrogenase / glutarate-semialdehyde dehydrogenase GabD	gabD	tlr0221	6.03806	5.97177	5.28172	5.91815	6.43382	6.29235	6.91219	6.73041	5.86183	5.68461	5.7473	6.14501	6.43382	6.29235	5.51973	5.80155	6.14051	5.96115	5.7473	6.14501	5.85193	5.63864	5.73518	5.86821
tlr0225	Unknown function	Enzymes of unknown specificity	None	phospholipid/glycerol acyltransferase		tlr0225	3.25496	3.1349	3.13249	3.4309	3.10842	3.02786	4.0418	3.3203	4.54996	3.38891	3.71095	3.34634	3.10842	3.02786	3.54053	3.98486	3.08841	3.22999	3.71095	3.34634	3.63157	3.86656	4.09677	3.59548
tlr0226	Regulatory functions	Protein interactions	pyruvate formate-lyase system	pyruvate formate lyase activating enzyme PflA	pflA	tlr0226	8.80296	8.50961	7.00878	7.63016	4.58676	4.29457	7.66481	8.34606	5.86183	5.46283	5.04403	5.30988	4.58676	4.29457	5.55057	5.72649	4.61029	5.89957	5.04403	5.30988	5.4747	5.19889	6.03611	6.07261
tlr0227	Carbohydrate metabolism	Pyruvate metabolism	None	bifunctional acetaldehyde dehydrogenase / alcohol dehydrogenase		tlr0227	9.85433	9.60464	6.94454	7.23402	6.34064	6.56622	9.21813	10.0948	6.91513	6.7958	7.01064	6.60285	6.34064	6.56622	6.99863	7.01269	6.46197	6.90067	7.01064	6.60285	6.63208	6.34601	7.11242	7.23825
tlr0228	Prosthetic groups_ cofactors_ and carriers	Biotin and lipoate metabolism	lipoic acid metabolism	lipoate-protein ligase LplA	lplA	tlr0228	6.0961	6.73762	5.51314	5.49136	5.05907	4.99708	6.63638	6.89163	5.86183	5.24739	5.37648	4.98023	5.05907	4.99708	5.6955	5.60596	5.03126	5.41793	5.37648	4.98023	5.03567	4.96607	5.1669	5.06932
tlr0229	Unknown function	General	None	FHA domain-containing protein		tlr0229	5.66847	6.14274	6.18317	6.57345	5.64922	5.34145	6.10178	6.2317	5.10183	5.29317	5.7473	5.67817	5.64922	5.34145	5.82709	5.68743	5.70841	5.50344	5.7473	5.67817	5.57874	5.92365	5.06343	5.14945
tlr0230	Unknown function	General	None	hypothetical protein		tlr0230	6.15189	6.39547	7.61524	7.67623	7.86321	7.65477	6.8398	6.6897	7.58321	7.54307	7.87272	7.55372	7.86321	7.65477	7.50106	7.2041	7.5692	7.25969	7.87272	7.55372	7.49411	7.73208	7.24723	7.50799
tlr0234	Unknown function	Enzymes of unknown specificity	None	PHP family metal-dependent phosphoesterase		tlr0234	4.6479	4.84771	3.89699	3.4309	5.63354	5.23569	5.18871	4.21898	5.23258	5.57802	5.24341	5.46877	5.63354	5.23569	5.24559	4.69862	6.45164	6.10444	5.24341	5.46877	6.00884	6.09404	5.76828	6.16483
tlr0238	Transport and binding proteins	Carbohydrates_ organic alcohols_ and acids	N-linked glycosylation	O-antigen exporter		tlr0238	4.18379	3.9004	2.89075	2.96771	2.99641	2.39945	3.23578	3.53869	3.10645	2.5971	3.38646	3.34634	2.99641	2.39945	3.54053	3.02185	2.36008	1.73933	3.38646	3.34634	2.73487	3.11099	3.5727	2.36277
tlr0241	Unknown function	Enzymes of unknown specificity	None	FkbM family methyltransferase		tlr0241	3.94214	4.45429	3.32952	4.13841	3.91822	3.85213	3.84905	3.80711	4.06846	3.84923	4.53335	4.22508	3.91822	3.85213	4.38794	3.68401	3.8785	5.17859	4.53335	4.22508	3.40415	4.07534	4.47153	4.27807
tlr0242	Glycan biosynthesis and metabolism	General	N-linked glycosylation	alpha-1_4-N-acetylgalactosamine transferase PglJ	pglJ	tlr0242	5.16868	5.68562	4.28982	4.67346	3.80513	3.99424	5.65241	5.48534	6.27759	5.38053	5.28916	5.46877	3.80513	3.99424	4.99851	4.91903	4.61029	5.01285	5.28916	5.46877	5.10734	4.91452	4.69782	5.4312
tlr0243	Unknown function	Enzymes of unknown specificity	None	glycosyl transferase group 1		tlr0243	4.38861	4.7285	4.28982	4.24342	3.80513	4.34738	3.44475	4.71005	5.10183	4.61197	4.98947	5.03229	3.80513	4.34738	5.08575	4.91903	4.3627	3.77051	4.98947	5.03229	4.60967	4.96607	4.09677	4.89398
tlr0244	Intracellular trafficking_ assembly_ and processing	Peptidases	None	asparagine synthetase [glutamine-hydrolyzing]		tlr0244	1.73933	1.73933	2.56402	1.73933	2.5491	2.66508	1.73933	2.41145	1.73933	2.93577	1.73933	2.90348	2.5491	2.66508	2.51403	1.73933	2.36008	1.73933	1.73933	2.90348	2.73487	2.55069	2.94323	3.09393
tlr0245	None	None	None	None	None	tlr0245	4.48055	4.45429	4.00658	4.02449	3.54354	4.12254	4.21007	3.53869	4.40752	4.75094	3.55941	3.91824	3.54354	4.12254	3.88744	3.68401	3.66734	3.61548	3.55941	3.91824	3.12183	3.30548	4.09677	4.41639
tlr0246	Unknown function	Enzymes of unknown specificity	None	glycosyltransferase family 4		tlr0246	8.88326	8.75104	9.09536	9.07338	9.76567	9.61753	8.74604	8.88788	9.28664	9.25441	9.56098	9.19201	9.76567	9.61753	8.85552	8.80123	9.26425	8.79434	9.56098	9.19201	9.32965	9.36956	9.16901	9.23946
tlr0247	Mobile and extrachromosomal element functions	Selfish genetic elements	Insertion element	ISTel5 transposase TnpA_ISTel5	tnpA_ISTel5	tlr0247	1.73933	2.89279	2.56402	1.73933	2.5491	1.73933	2.97827	2.41145	1.73933	2.5971	2.59573	2.90348	2.5491	1.73933	1.73933	1.73933	2.36008	1.73933	2.59573	2.90348	1.73933	1.73933	1.73933	2.8033
tlr0249	Unknown function	General	None	hypothetical thylakoid membrane protein		tlr0249	4.18379	3.9004	4.10779	3.89985	5.29745	5.36671	4.10027	3.95912	4.7973	4.93653	4.81182	4.31355	5.29745	5.36671	5.16792	4.77601	5.6371	5.12547	4.81182	4.31355	4.96018	5.19889	5.11611	5.17519
tlr0250	Unknown function	General	None	protein with HAS-barrel and DUF87 domains		tlr0250	6.0961	6.27465	6.58861	6.4084	7.16723	6.85949	6.05984	6.51426	7.02661	6.74761	6.67629	6.74865	7.16723	6.85949	6.78287	6.77342	6.87884	6.96207	6.67629	6.74865	6.87527	6.78992	6.81367	6.85174
tlr0252	Unknown function	General	None	metal-binding protein of unknown function DUF2227		tlr0252	4.18379	4.01011	4.28982	4.02449	4.3727	4.23962	3.70257	4.33224	4.61603	4.61197	4.45404	4.54908	4.3727	4.23962	4.80596	3.84317	4.49204	3.90874	4.45404	4.54908	4.13937	4.91452	4.09677	4.37182
tlr0254	Unknown function	General	None	periplasmic GerMN domain protein		tlr0254	6.12427	5.71695	5.91412	6.19681	5.93129	5.5759	6.12908	6.49075	6.69278	6.61062	6.3514	6.32127	5.93129	5.5759	5.94761	6.18435	6.06117	5.99098	6.3514	6.32127	5.76653	6.43922	6.3074	6.51429
tlr0257	Mobile and extrachromosomal element functions	Selfish genetic elements	Insertion element	ISTe12 transposase OrfA TnpA_ISTel2	tnpA_ISTel2	tlr0257	1.73933	1.73933	1.73933	2.62064	1.73933	2.864	2.37291	2.41145	2.54788	1.73933	1.73933	1.73933	1.73933	2.864	1.73933	1.73933	1.73933	2.6248	1.73933	1.73933	3.12183	1.73933	2.6026	2.36277
tlr0261	Signal transduction	Two-component systems	photosynthesis response system NblRS	two component signal transduction system response regulator OmpR family		tlr0261	5.32326	5.32754	5.32299	5.00148	4.74292	4.93056	4.8007	5.16515	4.95777	4.87735	5.04403	4.98023	4.74292	4.93056	3.88744	4.43672	5.26307	5.17859	5.04403	4.98023	5.17554	4.96607	4.62641	5.01326
tlr0262	Unknown function	General	None	lipoprotein of unknown function DUF192		tlr0262	5.11317	5.10786	4.66073	4.8793	4.33355	4.93056	4.99309	5.104	5.42685	4.81557	5.14722	5.03229	4.33355	4.93056	4.95279	4.84934	4.97415	4.82503	5.14722	5.03229	4.88042	4.55769	4.76576	4.98437
tlr0263	Unknown function	General	None	flotillin family protein YqiK	yqiK	tlr0263	1.73933	3.1349	1.73933	1.73933	2.5491	1.73933	3.11478	2.41145	1.73933	2.5971	2.59573	2.57336	2.5491	1.73933	1.73933	3.02185	2.36008	1.73933	2.59573	2.57336	1.73933	1.73933	1.73933	2.8033
tlr0264	Transcription	Transcription factors	RNA polymerase sigma factors	group 2 RNA polymerase sigma-70 subunit SigD	sigD	tlr0264	5.2221	5.32754	4.52408	4.74549	4.68254	4.62763	4.65601	4.93844	5.05543	5.04791	4.60836	4.98023	4.68254	4.62763	5.61031	5.27745	5.6732	6.10444	4.60836	4.98023	6.08129	5.94926	6.03611	5.88382
tlr0265	Prosthetic groups_ cofactors_ and carriers	Porphyrin and chlorophyll metabolism	coenzyme B12 biosynthesis from cob(II)yrinate diamide	cob(I)alamin adenosyltransferase CobO	cobO	tlr0265	3.80237	4.37632	3.64533	4.02449	4.07144	3.99424	4.26179	4.27679	4.16153	4.28357	4.45404	4.02857	4.07144	3.99424	4.80596	3.98486	4.85248	5.22979	4.45404	4.02857	4.60967	4.41502	5.30919	5.01326
tlr0267	Nucleic acid metabolism	Purine metabolism	adenosine monophosphate (AMP) biosynthesis from inosine monophosphate (IMP)	nucleoside-diphosphate kinase Ndk	ndk	tlr0267	6.65468	6.37602	8.10097	7.88676	7.563	8.03729	6.03118	5.78592	7.59129	7.80076	8.39819	8.28985	7.563	8.03729	8.38381	8.1287	8.08832	7.81148	8.39819	8.28985	8.23384	8.307	7.87324	7.72221
tlr0270	Transport and binding proteins	Cofactors and prosthetic groups	biotin uptake system BioYNM and biotin uptake system BioY-EcfA12T	ABC-type biotin uptake system ATPase component CbiO	cbiO	tlr0270	3.25496	4.01011	3.49772	3.60749	4.25169	3.69247	3.34496	3.72383	3.9684	3.84923	3.96876	4.13042	4.25169	3.69247	4.24085	4.33707	3.58833	3.90874	3.96876	4.13042	2.73487	4.07534	3.98419	3.8197
tlr0271	Prosthetic groups_ cofactors_ and carriers	Porphyrin and chlorophyll metabolism	chlorophyllide a biosynthesis from protoporphyrin IX	magnesium chelatase subunit BchH	bchH	tlr0271	9.59043	9.43911	10.9818	10.8808	10.6935	10.8674	9.05909	9.07123	10.7886	10.7808	11.0503	11.0592	10.6935	10.8674	10.8714	10.8225	10.8407	10.8406	11.0503	11.0592	10.8946	10.916	10.8205	10.8494
tlr0273	Mobile and extrachromosomal element functions	Selfish genetic elements	Insertion element	ISTel3 transposase TnpA_ISTel3	tnpA_ISTel3	tlr0273	4.38861	4.95759	3.32952	4.13841	2.31563	2.864	4.7659	4.62481	3.10645	2.5971	3.18347	3.14754	2.31563	2.864	3.05161	2.66064	1.73933	4.25324	3.18347	3.14754	3.12183	2.55069	3.19449	2.8033
tlr0274	Transport and binding proteins	Anions	sulfate uptake system CysAPUW	ABC-type sulfate/thiosulfate uptake system substrate-binding component CysP	cysP	tlr0274	7.73125	7.46368	6.70181	7.02201	7.08925	6.86831	6.80643	7.26151	6.97812	6.85764	6.5698	6.83824	7.08925	6.86831	6.25821	6.96465	6.81587	5.99098	6.5698	6.83824	7.02945	6.78992	6.69853	6.33322
tlr0275	Transport and binding proteins	Anions	sulfate uptake system CysAPUW	ABC-type sulfate/thiosulfate uptake system permease component CysU	cysU	tlr0275	6.35562	6.33633	6.65438	6.75626	6.35023	6.40581	6.52789	6.92708	6.50011	6.41872	6.01469	6.12138	6.35023	6.40581	6.43331	6.31795	6.00572	6.37691	6.01469	6.12138	6.55795	5.97443	6.41559	6.47369
tlr0276	Transport and binding proteins	Anions	sulfate uptake system CysAPUW	ABC-type sulfate/thiosulfate uptake system permease component CysW	cysW	tlr0276	5.94633	5.71695	5.99264	6.06423	6.16689	6.06548	6.54823	6.84606	6.39315	6.24434	6.21663	6.25768	6.16689	6.06548	5.90061	5.76451	6.38809	6.18402	6.21663	6.25768	5.97119	6.13922	6.0087	6.42127
tlr0279	Prosthetic groups_ cofactors_ and carriers	Pantothenate and CoA biosynthesis	pantothenate biosynthesis from aspartate and 2-oxoisovalerate	3-methyl-2-oxobutanoate hydroxymethyltransferase PanB	panB	tlr0279	4.48055	4.11142	4.45035	4.5975	4.41077	4.74904	3.62246	4.33224	5.05543	4.61197	4.60836	4.81141	4.41077	4.74904	4.80596	4.84934	4.57199	4.03374	4.60836	4.81141	4.79586	4.55769	4.29701	4.12405
tlr0281	Amino acid metabolism	Histidine metabolism	histidine biosynthesis from ribose-5-phosphate	histidinol-phosphate aminotransferase HisC	hisC	tlr0281	6.55486	6.16558	5.58263	5.68487	5.87914	5.8857	6.39939	6.32777	5.23258	5.78381	5.24341	6.07291	5.87914	5.8857	5.99312	5.76451	5.91832	5.80194	5.24341	6.07291	6.08129	6.30696	5.43853	5.38795
tlr0283	Cell structure_ growth_ and death	General	thylakoid biogenesis	ring forming protein essential for thylakoid formation Vipp1	vipp1	tlr0283	5.50628	5.00948	6.29057	5.85528	6.45176	6.58775	5.70787	5.55528	5.72118	5.54065	6.85315	6.27919	6.45176	6.58775	6.20124	6.3681	6.23992	5.96115	6.85315	6.27919	6.45277	6.16129	6.21457	6.20262
tlr0284	Transport and binding proteins	Cofactors and prosthetic groups	biotin uptake system BioYNM and biotin uptake system BioY-EcfA12T	ECF-type biotin uptake system permease component CbiQ	cbiQ	tlr0284	3.64552	4.20559	4.72433	4.5975	5.25698	4.96421	4.65601	4.82889	4.73945	4.53691	4.74724	4.31355	5.25698	4.96421	4.58267	5.37928	5.13899	5.01285	4.74724	4.31355	4.88042	5.19889	5.06343	4.58152
tlr0285	Prosthetic groups_ cofactors_ and carriers	Folate biosynthesis	para-aminobenzoic acid (PABA) biosynthesis from chorismate	aminodeoxychorismate synthase aminase subunit PabB	pabB	tlr0285	4.38861	4.37632	5.19538	4.5975	5.15046	5.23569	5.16237	5.46124	5.19032	4.93653	5.24341	4.47496	5.15046	5.23569	4.80596	5.16776	4.71926	5.07028	5.24341	4.47496	3.99098	4.96607	4.38705	4.69362
tlr0289	Nucleic acid metabolism	DNA replication_ recombination_ and repair	DNA replication	single-stranded DNA-binding protein		tlr0289	5.74315	6.2955	5.71223	6.06423	5.50154	5.4399	5.77863	5.96755	6.01419	5.61444	5.77959	5.94405	5.50154	5.4399	5.51973	5.60596	6.00572	5.69717	5.77959	5.94405	5.97119	5.78822	5.86322	5.75393
tlr0291	Unknown function	General	None	hypothetical protein		tlr0291	6.96571	6.9231	6.40969	6.59281	5.01107	5.1214	6.47573	6.88263	5.75044	5.50227	5.7473	5.97077	5.01107	5.1214	6.12157	6.34324	5.48282	6.7865	5.7473	5.97077	5.80987	5.60675	6.11532	6.38888
tlr0294	Transcription	Transcription factors	rRNA transcription factors	transcription antitermination protein NusG	nusG	tlr0294	6.61558	6.61035	8.74198	8.24562	8.6231	8.5916	7.31945	7.41915	8.52063	8.71392	8.7983	8.6152	8.6231	8.5916	8.31399	8.2802	8.36047	8.04918	8.7983	8.6152	8.5778	8.56004	8.49718	8.32522
tlr0295	Translation	Ribosomal proteins: synthesis and modification	ribosome large subunit	LSU ribosomal protein L11 RlpK	rplK	tlr0295	6.71141	6.09593	8.34435	8.1246	8.14496	8.3488	6.38815	6.6689	8.21567	8.19116	8.39819	8.6152	8.14496	8.3488	7.98387	8.06182	7.85786	7.61533	8.39819	8.6152	8.05695	8.11724	7.96855	7.7857
tlr0296	Translation	Ribosomal proteins: synthesis and modification	ribosome large subunit	LSU ribosomal protein L1 RplA	rplA	tlr0296	9.09686	8.64554	9.79406	9.6008	9.2647	9.52585	7.85219	8.38797	9.44876	9.33536	10.0072	9.76009	9.2647	9.52585	9.66935	9.45047	9.19332	9.17728	10.0072	9.76009	9.61171	9.57218	9.26166	9.26047
tlr0297	Translation	Ribosomal proteins: synthesis and modification	ribosome large subunit	LSU ribosomal protein L10 RplJ	rplJ	tlr0297	8.91578	8.6973	9.84419	10.0025	9.55402	9.81387	7.84399	8.20526	9.60649	9.57262	10.2956	9.79777	9.55402	9.81387	9.32353	9.59411	9.41647	9.2498	10.2956	9.79777	9.82929	9.77324	9.54462	9.425
tlr0298	Translation	Ribosomal proteins: synthesis and modification	ribosome large subunit	LSU ribosomal protein L7/L12 RplL	rplL	tlr0298	8.90367	8.62513	10.2146	10.1712	9.67901	10.0117	7.55863	8.15386	9.85142	9.90809	10.4548	10.2231	9.67901	10.0117	9.93653	9.94688	9.81766	9.93655	10.4548	10.2231	10.0879	9.96853	9.94688	9.65431
tlr0299	Nucleic acid metabolism	DNA replication_ recombination_ and repair	DNA replication elongation factors_ Rnase H	ribonuclease HI RnhA	rnhA	tlr0299	4.48055	4.7285	4.28982	4.02449	3.61423	4.23962	2.62843	4.21898	4.06846	4.18748	4.36988	4.86996	3.61423	4.23962	3.78198	4.22958	4.11549	4.03374	4.36988	4.86996	4.60967	4.25579	3.72508	4.37182
tlr0301	Translation	Ribosomal proteins: synthesis and modification	None	30S ribosomal component Ycf65	ycf65	tlr0301	5.58968	5.83583	6.67036	6.82334	6.17771	5.93701	6.07396	6.05041	6.27759	6.19723	5.71426	5.97077	6.17771	5.93701	5.9243	6.31795	6.35522	5.83523	5.71426	5.97077	5.93253	6.26682	6.21457	6.17754
tlr0301a	Energy metabolism	Photosynthesis	cytochrome B6-F complex	cytochrome b6f complex subunit PetL	petL	tlr0301a	2.99457	3.64844	4.72433	5.16696	4.8008	4.18235	3.70257	4.15859	3.86011	4.99332	4.81182	4.98023	4.8008	4.18235	4.38794	4.61669	4.78745	4.68423	4.81182	4.98023	3.82377	4.55769	3.98419	4.50143
tlr0302	Carbohydrate metabolism	Citrate cycle (TCA cycle)	citrate cycle_ second carbon oxidation	isocitrate dehydrogenase Idh3	idh3	tlr0302	6.65468	7.02639	9.17306	9.03501	8.87115	8.94181	7.51283	7.60018	8.44689	8.62344	8.82937	8.8805	8.87115	8.94181	8.79915	8.89386	8.66268	8.68486	8.82937	8.8805	8.79213	8.88519	8.73677	8.6041
tlr0304	Translation	Translation factors	translation elongation factor	GTP-binding protein LepA	lepA	tlr0304	5.62962	5.51778	6.63822	6.17125	7.07775	7.15439	6.16907	6.01784	6.76602	6.39805	7.01064	6.7175	7.07775	7.15439	6.64737	6.39253	7.09312	6.64386	7.01064	6.7175	6.834	7.11751	7.01955	7.03718
tlr0310	Unknown function	Enzymes of unknown specificity	None	haloacid dehalogenase superfamily protein		tlr0310	3.94214	4.59815	4.78516	4.5975	5.41238	5.23569	4.57762	4.79039	4.95777	4.45754	5.09657	4.6864	5.41238	5.23569	5.38924	4.52963	5.11282	4.52759	5.09657	4.6864	5.52767	4.74746	4.89247	4.89398
tlr0311	Cell structure_ growth_ and death	Microcompartments	CO2 fixation	carboxysome structural protein		tlr0311	3.4661	3.50064	4.00658	3.89985	3.74463	4.05994	3.98064	4.21898	3.86011	3.56206	3.96876	4.39663	3.74463	4.05994	3.98499	4.43672	3.58833	4.14796	3.96876	4.39663	4.3946	4.33772	3.72508	4.41639
[truncated: 1,229 more rows]

## Sheet: Fig4_Genes
All_Normalized_Values						Replicate_Averages
Locus_Tag	tll0893	tlr1198	tll1519	tlr1289		Condition	tll0893	tlr1198	tll1519	tlr1289
T8A_Low_Light_AX	3.80237	5.74315	8.7633	6.67384		Low_Light_AX	3.90624	5.49343	8.57609	6.88061
[truncated: 26 more rows]
