# Supplementary material for: Indirect Interspecies Regulation: Transcriptional and Physiological Responses of a Cyanobacterium to Heterotrophic Partnership
Source: mSystems. 2017 Mar 7;2(2):e00181-16. doi: 10.1128/mSystems.00181-16 (PMC5340862; doi:10.1128/mSystems.00181-16)
Supplement: DATA SET S2 [file sys002172092sd2.xlsx]

## Sheet: comprehensive data sets
RAST Locus Tag	NCBI Locus Tag	Main_Role	Subrole	Subsystem	Curated Product Descriptor	gene	MLLO-CC-M061814.13A	MLLO-CC-M061814.13B	MLLO-CC-M061814.13.avg	MLLO-CC-M061814.13.range	MLLO-CC-M061814.13.pct.range	LLLO-CC-M061814.14A	LLLO-CC-M061814.14B	LLLO-CC-M061814.14.avg	LLLO-CC-M061814.range	LLLO-CC-M061814.pct.range	HLLO-CC-TS040514.18A1	HLLO-CC-TS040514.18B1	HLLO-CC-TS040514.18A2	HLLO-CC-TS040514.18B2	HLLO-CC-TS040514.18.avg	HLLO-CC-TS040514.range	HLLO-CC-TS040514.pct.range	HLMO-CC-TS040514.19A	HLMO-CC-TS040514.19B	HLMO-CC-TS040514.19.avg	HLMO-CC-TS040514.19.range	HLMO-CC-TS040514.19.pct.range	HLHO-CC-TS040514.20A	HLHO-CC-TS040514.20B	HLHO-CC-TS040514.20.avg	HLHO-CC-TS040514.20.range	HLHO-CC-TS040514.20.pct.range
fig.6666666.52381.peg.2	SY28_RS00010	Transport and binding proteins	Carbohydrates_ organic alcohols_ and acids		ABC-type multiple sugar uptake system permease component		106.537	90.8634		15.6738	15.8802	75.0378	99.3753	87.2065	24.3375	27.9078	33.5173	77.113	95.1261	68.2176	68.4935	61.6087	89.9483	73.2813	65.3658	69.3235	7.91555	11.4183	141.421	39.7535	90.5872	101.667	112.231
fig.6666666.52381.peg.3	SY28_RS00015	Transport and binding proteins	Carbohydrates_ organic alcohols_ and acids		ABC-type multiple sugar uptake system permease component		37.2567	64.6858	50.9712	27.4291	53.8129	53.8635	37.9114	45.8875	15.9521	34.7634	0	0	11.9758	107.352	29.8321	107.352	359.856	0	27.4306	13.7153	27.4306	200	39.5646	16.6825	28.1235	22.8821	81.3629
fig.6666666.52381.peg.4	SY28_RS00020	Transport and binding proteins	Carbohydrates_ organic alcohols_ and acids	sn-glycerol-phosphate uptake system UgpABCE	ABC-type multiple sugar utptake system substrate-binidng component		246.721	236.726	241.723	9.9947	4.13477	260.661	269.886	265.273	9.22479	3.47747	209.574	375.018	169.186	308.06	265.46	205.831	77.5377	292.743	163.485	228.114	129.258	56.6637	157.202	287.233	222.218	130.031	58.5151
fig.6666666.52381.peg.5	SY28_RS00025	Amino acid metabolism	Lysine biosynthesis	lysine biosynthesis from 2-oxoglutarate	homocitrate syntase		116.819	91.7074	104.263	25.1118	24.085	90.3503	60.7869	75.5686	29.5634	39.1213	180.42	0	28.1629	103.277	77.9649	180.42	231.412	73.962	114.353	94.1576	40.3911	42.8973	69.7813	48.1474	58.9644	21.634	36.6899
fig.6666666.52381.peg.6	SY28_RS00030	Amino acid metabolism	Lysine biosynthesis	lysine biosynthesis from 2-oxoglutarate	methanogen homoaconitase large subunit AksD	aksD	89.4028	80.0143	84.7085	9.38852	11.0833	123.697	126.427	125.062	2.72997	2.18289	111.68	51.3881	88.7488	102.285	88.5255	60.2917	68.1065	146.504	78.4075	112.456	68.0965	60.554	31.4143	37.0885	34.2514	5.67417	16.5663
fig.6666666.52381.peg.7	SY28_RS00035	Amino acid metabolism	Lysine biosynthesis	lysine biosynthesis from 2-oxoglutarate	methanogen homoaconitase small subunit AksE	aksE	71.8798	91.3601	81.62	19.4803	23.8671	111.187	29.9221	70.5544	81.2645	115.18	111.014	191.556	50.4112	28.2432	95.306	163.313	171.356	60.6793	64.9499	62.8146	4.27066	6.79883	62.4538	26.3338	44.3938	36.1201	81.3629
fig.6666666.52381.peg.8	SY28_RS00040	Unknown function	General		hypothetical protein		1194.26	1182.1	1188.18	12.1635	1.02371	782.786	943.702	863.244	160.916	18.6409	538.649	1032.72	1467.6	1141.99	1045.24	928.948	88.8744	834.194	945.429	889.811	111.235	12.501	757.579	702.756	730.167	54.8236	7.50837
fig.6666666.52381.peg.9	SY28_RS00045	Amino acid metabolism	Lysine biosynthesis	lysine biosynthesis via alpha-aminoadipate (AAA pathway)	alpha-aminoadipate carrier protein LysW	lysW	761.591	692.279	726.935	69.3122	9.53485	541.616	1422.49	982.052	880.872	89.6971	340.487	979.194	1062.98	259.871	660.632	803.105	121.566	372.215	464.814	418.515	92.5989	22.1256	287.326	565.373	426.349	278.047	65.2158
fig.6666666.52381.peg.10	SY28_RS00050	Amino acid metabolism	Lysine biosynthesis	lysine biosynthesis via alpha-aminoadipate (AAA pathway)	alpha-aminoadipate--LysW ligase LysX	lysX	225.607	243.127	234.367	17.5192	7.47512	202.45	231.551	217.001	29.1012	13.4106	198.248	190.045	202.554	151.31	185.539	51.2446	27.6193	144.481	115.987	130.234	28.4938	21.8789	65.0592	141.08	103.07	76.0212	73.757
fig.6666666.52381.peg.11	SY28_RS00055	Amino acid metabolism	Lysine biosynthesis	lysine biosynthesis via alpha-aminoadipate (AAA pathway)	bifunctional N-acetyl-gamma-glutamyl-phosphate/LysW-gamma-L-alpha-aminoadipyl-6-phosphate reductase LysY	lysY	293.922	293.711	293.817	0.210354	0.0715936	423.88	231.551	327.716	192.329	58.6877	322.153	308.823	240.768	245.878	279.406	81.3855	29.1281	249.456	125.653	187.555	123.803	66.009	218.994	280.201	249.598	61.2074	24.5225
fig.6666666.52381.peg.12	SY28_RS00060	Nucleic acid metabolism	General	oxidative stress response	inosine/xanthosine triphosphatase		131.726	51.5875	91.6566	80.1381	87.433	119.287	100.53	109.909	18.7568	17.0658	213.129	122.586	12.0977	27.1113	93.7311	201.032	214.477	29.1237	207.823	118.473	178.699	150.835	74.9387	63.196	69.0673	11.7427	17.0018
fig.6666666.52381.peg.13	SY28_RS00065	Amino acid metabolism	Lysine biosynthesis	lysine biosynthesis via alpha-aminoadipate (AAA pathway)	bifunctional acetylglutamate/LysW-gamma-L-alpha-aminoadipate kinase LysZ	lysZ	215.332	203.825	209.579	11.5077	5.49085	231.792	167.438	199.615	64.3535	32.2388	69.0234	198.502	86.1944	280.965	158.671	211.942	133.573	264.094	107.688	185.891	156.406	84.1385	145.616	147.358	146.487	1.74207	1.18923
fig.6666666.52381.peg.14	SY28_RS00070	Carbohydrate metabolism	Butanoate metabolism	butanoate degradation	butyryl-CoA dehydrogenase Bcd	bcd	116.464	66.8955	91.6796	49.5683	54.0669	77.7122	97.3479	87.5301	19.6358	22.4332	47.109	72.2555	108.743	39.9502	67.0145	68.7931	102.654	51.4989	116.372	83.9353	64.8728	77.2891	70.6733	100.573	85.6233	29.9	34.9204
fig.6666666.52381.peg.15	SY28_RS00075	Unknown function	General		DUF2233 family predicted periplasmic protein		15.2878	21.5536	18.4207	6.26588	34.0154	24.0452	10.0006	17.0229	14.0446	82.5044	55.6544	0	14.7423	0	17.5992	55.6544	316.233	91.2608	36.1792	63.72	55.0816	86.4432	46.9649	61.6087	54.2868	14.6439	26.975
fig.6666666.52381.peg.16	SY28_RS00080	Glycan biosynthesis and metabolism	Polysaccharide and lipopolysaccharide metabolism		N-acetyl-alpha-D-glucosaminyl L-malate synthase BshA	bshA	54.5646	130.351	92.4579	75.7866	81.9688	83.2206	124.928	104.074	41.7073	40.0745	132.427	50.7788	67.6516	112.303	90.79	81.6479	89.9305	144.767	43.0432	93.905	101.724	108.326	62.0836	183.243	122.663	121.16	98.7742
fig.6666666.52381.peg.17	SY28_RS00085	Amino acid metabolism	Valine_ leucine and isoleucine metabolism	isoleucine biosynthesis from threonine and pyruvate	threonine ammonia-lyase IlvA	ilvA	8.00374	13.1649	10.5843	5.16113	48.7621	21.3624	36.6498	29.0061	15.2873	52.7038	0	0	23.1546	23.0622	11.5542	23.1546	200.4	74.3222	8.83923	41.5807	65.483	157.484	19.124	10.7515	14.9377	8.37243	56.0489
fig.6666666.52381.peg.18	SY28_RS00090	Terpenoids and polyketides metabolism	Carotenoid metabolism	beta-Carotene biosynthesis	phytoene desaturase CrtI	crtI	260.244	296.609	278.427	36.3643	13.0607	112.805	168.9	140.853	56.0943	39.8248	191.471	320.375	241.079	301.131	263.514	128.904	48.9172	285.427	203.677	244.552	81.75	33.4284	259.501	289.031	274.266	29.5302	10.767
fig.6666666.52381.peg.19	SY28_RS00095	Energy metabolism	Electron transport		NADPH2:quinone reductase Qor	qor	50.1557	35.7491	42.9524	14.4065	33.5407	40.1605	22.9667	31.5636	17.1938	54.4736	0	0	106.406	28.904	33.8274	106.406	314.555	31.0495	22.1565	26.603	8.89298	33.4284	31.9576	47.1623	39.5599	15.2048	38.4348
fig.6666666.52381.peg.20	SY28_RS00100	Amino acid metabolism	Glycine_ serine_ and threoine metabolism	glycine biosynthesis from betaine	sarcosine oxidase		16.6564	11.4155	14.0359	5.24095	37.3394	16.6714	31.7796	24.2255	15.1083	62.3652	23.581	27.1263	37.4784	11.9986	25.0461	25.4798	101.732	12.8892	0	6.44461	12.8892	200	39.7985	5.5937	22.6961	34.2048	150.708
fig.6666666.52381.peg.21	SY28_RS00105	Unknown function	Enzymes of unknown specificity		family 1 carbohydrate esterase		77.2472	60.3531	68.8002	16.894	24.5552	115.975	97.2733	106.624	18.7014	17.5395	98.4252	37.741	96.8386	133.549	91.6385	95.8083	104.55	35.8657	38.3899	37.1278	2.52425	6.79883	36.9146	0	18.4573	36.9146	200
fig.6666666.52381.peg.24	SY28_RS00120	Unknown function	Enzymes of unknown specificity		nucleotidyltransferase domain protein		126.418	31.1906	78.8043	95.2274	120.84	164.491	86.8318	125.661	77.659	61.8003	214.769	0	134.099	54.6396	100.877	214.769	212.902	234.782	83.7687	159.275	151.013	94.8127	90.6181	0	45.3091	90.6181	200
fig.6666666.52381.peg.25	SY28_RS00125	Nucleic acid metabolism	Pyrimidine metabolism	uridine monophosphate biosynthesis from glutamine	carbamoyl-phosphate synthase small subunit CarA	carA	292.039	221.341	256.69	70.6978	27.5421	372.54	301.541	337.041	70.9989	21.0654	316.167	195.839	173.942	160.873	211.705	155.294	73.3539	146.228	246.636	196.432	100.409	51.1163	171.027	213.457	192.242	42.4298	22.071
fig.6666666.52381.peg.26	SY28_RS00130	Unknown function	General		COG1598 family protein of unknown function		138.205	111.191	124.698	27.0133	21.663	135.321	151.334	143.328	16.0123	11.1718	76.5629	58.7159	176.733	103.885	103.974	118.017	113.506	167.395	129.405	148.4	37.9898	25.5996	122.039	115.024	118.531	7.01542	5.91862
fig.6666666.52381.peg.27	SY28_RS00135	Amino acid metabolism	Arginine and proline metabolism	ornithine biosynthesis from glutamate_ acetylated branch	amino-acid N-acetyltransferase ArgA	argA	108.557	74.3996	91.4783	34.1575	37.3394	126.764	13.8081	70.2858	112.955	160.709	0	0	69.7894	26.0666	23.964	69.7894	291.226	28.0015	159.852	93.9269	131.851	140.376	115.282	0	57.6409	115.282	200
fig.6666666.52381.peg.28	SY28_RS00140	Amino acid metabolism	Arginine and proline metabolism	arginine biosynthesis from ornithine_ carbamoyl-p_ and aspartate (urea cycle)	argininosuccinate lyase ArgH	argH	109.867	94.122	101.995	15.7454	15.4375	142.039	94.3298	118.185	47.7096	40.3687	19.4429	201.294	101.533	108.823	107.773	181.851	168.735	116.901	91.0023	103.951	25.8983	24.9138	71.0978	96.8536	83.9757	25.7558	30.6705
fig.6666666.52381.peg.29	SY28_RS00145	Unknown function	Enzymes of unknown specificity		GNAT family acetyltransferase		119.041	87.0241	103.033	32.0174	31.075	79.4322	45.4251	62.4286	34.0071	54.4736	112.354	64.6229	38.2648	0	53.8104	112.354	208.796	184.235	43.8227	114.029	140.413	123.138	15.802	39.9775	27.8897	24.1755	86.6826
fig.6666666.52381.peg.30	SY28_RS00150	Amino acid metabolism	Arginine and proline metabolism	arginine biosynthesis from ornithine_ carbamoyl-p_ and aspartate (urea cycle)	argininosuccinate synthase ArgG	argG	275.513	185.801	230.657	89.7113	38.8938	193.032	252.319	222.676	59.2872	26.6249	23.4031	53.8434	50.4798	83.3564	52.7707	59.9532	113.611	115.128	182.564	148.846	67.4361	45.306	118.495	188.751	153.623	70.2562	45.7329
fig.6666666.52381.peg.31	SY28_RS00155	Fatty acid and lipid metabolism	Glycerolipid and glycerophospholid metabolism	glycerol degradation	acyl-phosphate glycerol 3-phosphate acyltransferase PlsY	plsY	0	9.21017	4.60509	9.21017	200	33.6267	38.4604	36.0436	4.83367	13.4106	0	0	21.5986	0	5.39966	21.5986	400	25.998	0	12.999	25.998	200	13.3792	11.2827	12.3309	2.09648	17.0018
fig.6666666.52381.peg.32	SY28_RS00160	Amino acid metabolism	Valine_ leucine and isoleucine metabolism	acetoacetate-acetoacetyl-CoA interconversion	3-oxoacid CoA-transferase OxcT	oxcT	12.603	53.8979	33.2504	41.2948	124.193	42.8887	80.7944	61.8415	37.9057	61.2948	64.233	24.63	43.7522	0	33.1538	64.233	193.743	11.7031	8.35118	10.0271	3.35192	33.4284	0	5.07894	2.53947	5.07894	200
fig.6666666.52381.peg.33	SY28_RS00165	Xenobiotics biodegradation and metabolism	Benzoate degradation	protocatechuate degradation to beta-ketoadipate	3-carboxy-cis_cis-muconate cycloisomerase PcaB	pcaB	33.8105	17.8756	25.8431	15.935	61.6605	21.7548	55.2933	38.5241	33.5385	87.0585	41.0286	23.5985	32.6043	62.6288	39.9651	39.0303	97.6612	22.4259	16.0028	19.2144	6.42307	33.4284	17.3113	9.73246	13.5219	7.57887	56.0489
fig.6666666.52381.peg.34	SY28_RS00170	Xenobiotics biodegradation and metabolism	Benzoate degradation	protocatechuate degradation to beta-ketoadipate	protocatechuate 3_4-dioxygenase alpha subunit PcaG	pcaG	17.8958	68.6835	43.2896	50.7876	117.321	35.8238	122.92	79.3717	87.096	109.732	0	58.2896	109.297	0	41.8966	109.297	260.873	27.6966	0	13.8483	27.6966	200	42.7599	12.0199	27.3899	30.7401	112.231
fig.6666666.52381.peg.35	SY28_RS00175	Xenobiotics biodegradation and metabolism	Benzoate degradation	protocatechuate degradation to beta-ketoadipate	protocatechuate 3_4-dioxygenase beta subunit PcaH	pcaH	27.4287	26.3175	26.8731	1.11114	4.13477	36.6043	10.4665	23.5354	26.1378	111.057	0	134.009	48.4918	39.5169	55.5045	134.009	241.439	21.2251	0	10.6125	21.2251	200	32.7687	18.4226	25.5957	14.3461	56.0489
fig.6666666.52381.peg.37	SY28_RS00185	Xenobiotics biodegradation and metabolism	Benzoate degradation	catechol/protocatechuate degradation to beta-ketoadipate	3-oxoadipate enol-lactonase PcaD	pcaD	16.5585	0	8.27926	16.5585	200	4.14334	28.4336	16.2885	24.2902	149.125	70.3273	0	35.9275	53.6762	39.9828	70.3273	175.894	0	54.8611	27.4306	54.8611	200	9.89115	0	4.94557	9.89115	200
fig.6666666.52381.peg.38	SY28_RS00190	Regulatory functions	DNA interactions		pca regulon transcriptional regulator PcaR	pcaR	0	33.6636	16.8318	33.6636	200	16.3876	18.7433	17.5654	2.35564	13.4106	34.7696	0	0	0	8.69239	34.7696	400	19.0048	0	9.50239	19.0048	200	39.1212	24.7432	31.9322	14.3779	45.0264
fig.6666666.52381.peg.39	SY28_RS00195	Transport and binding proteins	Amino acids_ peptides and amines	branched-chain amino acid uptake system LivFGHKM	ABC-type branched-chain amino acid uptake system substrate-binding component LivK	livK	11.0762	50.1012	30.5887	39.0249	127.58	19.4008	38.0392	28.72	18.6384	64.8971	0	0	112.151	0	28.0378	112.151	400	0	45.8717	22.9358	45.8717	200	52.9306	39.0569	45.9937	13.8736	30.1642
fig.6666666.52381.peg.42	SY28_RS00210	Transport and binding proteins	Amino acids_ peptides and amines	branched-chain amino acid uptake system LivFGHKM	ABC-type branched-chain amino acid uptake system ATPase component		31.7791	29.8694	30.8243	1.90966	6.1953	15.9038	15.5913	15.7476	0.312468	1.98423	0	0	28.4564	19.622	12.0196	28.4564	236.75	42.157	0	21.0785	42.157	200	10.8475	9.14771	9.99759	1.69977	17.0018
fig.6666666.52381.peg.43	SY28_RS00215	Xenobiotics biodegradation and metabolism	General		aromatic ring hydroxylating dioxygenase alpha subunit		24.6392	20.2638	22.4515	4.37543	19.4884	17.2629	11.2825	14.2727	5.98041	41.9011	0	24.0761	4.75203	0	7.20704	24.0761	334.064	0	16.3267	8.16337	16.3267	200	11.7745	14.8942	13.3343	3.1197	23.396
fig.6666666.52381.peg.44	SY28_RS00220	Xenobiotics biodegradation and metabolism	General		aromatic ring hydroxylating dioxygenase beta subunit		32.0983	21.1186	26.6085	10.9797	41.2639	38.5525	0	19.2763	38.5525	200	0	0	18.5719	0	4.64297	18.5719	400	29.8063	0	14.9032	29.8063	200	15.339	38.8063	27.0726	23.4673	86.6826
fig.6666666.52381.peg.46	SY28_RS00230	Xenobiotics biodegradation and metabolism	Benzoate degradation	4-hydroxybenzoate degradation	p-hydroxybenzoate 3-monooxygenase PobA	pobA	19.1894	13.5272	16.3583	5.66219	34.6136	49.3884	43.9349	46.6616	5.4535	11.6873	0	0	15.8612	35.5454	12.8517	35.5454	276.582	12.728	18.165	15.4465	5.43706	35.1993	0	22.0949	11.0474	22.0949	200
fig.6666666.52381.peg.47	SY28_RS00235	Xenobiotics biodegradation and metabolism	Benzoate degradation	catechol meta-cleavage pathway to pyruvate+acetylCoA DmpBCDEFGHI	catechol 2_3-dioxygenase DmpB	dmpB	16.4673	16.2516	16.3594	0.215659	1.31825	13.1856	0	6.59282	13.1856	200	27.9759	32.1819	0	0	15.0395	32.1819	213.983	30.5828	21.8235	26.2032	8.75931	33.4284	7.86931	19.9086	13.889	12.0393	86.6826
fig.6666666.52381.peg.48	SY28_RS00240	Regulatory functions	DNA interactions		GntR family transcriptional regulator		33.3934	39.2335	36.3134	5.84003	16.0823	9.54954	21.8445	15.697	12.2949	78.3266	0	46.6148	0	0	11.6537	46.6148	400	0	31.6108	15.8054	31.6108	200	56.9925	19.2248	38.1087	37.7677	99.1054
fig.6666666.52381.peg.53	SY28_RS00261	Unknown function	General		hypothetical protein		208.992	46.876	127.934	162.116	126.718	76.0651	304.497	190.281	228.432	120.05	0	556.952	183.214	656.939	349.276	656.939	188.086	176.426	125.895	151.161	50.5306	33.4284	0	114.849	57.4243	114.849	200
fig.6666666.52381.peg.54	SY28_RS00265	Translation	Transfer RNA biogenesis	tRNA aminoacylation	phenylalanyl-tRNA synthetase alpha subunit PheS	pheS	79.8678	123.791	101.829	43.9229	43.1339	43.0443	105.497	74.2704	62.4522	84.0876	26.0934	30.0164	44.4337	0	25.1359	44.4337	176.774	0	61.0651	30.5325	61.0651	200	58.7183	37.138	47.9281	21.5803	45.0264
fig.6666666.52381.peg.55	SY28_RS00270	Translation	Transfer RNA biogenesis	tRNA aminoacylation	phenylalanyl-tRNA synthetase beta subunit PheT	pheT	57.2479	65.4552	61.3516	8.2073	13.3775	47.5165	35.1655	41.341	12.3509	29.8758	106.746	13.6438	49.8196	30.1748	50.096	93.1019	185.847	32.4147	23.1307	27.7727	9.28398	33.4284	13.3451	98.4719	55.9085	85.1268	152.261
fig.6666666.52381.peg.57	SY28_RS00280	Translation	Translation factors	translation release factor	peptide chain release factor 1 PrfA	prfA	128.298	95.4656	111.882	32.8322	29.3454	168.16	146.872	157.516	21.2882	13.515	181.635	208.943	176.744	52.8116	155.033	156.132	100.708	127.646	101.208	114.427	26.4388	23.1054	167.874	104.638	136.256	63.2362	46.41
fig.6666666.52381.peg.58	SY28_RS00285	Unknown function	Enzymes of unknown specificity		acyltransferase family protein		10.7064	39.6232	25.1648	28.9168	114.91	58.9381	36.7691	47.8536	22.1689	46.3265	45.4722	0	5.16222	23.1373	18.4429	45.4722	246.556	24.8548	0	12.4274	24.8548	200	25.5817	21.5731	23.5774	4.00857	17.0018
fig.6666666.52381.peg.59	SY28_RS00290	Unknown function	General		DinB family protein		124.156	80.6119	102.384	43.5441	42.5302	45.7827	149.611	97.6967	103.828	106.276	111.014	63.852	0	84.7295	64.8988	111.014	171.057	182.038	64.9499	123.494	117.088	94.8127	124.908	26.3338	75.6207	98.5739	130.353
fig.6666666.52381.peg.60	SY28_RS00295	Transport and binding proteins	Cations and iron carrying compounds		voltage-gated sodium channel		45.3883	40.4389	42.9136	4.94937	11.5333	45.429	60.619	53.024	15.19	28.6475	160.644	36.9592	65.6534	114.435	94.423	123.685	130.99	17.5614	50.1263	33.8438	32.5649	96.2211	9.03748	15.2427	12.1401	6.20519	51.1132
fig.6666666.52381.peg.61	SY28_RS00300	Unknown function	General		hypothetical protein		17.1638	63.5213	40.3426	46.3575	114.91	85.896	39.2972	62.5966	46.5987	74.4429	72.898	167.716	132.412	37.0922	102.529	130.624	127.401	0	56.8665	28.4333	56.8665	200	61.5162	51.8768	56.6965	9.63942	17.0018
fig.6666666.52381.peg.63	SY28_RS00310	Unknown function	Enzymes of unknown specificity		short-chain dehydrogenase/reductase		53.8831	32.2287	43.0559	21.6543	50.2935	19.6114	22.4305	21.0209	2.81904	13.4106	0	0	9.4474	42.3437	12.9478	42.3437	327.035	22.7434	48.6882	35.7158	25.9448	72.6424	70.2257	118.443	94.3343	48.2173	51.1132
fig.6666666.52381.peg.64	SY28_RS00315	Translation	Ribosomal proteins: synthesis and modification	ribosome GTPases	GTP-binding protein EngA	engA	146.844	70.4479	108.646	76.3966	70.3169	102.883	78.4481	90.6657	24.4351	26.9508	83.157	47.8296	96.7637	105.78	83.3827	57.9508	69.4998	124.996	64.8693	94.9325	60.1263	63.3359	111.108	143.012	127.06	31.9042	25.1096
fig.6666666.52381.peg.65	SY28_RS00320	Unknown function	General		PrcB C-terminal domain protein		53.4195	74.9449	64.1822	21.5254	33.538	28.3063	71.9447	50.1255	43.6385	87.0585	0	0	36.3625	13.5816	12.486	36.3625	291.226	43.7691	72.8772	58.3232	29.1081	49.9083	75.0819	75.9802	75.5311	0.898236	1.18923
fig.6666666.52381.peg.66	SY28_RS00325	Transport and binding proteins	Amino acids_ peptides and amines	peptides/nickel transport system PE	ABC-type peptide/nickel uptake system permease component DppC	dppC	6.16095	40.5351	23.348	34.3742	147.225	21.5827	14.1058	17.8442	7.47692	41.9011	0	60.2016	0	26.6285	21.7075	60.2016	277.331	14.3026	0	7.15128	14.3026	200	58.8834	62.0707	60.477	3.18727	5.27022
fig.6666666.52381.peg.67	SY28_RS00330	Transport and binding proteins	Amino acids_ peptides and amines	peptides/nickel transport system PE	ABC-type peptide/nickel uptake system permease component DppB	dppB	42.8722	70.5179	56.695	27.6457	48.7621	21.4553	73.6182	47.5368	52.1629	109.732	60.6955	0	41.3426	30.8833	33.2304	60.6955	182.651	0	47.3475	23.6738	47.3475	200	85.3649	107.983	96.6738	22.6178	23.396
fig.6666666.52381.peg.68	SY28_RS00335	Transport and binding proteins	Amino acids_ peptides and amines	peptides/nickel transport system PE	ABC-type peptide/nickel uptake system substrate-binding component DppA	dppA	140.501	684.55	412.525	544.049	131.883	80.967	131.597	106.282	50.6304	47.6377	108.497	145.611	137.541	55.2059	111.714	90.4049	80.9255	128.491	225.698	177.095	97.2067	54.8896	203.46	115.816	159.638	87.6448	54.9022
fig.6666666.52381.peg.69	SY28_RS00340	Unknown function	General		COG3339 family protein of unknown function		130.777	114.724	122.751	16.0532	13.0779	253.063	239.536	246.299	13.5269	5.49204	148.116	255.577	159.741	0	140.859	255.577	181.442	0	375.515	187.758	375.515	200	0	175.675	87.8374	175.675	200
fig.6666666.52381.peg.70	SY28_RS00345	Unknown function	Enzymes of unknown specificity		GCN5 family N-acetyltransferase		66.3404	54.5597	60.4501	11.7807	19.4884	48.2909	82.8486	65.5698	34.5578	52.7038	153.688	58.9313	5.81578	52.1332	67.642	147.872	218.61	56.0031	59.9446	57.9738	3.94154	6.79883	172.923	133.674	153.298	39.2487	25.6028
fig.6666666.52381.peg.71	SY28_RS00350	Unknown function	General		Cupin domain protein		114.658	86.4391	100.549	28.2191	28.0651	114.761	87.5049	101.133	27.2561	26.9508	0	0	0	123.892	30.9731	123.892	400	0	31.6568	15.8284	31.6568	200	45.6603	57.7582	51.7092	12.0979	23.396
fig.6666666.52381.peg.72	SY28_RS00355	Transport and binding proteins	Amino acids_ peptides and amines	branched-chain amino acid uptake system LivFGHKM	ABC-type branched-chain amino acid uptake system ATPase component LivF	livF	230.496	151.651	191.073	78.8443	41.2639	124.579	126.655	125.617	2.07574	1.65243	39.1584	405.411	71.1271	298.87	203.642	366.253	179.851	235.441	336.015	285.728	100.574	35.1993	154.208	260.087	207.147	105.88	51.1132
fig.6666666.52381.peg.73	SY28_RS00360	Transport and binding proteins	Amino acids_ peptides and amines	branched-chain amino acid uptake system LivFGHKM	ABC-type branched-chain amino acid uptake system ATPase component LivG	livG	163.12	157.63	160.375	5.49008	3.42328	77.5515	56.0205	66.786	21.531	32.2388	34.6401	159.392	180.895	88.1285	115.764	146.255	126.339	75.7361	148.622	112.179	72.8858	64.9727	58.4633	164.341	111.402	105.878	95.0409
fig.6666666.52381.peg.74	SY28_RS00365	Transport and binding proteins	Amino acids_ peptides and amines	branched-chain amino acid uptake system LivFGHKM	ABC-type branched-chain amino acid uptake system permease component LivM	livM	187.358	136.966	162.162	50.3919	31.075	46.3028	100.621	73.4621	54.3185	73.9409	78.5924	45.2042	153.907	79.9792	89.4208	108.703	121.564	53.6975	107.29	80.4938	53.5925	66.5797	105.009	116.519	110.764	11.5099	10.3914
fig.6666666.52381.peg.75	SY28_RS00370	Transport and binding proteins	Amino acids_ peptides and amines	branched-chain amino acid uptake system LivFGHKM	ABC-type branched-chain amino acid uptake system permease component LivH	livH	150.928	151.709	151.318	0.781775	0.516642	83.9239	61.432	72.6779	22.4919	30.9473	227.918	196.638	51.7486	144.962	155.317	176.169	113.426	93.4337	111.122	102.278	17.6881	17.2942	88.1523	60.8229	74.4876	27.3294	36.6899
fig.6666666.52381.peg.76	SY28_RS00375	Transport and binding proteins	Amino acids_ peptides and amines	branched-chain amino acid uptake system LivFGHKM	ABC-type branched-chain amino acid uptake system substrate-binding component LivK	livK	1422.42	2388.59	1905.51	966.17	50.7041	700.504	979.602	840.053	279.098	33.2239	770.206	775.252	1166.74	979.745	922.986	396.536	42.9623	907.757	1192.26	1050.01	284.504	27.0954	1645.19	1073.37	1359.28	571.815	42.0675
fig.6666666.52381.peg.77	SY28_RS00380	Amino acid metabolism	Alanine_ aspartate and glutamate metabolism	glutamine biosynthesis	type I glutamine synthetase GlnA	glnA	33.8105	41.7097	37.7601	7.89915	20.9193	43.5097	44.2346	43.8722	0.724959	1.65243	61.5429	47.197	46.5775	177.448	83.1915	130.871	157.313	67.2777	96.0171	81.6474	28.7393	35.1993	28.8522	111.923	70.3877	83.0711	118.019
fig.6666666.52381.peg.78	SY28_RS00385	Unknown function	General		hypothetical protein		83.3785	57.7449	70.5617	25.6335	36.3278	52.7073	60.2837	56.4955	7.5764	13.4106	74.5526	0	21.1589	0	23.9279	74.5526	311.572	101.875	116.314	109.095	14.4397	13.2359	94.3687	194.532	144.45	100.164	69.3411
fig.6666666.52381.peg.79	SY28_RS00390	Unknown function	Enzymes of unknown specificity		glucose/sorbosone dehydrogenase-like protein		148.997	181.356	165.176	32.3593	19.5908	134.217	122.808	128.513	11.409	8.87774	75.9382	174.71	91.9558	193.195	133.95	117.257	87.5381	110.686	148.095	129.391	37.4092	28.9118	170.885	234.175	202.53	63.29	31.2498
fig.6666666.52381.peg.80	SY28_RS00395	Unknown function	General		hypothetical protein		5.68171	9.3455	7.5136	3.66379	48.7621	5.6868	13.0085	9.34765	7.3217	78.3266	0	111.037	27.395	49.1143	46.8867	111.037	236.821	0	9.41222	4.70611	9.41222	200	88.2424	11.4485	49.8454	76.7939	154.064
fig.6666666.52381.peg.81	SY28_RS00400	Nucleic acid metabolism	Purine metabolism		5'-nucleotidase		297.731	395.667	346.699	97.9365	28.2483	175.641	194.117	184.879	18.476	9.99354	167.486	211.934	220.56	247.14	211.78	79.6541	37.6117	119.011	182.914	150.963	63.9036	42.3308	249.694	250.297	249.995	0.603404	0.241366
fig.6666666.52381.peg.82	SY28_RS00405	Unknown function	General		protein of unknown function DUF4127		107.809	86.5019	97.1556	21.3073	21.9311	168.439	108.366	138.402	60.0725	43.4043	67.0079	128.47	91.2845	181.841	117.151	114.833	98.0214	109.878	121.967	115.923	12.0893	10.4287	100.526	153.652	127.089	53.1265	41.8026
fig.6666666.52381.peg.84	SY28_RS00415	Amino acid metabolism	Cysteine and methionine metabolism	methionine degradation	S-adenosylmethionine synthetase MetK	metK	444.776	280.671	362.724	164.105	45.2424	453.575	326.635	390.105	126.939	32.5398	403.948	546.682	563.784	411.076	481.373	159.836	33.2043	415.614	296.577	356.096	119.037	33.4284	380.982	383.285	382.133	2.30322	0.602727
fig.6666666.52381.peg.85	SY28_RS00420	Regulatory functions	DNA interactions		GntR family transcriptional regulator		179.556	65.6312	122.593	113.925	92.9287	74.882	11.4195	43.1507	63.4625	147.072	211.836	48.7368	230.866	86.2295	144.417	182.129	126.114	115.788	99.1496	107.469	16.6382	15.4819	214.513	60.2999	137.407	154.213	112.231
fig.6666666.52381.peg.86	SY28_RS00425	Amino acid metabolism	Arginine and proline metabolism	proline degradation	proline dehydrogenase		67.6603	99.5756	83.618	31.9153	38.168	49.8997	65.2257	57.5627	15.326	26.6249	181.495	34.7969	240.381	200.089	164.191	205.585	125.211	248.009	47.1937	147.601	200.816	136.053	51.0525	35.8772	43.4649	15.1752	34.9138
fig.6666666.52381.peg.87	SY28_RS00430	Amino acid metabolism	Alanine_ aspartate and glutamate metabolism	glutamate metabolism	1-pyrroline-5-carboxylate dehydrogenase		104.109	260.358	182.234	156.25	85.7413	106.329	145.936	126.132	39.6068	31.401	270.717	124.567	233.571	91.8313	180.172	178.886	99.2862	207.161	133.748	170.455	73.4122	43.0685	121.84	132.716	127.278	10.8761	8.54522
fig.6666666.52381.peg.89	SY28_RS00445	Transport and binding proteins	General		aquaporin AqpZ	aqpZ	65.7373	33.27	49.5037	32.4674	65.5858	15.1838	34.7327	24.9582	19.5489	78.3266	171.815	0	0	43.7117	53.8817	171.815	318.875	23.4782	33.5075	28.4929	10.0293	35.1993	36.2473	10.1891	23.2182	26.0581	112.231
fig.6666666.52381.peg.90	SY28_RS00450	Nucleic acid metabolism	DNA replication_ recombination_ and repair		family 4 uracil-DNA glycosylase		9.88532	8.12988	9.0076	1.75544	19.4884	14.8413	0	7.42064	14.8413	200	41.9849	0	0	42.7257	21.1777	42.7257	201.749	45.8972	32.7517	39.3245	13.1456	33.4284	23.6198	9.95931	16.7895	13.6605	81.3629
fig.6666666.52381.peg.91	SY28_RS00455	Unknown function	Enzymes of unknown specificity		2-nitropropane dioxygenase		376.597	405.02	390.808	28.4226	7.27276	512.988	642.849	577.919	129.861	22.4705	435.362	283.07	221.335	337.099	319.216	214.027	67.0476	682.858	590.641	636.749	92.2171	14.4825	857.237	651.069	754.153	206.169	27.3378
fig.6666666.52381.peg.92	SY28_RS00460	Transport and binding proteins	Anions	chloride homeostasis	Ca-activated chloride channel homolog YfbK	yfbK	66.3661	57.4535	61.9098	8.91263	14.3962	94.3943	127.956	111.175	33.5618	30.1882	89.0115	34.1313	121.26	90.5822	83.7463	87.1287	104.039	324.354	208.309	266.331	116.044	43.5715	242.034	197.069	219.551	44.9642	20.48
fig.6666666.52381.peg.93	SY28_RS00465	Unknown function	General		hypothetical protein		0	4.93282	2.46641	4.93282	200	12.0066	0	6.00331	12.0066	200	0	0	0	25.9239	6.48098	25.9239	400	27.8482	0	13.9241	27.8482	200	28.6627	12.0857	20.3742	16.577	81.3629
fig.6666666.52381.peg.94	SY28_RS00470	Prosthetic groups_ cofactors_ and carriers	Folate biosynthesis	tetrahydrofolate biosynthesis from GTP and PABA	bifunctional dihydrofolate synthase / folylpolyglutamate synthase FolC	folC	28.7863	19.37	24.0781	9.4163	39.1073	68.1013	71.8989	70.0001	3.79763	5.42517	44.4585	25.5713	63.0892	67.8645	50.2459	42.2932	84.1725	0	26.011	13.0055	26.011	200	106.298	47.4574	76.8779	58.841	76.5383
fig.6666666.52381.peg.95	SY28_RS00475	Unknown function	Enzymes of unknown specificity		class III aminotransferase		14.5544	23.9396	19.247	9.38525	48.7621	46.1303	27.7691	36.9497	18.3612	49.6924	20.6051	23.703	42.1054	31.4531	29.4667	21.5003	72.9648	45.0504	32.1474	38.5989	12.903	33.4284	17.388	73.3167	45.3523	55.9287	123.32
fig.6666666.52381.peg.97	SY28_RS00485	Regulatory functions	DNA interactions	phenylacetate degradation to succinyl-CoA	transcriptional repressor of phenylacetic acid degradation PaaX	paaX	71.7288	86.7518	79.2403	15.023	18.9587	63.3469	19.3207	41.3338	44.0262	106.514	71.6815	82.4585	166.821	109.42	107.595	95.1396	88.4237	58.7709	97.8557	78.3133	39.0848	49.9083	60.4896	34.0074	47.2485	26.4822	56.0489
fig.6666666.52381.peg.100	SY28_RS00500	Unknown function	General		hypothetical protein		13.3072	32.8322	23.0697	19.5251	84.6351	6.65955	30.4673	18.5634	23.8077	128.251	56.5181	0	0	0	14.1295	56.5181	400	30.8924	0	15.4462	30.8924	200	15.8979	26.8135	21.3557	10.9156	51.1132
fig.6666666.52381.peg.101	SY28_RS00505	Intracellular trafficking_ assembly_ and processing	Chaperone and folding catalysis		cytochrome oxidase biogenesis copper metallochaperone PrrC	prrC	410.858	199.036	304.947	211.823	69.4621	259.129	270.606	264.868	11.4765	4.33292	525.889	384.971	352.781	267.585	382.806	258.305	67.4766	444.237	391.59	417.913	52.6464	12.5975	134.479	249.494	191.987	115.015	59.908
fig.6666666.52381.peg.102	SY28_RS00510	Amino acid metabolism	Lysine biosynthesis	lysine biosynthesis via diaminopimelate (DAP) utilizing ammonia and NADPH	diaminopimelate decarboxylase LysA	lysA	33.3975	64.0891	48.7433	30.6916	62.9658	27.8562	31.8604	29.8583	4.00418	13.4106	0	135.976	16.103	72.1743	56.0634	135.976	242.54	64.6098	36.8838	50.7468	27.726	54.636	13.2999	16.8237	15.0618	3.52386	23.396
fig.6666666.52381.peg.103	SY28_RS00515	Intracellular trafficking_ assembly_ and processing	Peptidases		C26 family peptidase		69.7355	57.3519	63.5437	12.3836	19.4884	60.4917	53.2208	56.8562	7.27088	12.7882	157.963	90.8559	26.899	40.1876	78.9764	131.064	165.953	64.756	0	32.378	64.756	200	88.8664	37.4707	63.1685	51.3958	81.3629
fig.6666666.52381.peg.104	SY28_RS00520	Unknown function	General		hypothetical protein		41.6219	50.8273	46.2246	9.20546	19.9146	68.1696	57.7546	62.9621	10.4151	16.5418	42.8549	49.2979	92.4366	76.3194	65.2272	49.5817	76.0139	70.2725	58.5031	64.3878	11.7693	18.2788	30.1365	43.2041	36.6703	13.0676	35.6355
fig.6666666.52381.peg.105	SY28_RS00525	Transport and binding proteins	Unknown substrate		ABCB-type export system hybrid permease / ATPase component		32.9033	45.5753	39.2393	12.672	32.2941	31.1995	19.8246	25.5121	11.3749	44.5864	58.8408	16.9218	3.33994	44.9093	31.003	55.5008	179.018	24.1214	34.4255	29.2735	10.3041	35.1993	12.4134	41.8732	27.1433	29.4597	108.534
fig.6666666.52381.peg.106	SY28_RS00530	Transport and binding proteins	Unknown substrate		ABCB-type export system hybrid permease / ATPase component		37.8671	34.257	36.062	3.61018	10.011	18.9506	13.0048	15.9777	5.9458	37.2132	80.4146	18.5009	20.0839	24.5501	35.8874	61.9137	172.522	17.5816	43.911	30.7463	26.3294	85.6344	36.1916	45.7807	40.9861	9.58911	23.396
fig.6666666.52381.peg.107	SY28_RS00535	Unknown function	General		hypothetical protein		117.528	112.767	115.147	4.76108	4.13477	152.923	107.634	130.279	45.2894	34.7634	99.833	0	22.667	84.6621	51.7905	99.833	192.763	36.3786	103.837	70.108	67.4587	96.2211	84.2457	189.452	136.849	105.207	76.8779
fig.6666666.52381.peg.109	SY28_RS00545	Intracellular trafficking_ assembly_ and processing	Peptidases		M20 family peptidase		47.6818	70.5861	59.1339	22.9042	38.7328	152.719	94.6136	123.666	58.1051	46.9855	54.0038	0	12.2615	123.653	47.4795	123.653	260.434	59.0361	84.2548	71.6455	25.2187	35.1993	53.1673	83.2671	68.2172	30.0998	44.1235
fig.6666666.52381.peg.110	SY28_RS00550	Signal transduction	Two-component systems		two component signal transduction system LuxR family response regulator		91.0209	116.445	103.733	25.4239	24.509	151.838	92.6205	122.229	59.2171	48.4476	128.861	148.235	53.6394	109.279	110.004	94.5955	85.993	187.826	150.784	169.305	37.0419	21.8789	302.06	224.161	263.111	77.8994	29.6071
fig.6666666.52381.peg.111	SY28_RS00555	Transport and binding proteins	Unknown substrate		DMT superfamily transporter		10.6716	8.77657	9.72411	1.89507	19.4884	10.6812	24.4332	17.5572	13.752	78.3266	90.6492	208.556	0	0	74.8012	208.556	278.813	0	35.3569	17.6785	35.3569	200	0	129.018	64.5091	129.018	200
fig.6666666.52381.peg.113	SY28_RS00565	Terpenoids and polyketides metabolism	Terpenoid backbone biosynthesis		short-chain Z-isoprenyl diphosphate synthase UppS1	uppS1	78.9513	54.6788	66.8151	24.2725	36.3278	79.0221	28.5414	53.7818	50.4807	93.8621	176.485	81.2075	20.0354	89.7997	91.8819	156.45	170.273	135.052	82.6038	108.828	52.4478	48.1934	49.6433	83.7287	66.686	34.0854	51.1132
fig.6666666.52381.peg.116	SY28_RS00590	Intracellular trafficking_ assembly_ and processing	Peptidases	intramolecular chaperones	serine protease		3.05755	3.77189	3.41472	0.714335	20.9193	15.3015	21.0012	18.1513	5.6997	31.401	0	29.8768	14.7423	33.0379	19.4143	33.0379	170.173	21.2942	5.06509	13.1796	16.2291	123.138	25.5698	30.8044	28.1871	5.2346	18.5709
fig.6666666.52381.peg.117	SY28_RS00595	Carbohydrate metabolism	Pyruvate metabolism	lactate utilization	L-lactate dehydrogenase subunit LldG	lldG	9.43147	38.7831	24.1073	29.3517	121.754	23.5998	10.7969	17.1983	12.803	74.4429	20.0287	92.1595	25.0112	50.9552	47.0386	72.1308	153.344	10.9475	54.684	32.8158	43.7365	133.279	45.0707	9.50206	27.2864	35.5686	130.353
fig.6666666.52381.peg.118	SY28_RS00600	Carbohydrate metabolism	Pyruvate metabolism	lactate utilization	L-lactate dehydrogenase subunit LldE	lldE	27.2017	63.385	45.2933	36.1834	79.8867	40.8391	83.0391	61.9391	42.2	68.1315	0	0	43.7186	39.1898	20.7271	43.7186	210.925	21.0494	15.0206	18.035	6.02882	33.4284	32.4975	36.5404	34.5189	4.04282	11.7119
fig.6666666.52381.peg.119	SY28_RS00605	Unknown function	General		COG0393 family protein of unknown function		97.2446	151.954	124.599	54.7096	43.9084	87.5986	133.587	110.593	45.9887	41.5837	0	0	168.795	84.061	63.2141	168.795	267.022	135.451	96.6562	116.054	38.795	33.4284	92.9417	137.161	115.052	44.2198	38.4348
fig.6666666.52381.peg.121	SY28_RS00615	Unknown function	General		DinB family protein		270.935	175.912	223.424	95.0226	42.5302	271.178	195.889	233.534	75.2884	32.2388	181.692	0	240.642	246.53	167.216	246.53	147.432	132.415	188.979	160.697	56.5643	35.1993	136.288	215.497	175.892	79.2094	45.0329
fig.6666666.52381.peg.122	SY28_RS00620	Unknown function	Enzymes of unknown specificity		GCN5 family N-acetyltransferase	argA	125.88	97.7748	111.827	28.1053	25.1327	153.991	144.104	149.048	9.88761	6.63386	297.021	68.3353	209.059	211.583	196.5	228.685	116.38	64.9397	69.5102	67.225	4.57051	6.79883	66.8389	0	33.4195	66.8389	200
fig.6666666.52381.peg.124	SY28_RS00630	Defense and invasion systems	Detoxification and inactivation	arsenical resistance system	arsenate reductase ArsC	arsC	247.932	145.646	196.789	102.286	51.9776	631.021	275.716	453.368	355.305	78.37	541.551	276.876	109.297	398.022	331.436	432.254	130.419	657.795	328.576	493.185	329.219	66.7536	372.368	199.83	286.099	172.538	60.307
fig.6666666.52381.peg.125	SY28_RS00635	Defense and invasion systems	Detoxification and inactivation	arsenical resistance system	arsenate reductase ArsC	arsC	155.843	99.0391	127.441	56.8037	44.5726	304.875	162.186	233.53	142.689	61.101	240.689	138.438	273.242	214.319	216.672	134.804	62.2156	230.228	46.9394	138.584	183.289	132.258	321.59	71.3679	196.479	250.222	127.353
fig.6666666.52381.peg.126	SY28_RS00640	Unknown function	General		hypothetical protein		31.4232	33.596	32.5096	2.17278	6.68351	47.1771	43.1668	45.172	4.01025	8.87774	106.768	61.4103	72.7251	13.5816	63.6213	93.1869	146.471	102.128	145.754	123.941	43.6264	35.1993	52.5574	56.9851	54.7712	4.42777	8.08412
fig.6666666.52381.peg.127	SY28_RS00645	Nucleic acid metabolism	Purine metabolism	guanine ribonucleotide biosynthesis from IMP	IMP dehydrogenase GuaB	guaB	154.14	233.895	194.017	79.7554	41.1073	234.676	268.41	251.543	33.7335	13.4106	184.412	318.206	190.511	121.983	203.778	196.223	96.2926	161.277	237.363	199.32	76.0862	38.1729	238.616	262.468	250.542	23.8521	9.5202
fig.6666666.52381.peg.128	SY28_RS00650	Amino acid metabolism	Lysine degradation	lysine degradation	glutaryl-CoA dehydrogenase GcdH	gcdH	118.47	140.484	129.477	22.0136	17.0019	113.062	119.852	116.457	6.79004	5.83053	140.419	53.8434	116.901	190.529	125.423	136.685	108.98	76.7519	146.051	111.402	69.2992	62.2067	131.661	122.133	126.897	9.52789	7.50837
fig.6666666.52381.peg.129	SY28_RS00655	Defense and invasion systems	Restriction-modification systems		adenine-specific DNA-methyltransferase		6.1265	20.1542	13.1404	14.0277	106.753	3.066	0	1.533	3.066	200	0	0	0	79.4388	19.8597	79.4388	400	28.4452	30.4472	29.4462	2.00199	6.79883	7.31927	12.3447	9.83199	5.02545	51.1132
fig.6666666.52381.peg.131	SY28_RS00665	Carbohydrate metabolism	General	acetoin degradation	acetoin utilization protein AcuB	acuB	37.2902	65.7176	51.5039	28.4274	55.1946	37.3237	73.1807	55.2522	35.8571	64.8971	45.2511	52.0544	0	46.0496	35.8388	52.0544	145.246	24.7339	35.2996	30.0168	10.5657	35.1993	50.9146	21.4682	36.1914	29.4464	81.3629
fig.6666666.52381.peg.132	SY28_RS00670	Carbohydrate metabolism	General	acetoin degradation	acetoin utilization protein AcuB	acuC	26.0403	19.0365	22.5384	7.00381	31.075	20.2718	6.62449	13.4481	13.6473	101.481	0	0	30.6916	37.5167	17.0521	37.5167	220.013	0	9.58621	4.79311	9.58621	200	34.5668	11.6601	23.1134	22.9067	99.1054
fig.6666666.52381.peg.133	SY28_RS00675	Unknown function	General		protein of unknown function DUF1653		72.398	71.4498	71.9239	0.948138	1.31825	231.881	497.274	364.578	265.393	72.7946	0	282.974	0	250.331	133.326	282.974	212.242	403.37	95.9466	249.658	307.423	123.138	138.389	204.232	171.31	65.8427	38.4348
fig.6666666.52381.peg.134	SY28_RS00680	Transport and binding proteins	Cofactors and prosthetic groups	c-type cytochrome biogenesis_ system I CcmABCDEF	ABC-type heme export system permease component CcmB	ccmB	9.88532	20.3247	15.105	10.4394	69.1121	9.89418	0	4.94709	9.89418	200	41.9849	48.2971	0	0	22.5705	48.2971	213.983	68.8459	98.2551	83.5505	29.4092	35.1993	11.8099	69.7151	40.7625	57.9053	142.055
fig.6666666.52381.peg.135	SY28_RS00685	Transport and binding proteins	Cofactors and prosthetic groups	c-type cytochrome biogenesis_ system I CcmABCDEF	ABC-type heme export system permease component CcmC	ccmC	156.744	78.1267	117.435	78.6169	66.945	71.311	86.9991	79.155	15.688	19.8194	242.08	185.651	183.214	164.235	193.795	77.8457	40.1691	154.373	173.106	163.739	18.7333	11.4409	79.4436	191.414	135.429	111.971	82.6786
fig.6666666.52381.peg.136	SY28_RS00686	Unknown function	General		hypothetical protein		26.9415	0	13.4708	26.9415	200	26.9657	0	13.4829	26.9657	200	228.852	0	0	0	57.213	228.852	400	0	89.2618	44.6309	89.2618	200	0	271.432	135.716	271.432	200
fig.6666666.52381.peg.137	SY28_RS00690	Intracellular trafficking_ assembly_ and processing	Chaperone and folding catalysis	c-type cytochrome biogenesis_ system I CcmABCDEF	cytochrome c-type biogenesis heme chaperone CcmE	ccmE	53.383	25.0876	39.2353	28.2954	72.1173	38.1649	0	19.0825	38.1649	200	0	0	110.311	32.9613	35.8181	110.311	307.976	70.8159	50.5333	60.6746	20.2826	33.4284	54.6652	0	27.3326	54.6652	200
fig.6666666.52381.peg.138	SY28_RS00695	Intracellular trafficking_ assembly_ and processing	Protein modification and repair	c-type cytochrome biogenesis_ system I CcmABCDEF	cytochrome c-type biogenesis protein CcmF	ccmF	29.7155	21.7232	25.7194	7.99229	31.075	21.4805	30.2377	25.8591	8.75728	33.8654	0	32.2628	33.4313	42.8116	27.1264	42.8116	157.823	22.9947	27.3479	25.1713	4.35318	17.2942	39.4454	73.1816	56.3135	33.7363	59.908
fig.6666666.52381.peg.139	SY28_RS00700	Intracellular trafficking_ assembly_ and processing	Chaperone and folding catalysis	cytochrome c-type biogenesis	cytochrome c-type biogenesis thiol:disulfide interchange protein CcmG	ccmG	12.5453	5.15875	8.85202	7.38655	83.4447	6.27827	14.3615	10.3199	8.08321	78.3266	53.2823	0	102.831	54.2226	52.5839	102.831	195.555	116.495	0	58.2475	116.495	200	14.9877	50.5568	32.7723	35.5691	108.534
fig.6666666.52381.peg.141	SY28_RS00710	Intracellular trafficking_ assembly_ and processing	General		cytochrome c-type biogenesis protein		16.5669	13.6249	15.0959	2.94195	19.4884	23.2144	60.6889	41.9516	37.4744	89.3277	0	0	9.58549	28.6418	9.55681	28.6418	299.7	15.3839	21.9555	18.6697	6.57161	35.1993	15.8338	53.4108	34.6223	37.577	108.534
fig.6666666.52381.peg.143	SY28_RS00720	Translation	Transfer RNA biogenesis	tRNA aminoacylation	tyrosyl-tRNA synthetase TyrS	tyrS	105.282	59.1322	82.2073	46.1503	56.1389	79.6752	129.343	104.509	49.6679	47.5249	21.8125	0	47.0488	33.296	25.5393	47.0488	184.221	35.7676	102.093	68.9304	66.3256	96.2211	67.4916	51.7417	59.6167	15.7499	26.4186
fig.6666666.52381.peg.144	SY28_RS00725	Unknown function	General		hypothetical protein		51.4914	77.6372	64.5643	26.1458	40.4957	34.3584	19.6486	27.0035	14.7098	54.4736	291.592	83.8579	215.169	148.369	184.747	207.734	112.443	0	142.166	71.0831	142.166	200	20.5054	224.799	122.652	204.294	166.563
fig.6666666.52381.peg.145	SY28_RS00730	Translation	Ribosomal proteins: synthesis and modification	ribosome small subunit	SSU ribosomal protein S20 RspT	rpsT	1447.12	655.038	1051.08	792.081	75.3589	1527.01	590.733	1058.87	936.281	88.4224	1905.8	1534.63	1709.2	872.743	1505.59	1033.06	68.6145	1093.78	892.008	992.894	201.772	20.3216	1125.77	1288.42	1207.09	162.654	13.4748
fig.6666666.52381.peg.146	SY28_RS00735	Unknown function	General		CHAD domain-containing protein		9.29807	19.1173	14.2077	9.81922	69.1121	37.2256	21.2883	29.257	15.9373	54.4736	39.4907	90.8559	13.4495	40.1876	45.9959	77.4064	168.29	43.1707	0	21.5853	43.1707	200	0	18.7353	9.36766	18.7353	200
fig.6666666.52381.peg.147	SY28_RS00740	Unknown function	General		COG1399 family protein of unknown function	yceD	177.989	200.055	189.022	22.066	11.6738	213.779	54.3352	134.057	159.443	118.937	201.588	289.87	34.3278	179.502	176.322	255.542	144.929	192.826	137.598	165.212	55.228	33.4284	226.818	167.367	197.092	59.4513	30.1642
fig.6666666.52381.peg.148	SY28_RS00745	Amino acid metabolism	Arginine and proline metabolism	putrescine biosynthesis from arginine via ornithine	arginase RocF	rocF	43.7277	59.9376	51.8327	16.2099	31.2734	76.5922	91.7734	84.1828	15.1812	18.0337	0	0	56.2235	15.7498	17.9933	56.2235	312.469	50.7567	36.2193	43.488	14.5374	33.4284	8.70684	7.3425	8.02467	1.36434	17.0018
fig.6666666.52381.peg.149	SY28_RS00750	Amino acid metabolism	Histidine metabolism	histidine biosynthesis	phosphoribosylformimino-5-aminoimidazole carboxamide ribotide isomerase HisA	hisA	70.0327	61.436	65.7344	8.59666	13.0779	42.0573	10.6895	26.3734	31.3678	118.937	0	45.6216	58.5296	60.5382	41.1723	60.5382	147.036	65.032	77.3433	71.1876	12.3113	17.2942	66.9338	65.8531	66.3935	1.08076	1.62781
fig.6666666.52381.peg.156	SY28_RS00785	Energy metabolism	Sulfur metabolism	assimilatory sulfate reduction	adenylsulfate kinase CysC	cysC	178.634	100.74	139.687	77.8943	55.7635	587.467	455.732	521.599	131.735	25.256	130.062	0	39.3739	22.0595	47.8738	130.062	271.676	47.3939	33.8197	40.6068	13.5742	33.4284	24.39	10.2841	17.337	14.1059	81.3629
fig.6666666.52381.peg.157	SY28_RS00790	Unknown function	General		protein of unknown function DUF1049		73.9809	78.2272	76.1041	4.24628	5.57957	74.0473	120.987	97.5174	46.9401	48.1352	179.55	0	30.5749	0	52.5311	179.55	341.797	49.0702	35.0159	42.043	14.0543	33.4284	25.2526	149.069	87.161	123.817	142.055
fig.6666666.52381.peg.158	SY28_RS00795	Nucleic acid metabolism	DNA replication_ recombination_ and repair	DNA repair_ single strand breaks	single-stranded-DNA-specific exonuclease RecJ	recJ	20.3942	11.1817	15.788	9.21248	58.3512	25.5156	31.1289	28.3223	5.6133	19.8194	28.8728	33.2136	52.4443	0	28.6327	52.4443	183.162	23.6724	39.4155	31.544	15.743	49.9083	12.1824	34.2448	23.2136	22.0624	95.0409
fig.6666666.52381.peg.159	SY28_RS00800	Unknown function	General		COG4339 family protein of unknown function		25.7591	12.7109	19.235	13.0482	67.8359	30.9387	58.9766	44.9577	28.0379	62.3652	87.5234	151.023	39.7442	22.2669	75.1394	128.756	171.356	0	51.2066	25.6033	51.2066	200	49.2387	51.9039	50.5713	2.66522	5.27022
fig.6666666.52381.peg.162	SY28_RS00815	Regulatory functions	DNA interactions		MerR family transcriptional regulator		80.6923	26.5452	53.6188	54.1471	100.985	37.6902	24.6331	31.1617	13.0571	41.9011	137.087	0	0	0	34.2716	137.087	400	0	53.4694	26.7347	53.4694	200	12.8536	86.7161	49.7848	73.8624	148.363
fig.6666666.52381.peg.163	SY28_RS00820	Cell structure_ growth_ and death	Chromosome and associated proteins	chromosome partitioning proteins	ATP-binding protein involved in chromosome partitioning Mrp	mrp	90.8667	66.9998	78.9333	23.8669	30.2368	31.3614	143.478	87.4197	112.117	128.251	53.2316	0	54.3878	13.5427	30.2905	54.3878	179.554	29.096	134.956	82.0261	105.86	129.057	119.788	239.916	179.852	120.128	66.793
fig.6666666.52381.peg.166	SY28_RS00830	Unknown function	General		hypothetical protein		120.105	72.4361	96.2705	47.6686	49.5153	68.1204	27.4985	47.8095	40.6219	84.9663	34.0072	78.2401	42.4673	69.2147	55.9823	44.2329	79.0122	111.529	172.435	141.982	60.9064	42.8973	124.356	32.2677	78.3119	92.0885	117.592
fig.6666666.52381.peg.167	SY28_RS00835	Translation	Transfer RNA biogenesis	tRNA aminoacylation	valyl-tRNA synthetase ValS	valS	134.956	133.811	134.383	1.14503	0.852064	70.6944	103.958	87.3263	33.2638	38.0914	117.851	110.92	103.383	87.2222	104.844	30.6287	29.2136	99.5526	66.8607	83.2067	32.6919	39.2901	39.1774	58.4526	48.815	19.2752	39.4862
fig.6666666.52381.peg.168	SY28_RS00840	Cell structure_ growth_ and death	Cell division		septum formation protein Maf	maf	54.3284	67.0211	60.6748	12.6927	20.9193	27.1886	62.1935	44.6911	35.005	78.3266	92.2974	159.261	83.8242	0	83.8456	159.261	189.945	50.449	35.9998	43.2244	14.4492	33.4284	51.9244	21.894	36.9092	30.0304	81.3629
fig.6666666.52381.peg.169	SY28_RS00845	Unknown function	Enzymes of unknown specificity		phospholipase D/transphosphatidylase		29.4786	12.1219	20.8003	17.3567	83.4447	35.4061	87.7403	61.5732	52.3342	84.9951	25.0403	0	31.2696	12.7411	17.2628	31.2696	181.139	54.7474	126.968	90.8576	72.2205	79.4875	14.0871	35.6391	24.8631	21.552	86.6826
fig.6666666.52381.peg.170	SY28_RS00850	Regulatory functions	DNA interactions		TetR family transcriptional regulator		82.8187	51.0838	66.9513	31.7349	47.4	67.3506	94.8084	81.0795	27.4579	33.8654	43.9684	151.737	99.83	178.977	118.628	135.009	113.808	24.0328	51.4485	37.7407	27.4157	72.6424	49.4713	83.4386	66.455	33.9673	51.1132
fig.6666666.52381.peg.172	SY28_RS00860	Unknown function	Enzymes of unknown specificity		NAD-dependent aldehyde dehydrogenase		136.489	156.922	146.705	20.4336	13.9283	146.369	137.116	141.742	9.25324	6.52821	189.288	122.482	146.393	150.491	152.163	66.8055	43.9038	271.591	161.503	216.547	110.088	50.8378	179.7	95.4152	137.558	84.2851	61.2725
fig.6666666.52381.peg.173	SY28_RS00865	Carbohydrate metabolism	Pentose phosphate pathway	deoxynucleoside degradation	deoxyribose-phosphate aldolase DeoC	deoC	103.655	148.496	126.076	44.8414	35.567	133.868	168.422	151.145	34.554	22.8614	85.2084	130.692	67.7127	231.232	128.711	163.519	127.043	248.396	44.3131	146.355	204.083	139.444	167.777	141.487	154.632	26.2902	17.0018
fig.6666666.52381.peg.174	SY28_RS00870	Regulatory functions	DNA interactions		transcriptional regulator		99.1727	46.6066	72.8897	52.5661	72.1173	107.77	84.3366	96.0532	23.4332	24.3961	0	83.0627	32.789	48.9873	41.2097	83.0627	201.561	26.3118	28.1636	27.2377	1.85184	6.79883	60.9329	68.5132	64.723	7.58028	11.7119
fig.6666666.52381.peg.175	SY28_RS00875	Unknown function	Enzymes of unknown specificity		metal dependent phosphohydrolase		238.095	219.693	228.894	18.4012	8.03916	366.181	292.507	329.344	73.6734	22.3697	345.3	397.214	655.2	476.89	468.651	309.901	66.1261	674.065	423.284	548.674	250.781	45.7068	360.765	315.935	338.35	44.8295	13.2494
fig.6666666.52381.peg.176	SY28_RS00880	Translation	Ribosomal proteins: synthesis and modification	ribosome large subunit	LSU ribosomal protein L21 RplU	rplU	2327.75	1506.69	1917.22	821.055	42.8253	3149.59	2442.68	2796.14	706.917	25.2819	2105.44	1368.95	2431.76	2794.68	2175.21	1425.74	65.5449	3102.2	2320.81	2711.5	781.396	28.8178	2034.2	2193.17	2113.69	158.966	7.5208
fig.6666666.52381.peg.177	SY28_RS00885	Translation	Ribosomal proteins: synthesis and modification	ribosome large subunit	LSU ribosomal protein L27 RpmA	rpmA	932.275	589.786	761.03	342.489	45.0034	1363.78	793.59	1078.68	570.189	52.8596	507.635	817.538	403.404	464.934	548.378	414.134	75.5199	665.927	831.595	748.761	165.668	22.1256	713.961	602.085	658.023	111.876	17.0018
fig.6666666.52381.peg.178	SY28_RS00890	Translation	Ribosomal proteins: synthesis and modification	ribosome maturation GTPase	GTP-binding protein Obg	obg	312.91	179.491	246.201	133.418	54.1909	386.882	210.712	298.797	176.171	58.96	178.688	282.635	187.64	181.841	207.701	103.947	50.0465	549.39	365.902	457.646	183.488	40.0939	295.294	227.829	261.562	67.4652	25.7932
fig.6666666.52381.peg.179	SY28_RS00895	Translation	Ribosomal proteins: synthesis and modification	ribosome maturation factors	ribosome silencing factor YbeB	ybeB	162.432	180.736	171.584	18.3038	10.6675	143.451	240.638	192.045	97.1871	50.6065	162.325	186.73	156.637	289.082	198.694	132.445	66.6577	354.903	158.284	256.594	196.619	76.6267	228.301	250.285	239.293	21.984	9.18704
fig.6666666.52381.peg.180	SY28_RS00900	Unknown function	General		hypothetical protein		181.418	122.872	152.145	58.546	38.4804	64.0873	195.465	129.776	131.378	101.234	0	0	30.8727	46.1244	19.2493	46.1244	239.616	0	70.7139	35.3569	70.7139	200	50.9972	0	25.4986	50.9972	200
fig.6666666.52381.peg.181	SY28_RS00905	Cell motility and adherance	Surface structures and assembly platforms	T2bSS type IVa pili	twitching motility protein PilT	pilT	35.8567	63.8935	49.8751	28.0367	56.2139	104.676	95.7781	100.227	8.8979	8.87774	0	29.1978	97.9695	90.4038	54.3928	97.9695	180.115	69.3674	29.6998	49.5336	39.6676	80.0822	99.9545	102.355	101.155	2.39997	2.37258
fig.6666666.52381.peg.182	SY28_RS00910	Carbohydrate metabolism	Pyruvate metabolism	acetyl-CoA biosynthesis from acetate_ direct	acetoacetate-CoA ligase		15.3672	37.9148	26.641	22.5476	84.6351	23.9259	27.3652	25.6455	3.43923	13.4106	0	16.6845	57.6291	0	18.5784	57.6291	310.194	7.92771	16.9713	12.4495	9.04362	72.6424	57.1169	20.6429	38.8799	36.474	93.8118
fig.6666666.52381.peg.183	SY28_RS00915	Regulatory functions	Protein interactions		serine/threonine protein kinase		106.74	108.975	107.858	2.23461	2.07181	55.2601	151.688	103.474	96.4281	93.1906	31.2653	71.9319	74.5371	79.5426	64.3192	48.2773	75.0588	187.983	146.337	167.16	41.6461	24.9138	61.5621	118.664	90.1131	57.1019	63.3669
fig.6666666.52381.peg.184	SY28_RS00920	Unknown function	Enzymes of unknown specificity		metal-dependent hydrolase		63.1156	219.609	141.362	156.493	110.704	111.766	244.548	178.157	132.782	74.5308	123.722	142.323	79.5912	356.732	175.592	277.14	157.832	157.793	193.027	175.41	35.234	20.0866	127.606	68.4794	98.0427	59.1266	60.307
fig.6666666.52381.peg.186	SY28_RS00930	Unknown function	General		protein of unknown function DUF3248		78.6332	64.6695	71.6513	13.9637	19.4884	110.185	108.02	109.103	2.16485	1.98423	133.588	0	0	407.837	135.356	407.837	301.306	0	104.21	52.105	104.21	200	37.5769	221.821	129.699	184.244	142.055
fig.6666666.52381.peg.187	SY28_RS00935	Unknown function	Enzymes of unknown specificity		acylneuraminate cytidylyltransferase		18.5961	15.2938	16.945	3.30231	19.4884	55.8385	53.2208	54.5296	2.61767	4.80046	0	45.428	76.2139	0	30.4105	76.2139	250.617	43.1707	30.806	36.9884	12.3646	33.4284	33.3249	28.103	30.714	5.22192	17.0018
fig.6666666.52381.peg.188	SY28_RS00940	Unknown function	General		hypothetical conserved protein		97.5693	110.334	103.952	12.7647	12.2795	67.1391	125.656	96.3977	58.5172	60.704	103.599	59.5873	164.655	79.0704	101.728	105.067	103.283	28.3132	121.224	74.7685	92.9105	124.264	189.418	221.174	205.296	31.756	15.4684
fig.6666666.52381.peg.189	SY28_RS00945	Cell motility and adherance	Surface structures and assembly platforms	T2bSS type IVa pili	twitching motility protein PilT	pilT	62.4089	100.208	81.3087	37.7996	46.489	110.057	142.888	126.472	32.8306	25.9587	201.953	87.1182	143.291	25.6895	114.513	176.263	153.924	124.184	187.078	155.631	62.8945	40.4125	156.219	155.693	155.956	0.526361	0.337506
fig.6666666.52381.peg.190	SY28_RS00950	Intracellular trafficking_ assembly_ and processing	Peptidases		oligopeptidase A PrlC	prlC	113.277	153.266	133.271	39.9884	30.0052	84.1198	100.395	92.2572	16.2749	17.6408	93.1182	71.4121	181.472	118.452	116.114	110.06	94.7868	229.04	84.7466	156.893	144.293	91.9691	157.159	143.577	150.368	13.582	9.0325
fig.6666666.52381.peg.196	SY28_RS00975	Mobile and extrachromosomal element functions	Bacteriophage and virus functions		Mu-like phage hypothetical protein		63.5423	118.769	91.1557	55.2269	60.5852	115.635	79.3542	97.4946	36.2808	37.2132	98.1369	112.891	33.4229	249.672	123.531	216.249	175.057	107.282	76.5549	91.9183	30.7269	33.4284	27.6048	104.757	66.1807	77.1517	116.577
fig.6666666.52381.peg.197	SY28_RS00980	Mobile and extrachromosomal element functions	Bacteriophage and virus functions		Mu-like phage hypothetical protein		0	20.098	10.049	20.098	200	12.2298	27.9755	20.1027	15.7457	78.3266	0	0	141.395	105.623	61.7545	141.395	228.963	113.463	0	56.7317	113.463	200	29.1954	73.8618	51.5286	44.6663	86.6826
fig.6666666.52381.peg.208	SY28_RS01035	Mobile and extrachromosomal element functions	Bacteriophage and virus functions		Mu-like phage hypothetical protein		15.2878	12.573	13.9304	2.7148	19.4884	15.3015	0	7.65073	15.3015	200	129.86	0	0	132.152	65.503	132.152	201.749	0	50.6509	25.3254	50.6509	200	36.5282	61.6087	49.0685	25.0805	51.1132
fig.6666666.52381.peg.212	SY28_RS01055	Mobile and extrachromosomal element functions	Selfish genetic elements	insertion sequence	IS1341 group transposase		172.238	226.643	199.44	54.405	27.2789	178.138	315.476	246.807	137.338	55.6457	97.5369	112.201	293.43	161.294	166.116	195.893	117.926	146.611	228.261	187.436	81.65	43.5616	240.065	248.722	244.394	8.65623	3.54192
fig.6666666.52381.peg.240	SY28_RS01190	Translation	tRNA and rRNA base modification	16S rRNA modification factors	16S rRNA (cytosine(1402)-N(4))-methyltransferase RsmH	rsmH	15.4494	22.2354	18.8424	6.78593	36.0141	15.4633	35.3721	25.4177	19.9088	78.3266	0	75.482	22.3474	0	24.4573	75.482	308.627	0	25.5933	12.7966	25.5933	200	18.4573	23.3476	20.9024	4.89033	23.396
fig.6666666.52381.peg.241	SY28_RS01195	Cell structure_ growth_ and death	Cell division	chromosome partitioning proteins_ divisome	cell division protein FtsL	ftsL	95.618	78.6381	87.128	16.9799	19.4884	71.7778	273.652	172.715	201.874	116.883	0	0	103.732	51.6593	38.8479	103.732	267.022	0	197.999	98.9994	197.999	200	114.234	0	57.1169	114.234	200
fig.6666666.52381.peg.242	SY28_RS01200	Cell structure_ growth_ and death	Cell division	chromosome partitioning proteins_ divisome	cell division protein (peptidoglycan synthetase) FtsI	ftsI	25.5516	28.6557	27.1036	3.10405	11.4525	18.5997	101.048	59.8238	82.4484	137.819	59.1942	0	0	10.0398	17.3085	59.1942	341.995	21.5701	15.3921	18.4811	6.17795	33.4284	5.55023	32.7637	19.1569	27.2134	142.055
fig.6666666.52381.peg.243	SY28_RS01205	Glycan biosynthesis and metabolism	Peptidoglycan metabolism	peptidoglycan biosynthesis	UDP-N-acetylmuramoyl-tripeptide--D-alanyl-D-alanine ligase MurF	murF	42.363	28.6919	35.5274	13.6711	38.4804	49.8835	62.7594	56.3214	12.8759	22.8614	63.5025	24.3499	26.4334	43.0821	39.342	39.1526	99.5186	0	41.281	20.6405	41.281	200	0	60.2542	30.1271	60.2542	200
fig.6666666.52381.peg.244	SY28_RS01210	Unknown function	General		hypothetical protein		4.13963	30.6406	17.3901	26.501	152.391	49.7201	104.256	76.9883	54.5363	70.8371	0	40.4503	0	17.8921	14.5856	40.4503	277.331	38.4404	13.7153	26.0778	24.7251	94.8127	9.89115	8.34123	9.11619	1.54991	17.0018
fig.6666666.52381.peg.245	SY28_RS01215	Glycan biosynthesis and metabolism	Peptidoglycan metabolism	peptidoglycan biosynthesis	phospho-N-acetylmuramoyl-pentapeptide-transferase MraY	mraY	11.3471	68.4351	39.8911	57.088	143.11	22.7145	0	11.3572	22.7145	200	64.2577	0	0	16.3479	20.1514	64.2577	318.875	17.5614	0	8.78069	17.5614	200	54.2249	45.728	49.9764	8.49689	17.0018
fig.6666666.52381.peg.246	SY28_RS01220	Glycan biosynthesis and metabolism	Peptidoglycan metabolism	peptidoglycan biosynthesis	UDP-N-acetylmuramoylalanine--D-glutamate ligase MurD	murD	41.2793	53.0452	47.1623	11.7659	24.9477	49.0632	47.2554	48.1593	1.80781	3.75381	0	25.21	77.1253	0	25.5838	77.1253	301.461	83.8507	68.3826	76.1167	15.4681	20.3216	18.4935	20.7942	19.6438	2.30066	11.7119
fig.6666666.52381.peg.247	SY28_RS01225	Transport and binding proteins	Carbohydrates_ organic alcohols_ and acids	peptidoglycan biosynthesis	lipid II translocation protein FtsW	ftsW	23.6465	46.1875	34.917	22.541	64.5559	47.3355	40.6048	43.9701	6.7307	15.3074	75.3236	28.8827	17.1022	0	30.3271	75.3236	248.37	13.7238	29.3793	21.5515	15.6556	72.6424	21.1877	17.8676	19.5277	3.32005	17.0018
fig.6666666.52381.peg.248	SY28_RS01230	Glycan biosynthesis and metabolism	Peptidoglycan metabolism	peptidoglycan biosynthesis	UDP-N-acetylglucosamine--N-acetylmuramyl-(pentapeptide) pyrophosphoryl-undecaprenol N-acetylglucosamine transferase MurG	murG	15.8939	15.6858	15.7899	0.20815	1.31825	38.1797	58.2237	48.2017	20.0441	41.5837	54.0038	31.0615	0	13.7392	24.7011	54.0038	218.629	14.759	73.723	44.241	58.9639	133.279	37.9767	38.431	38.2038	0.45433	1.18923
fig.6666666.52381.peg.249	SY28_RS01235	Glycan biosynthesis and metabolism	Peptidoglycan metabolism	peptidoglycan biosynthesis	UDP-N-acetylmuramate--alanine ligase MurC	murC	50.2726	84.6591	67.4658	34.3866	50.9688	98.2392	60.291	79.2651	37.9482	47.875	122.01	140.354	39.2449	41.3876	85.749	101.109	117.912	22.2299	39.6575	30.9437	17.4275	56.3202	40.0401	77.1792	58.6096	37.1391	63.3669
fig.6666666.52381.peg.250	SY28_RS01240	Glycan biosynthesis and metabolism	Peptidoglycan metabolism	peptidoglycan biosynthesis	UDP-N-acetylmuramate dehydrogenase MurB	murB	102.223	90.5373	96.3802	11.6859	12.1247	137.732	153.029	145.38	15.2973	10.5223	100.191	76.8363	68.245	101.959	86.8079	33.7141	38.8376	109.528	117.236	113.382	7.70864	6.79883	84.548	39.6109	62.0794	44.9371	72.3865
fig.6666666.52381.peg.251	SY28_RS01245	Cell structure_ growth_ and death	Cell division	chromosome partitioning proteins_ divisome	cell division protein FtsQ	ftsQ	31.3533	38.6783	35.0158	7.32506	20.9193	36.6116	59.8205	48.2161	23.2089	48.1352	44.3878	51.0613	15.1173	45.1711	38.9344	35.944	92.3194	72.7862	17.3131	45.0496	55.4731	123.138	37.4574	21.0586	29.258	16.3988	56.0489
fig.6666666.52381.peg.252	SY28_RS01250	Cell structure_ growth_ and death	Cell division	chromosome partitioning proteins_ divisome	cell division protein FtsA	ftsA	164.729	198.982	181.855	34.2521	18.8348	221.554	200.364	210.959	21.1902	10.0447	218.637	100.603	268.063	233.62	205.231	167.46	81.596	203.159	119.388	161.274	83.7706	51.9431	135.3	57.0496	96.175	78.2508	81.3629
fig.6666666.52381.peg.253	SY28_RS01255	Cell structure_ growth_ and death	Cell division	chromosome partitioning proteins_ divisome	cell division protein FtsZ	ftsZ	250.222	315.033	282.627	64.8108	22.9315	194.792	212.183	203.487	17.3911	8.54655	209.924	211.3	181.716	213.629	204.142	31.9128	15.6326	86.0573	194.463	140.26	108.406	77.2891	265.722	273.881	269.802	8.1586	3.02392
fig.6666666.52381.peg.254	SY28_RS01260	Nucleic acid metabolism	DNA replication_ recombination_ and repair	ruvABC Holliday junction complex	crossover junction endodeoxyribonuclease RuvC	ruvC	13.3072	10.9441	12.1256	2.36309	19.4884	46.6168	121.869	84.243	75.2523	89.3277	0	0	70.5782	28.7577	24.834	70.5782	284.2	61.7848	22.0444	41.9146	39.7403	94.8127	111.285	107.254	109.27	4.03135	3.68936
fig.6666666.52381.peg.255	SY28_RS01265	Unknown function	General		hypothetical protein		57.4453	78.0555	67.7504	20.6102	30.4209	64.9964	40.0288	52.5126	24.9675	47.5458	0	73.2163	81.8894	107.951	65.7641	107.951	164.148	57.9819	49.6502	53.816	8.33173	15.4819	65.6454	70.4568	68.0511	4.81144	7.07034
fig.6666666.52381.peg.256	SY28_RS01270	Unknown function	General		hypothetical protein		35.7917	49.0596	42.4256	13.268	31.2734	47.765	0	23.8825	47.765	200	50.6714	174.869	46.0196	51.5655	80.7814	128.849	159.504	55.3932	79.0558	67.2245	23.6626	35.1993	28.5066	60.0993	44.3029	31.5927	71.3105
fig.6666666.52381.peg.257	SY28_RS01275	Unknown function	General		COG2832 family protein of unknown function		549.119	219.352	384.235	329.767	85.8243	329.767	269.406	299.587	60.3603	20.1479	932.886	383.265	385.799	406.863	527.203	549.622	104.252	400.642	389.855	395.248	10.7879	2.7294	412.359	284.518	348.439	127.842	36.6899
fig.6666666.52381.peg.258	SY28_RS01280	Transport and binding proteins	Unknown substrate	iron (III) transport system AfuABC	ABC-type uptake system substrate-binding component		13.3341	24.6741	19.0041	11.34	59.671	36.7018	7.63227	22.167	29.0695	131.139	28.3164	0	38.5753	14.408	20.3249	38.5753	189.793	15.4775	33.1337	24.3056	17.6562	72.6424	47.7905	100.755	74.2726	52.9642	71.3105
fig.6666666.52381.peg.259	SY28_RS01285	Unknown function	General		hypothetical protein		22.2587	36.612	29.4353	14.3533	48.7621	81.6884	33.9748	57.8316	47.7136	82.5044	0	72.5002	114.478	64.1368	62.7787	114.478	182.351	68.8977	24.5822	46.74	44.3154	94.8127	17.7282	14.9502	16.3392	2.77795	17.0018
fig.6666666.52381.peg.260	SY28_RS01290	Glycan biosynthesis and metabolism	Polysaccharide and lipopolysaccharide metabolism	polysaccharide metabolism	lipopolysaccharide biosynthesis protein		247.665	232.782	240.224	14.8826	6.1953	361.207	194.413	277.81	166.793	60.0387	180.323	172.861	225.182	259.965	209.582	87.1038	41.5606	262.835	211	236.917	51.8348	21.8789	228.252	278.035	253.144	49.7828	19.6658
fig.6666666.52381.peg.261	SY28_RS01295	Glycan biosynthesis and metabolism	Polysaccharide and lipopolysaccharide metabolism	polysaccharide metabolism	O-antigen polymerase		48.9968	23.506	36.2514	25.4908	70.3169	46.9974	23.3709	35.1841	23.6265	67.151	52.0248	59.8464	57.0922	35.2952	51.0646	24.5512	48.0787	47.3939	108.223	77.8084	60.8291	78.178	43.902	16.4545	30.1782	27.4474	90.9511
fig.6666666.52381.peg.262	SY28_RS01300	Glycan biosynthesis and metabolism	Polysaccharide and lipopolysaccharide metabolism	polysaccharide metabolism	UDP-phosphate galactose phosphotransferase		53.843	18.1152	35.9791	35.7278	99.3016	39.1936	72.8447	56.0192	33.6511	60.0706	62.3677	47.8296	9.44036	74.0463	48.421	64.6059	133.425	34.0897	40.5433	37.3165	6.45359	17.2942	81.8689	34.5202	58.1946	47.3488	81.3629
fig.6666666.52381.peg.263	SY28_RS01305	Glycan biosynthesis and metabolism	Polysaccharide and lipopolysaccharide metabolism	polysaccharide metabolism	glycosyltransferase		64.1625	33.5799	48.8712	30.5825	62.5778	52.5436	100.161	76.3522	47.6172	62.3652	24.7737	113.993	53.4361	75.6325	66.9589	89.2195	133.245	27.0822	28.9883	28.0353	1.90607	6.79883	55.7485	52.8895	54.319	2.85902	5.2634
fig.6666666.52381.peg.264	SY28_RS01307	Unknown function	General		hypothetical protein		53.8831	36.6076	45.2454	17.2754	38.1817	49.2417	53.6381	51.4399	4.39634	8.54655	39.8004	22.8921	33.8874	30.377	31.7392	16.9083	53.2726	65.2637	54.3333	59.7985	10.9305	18.2788	44.7816	18.8822	31.8319	25.8994	81.3629
fig.6666666.52381.peg.265	SY28_RS01315	Carbohydrate metabolism	Galactose metabolism	polysaccharide metabolism	UDP-galactopyranose mutase Glf	glf	98.3746	88.0439	93.2092	10.3307	11.0833	130.318	72.8694	101.594	57.449	56.5477	196.619	28.2725	36.2718	112.55	93.4284	168.347	180.188	80.603	67.1035	73.8532	13.4995	18.2788	76.0469	128.261	102.154	52.2142	51.1132
fig.6666666.52381.peg.266	SY28_RS01320	Transport and binding proteins	Carbohydrates_ organic alcohols_ and acids	polysaccharide metabolism	PST family polysaccharide transporter	rfbX	18.1452	46.9007	32.5229	28.7555	88.4161	44.1064	35.6092	39.8578	8.49712	21.3186	0	50.6586	52.4934	78.426	45.3945	78.426	172.765	24.0707	17.1766	20.6236	6.89416	33.4284	37.162	10.4463	23.8041	26.7157	112.231
fig.6666666.52381.peg.267	SY28_RS01325	Glycan biosynthesis and metabolism	Polysaccharide and lipopolysaccharide metabolism	polysaccharide metabolism	chain-length determining protein Wzz	wzz	70.5769	64.2628	67.4199	6.31407	9.3653	85.7774	86.5654	86.1714	0.787998	0.914455	85.644	24.63	126.395	32.6832	67.3381	101.765	151.126	117.031	100.214	108.623	16.8168	15.4819	78.2948	35.5526	56.9237	42.7422	75.0869
fig.6666666.52381.peg.268	SY28_RS01330	Glycan biosynthesis and metabolism	Polysaccharide and lipopolysaccharide metabolism	dTDP-L-rhamnose biosynthesis from dTDP-4-dehydro-L-rhamnose	dTDP-4-dehydrorhamnose reductase RfbD	rfbD	92.8993	61.8495	77.3744	31.0499	40.1294	97.4104	101.284	99.3473	3.87381	3.89926	0	86.4538	51.1914	76.4808	53.5315	86.4538	161.501	41.079	58.6268	49.8529	17.5479	35.1993	95.1307	53.4827	74.3067	41.6481	56.0489
fig.6666666.52381.peg.269	SY28_RS01335	Glycan biosynthesis and metabolism	Polysaccharide and lipopolysaccharide metabolism	4_6-dideoxy-4-oxo-dTDP-D-glucose biosynthesis from glucose-1-phosphate	dTDP-glucose 4_6-dehydratase RfbB	rfbB	60.7495	55.2207	57.9851	5.52879	9.53485	83.2055	80.5249	81.8652	2.68054	3.27434	54.319	62.4855	52.4156	124.374	73.3986	71.9587	98.0383	74.2258	127.12	100.673	52.894	52.5405	68.7569	115.966	92.3614	47.2089	51.1132
fig.6666666.52381.peg.270	SY28_RS01340	Glycan biosynthesis and metabolism	Polysaccharide and lipopolysaccharide metabolism	dTDP-4-dehydro-L-rhamnose biosynthesis from 4_6-dideoxy-4-oxo-dTDP-D-glucose	dTDP-4-dehydrorhamnose 3_5-epimerase RfbC	rfbC	135.668	101.433	118.55	34.2352	28.8782	135.79	84.7139	110.252	51.0759	46.3265	0	421.807	107.041	79.9605	152.202	421.807	277.136	229.056	122.588	175.822	106.467	60.554	14.7347	74.5547	44.6447	59.82	133.991
fig.6666666.52381.peg.271	SY28_RS01345	Glycan biosynthesis and metabolism	Polysaccharide and lipopolysaccharide metabolism		family 2 glycosyl transferase		50.0343	25.3226	37.6784	24.7117	65.5858	42.3747	52.8718	47.6232	10.4971	22.042	0	37.6084	55.6722	66.5401	39.9552	66.5401	166.537	53.6095	89.2618	71.4356	35.6523	49.9083	55.1773	7.7552	31.4663	47.4221	150.708
fig.6666666.52381.peg.272	SY28_RS01350	Carbohydrate metabolism	Amino sugar and nucleotide sugar metabolism	mannose degradation	mannose-1-phosphate guanylyltransferase ManC	manC	25.9365	40.7223	33.3294	14.7858	44.3625	42.4797	21.5937	32.0367	20.8859	65.1938	0	23.0399	65.9386	20.3821	27.3401	65.9386	241.179	10.9475	15.624	13.2858	4.6765	35.1993	22.5354	19.0041	20.7697	3.53123	17.0018
fig.6666666.52381.peg.274	SY28_RS01360	Unknown function	Enzymes of unknown specificity		epimerase/aldolase		96.9399	84.7081	90.824	12.2318	13.4676	121.284	152.589	136.936	31.3056	22.8614	25.7327	0	43.8194	0	17.388	43.8194	252.009	70.3264	0	35.1632	70.3264	200	101.336	36.6245	68.9805	64.7119	93.8118
fig.6666666.52381.peg.275	SY28_RS01365	Metabolism of other amino acids and amines	Glutathione metabolism	bacillithiol biosynthesis	bacillithiol system protein YtxJ	ytxJ	14.3741	74.8696	44.6218	60.4955	135.574	52.7521	0	26.3761	52.7521	200	81.3993	46.8186	110.89	103.545	85.6631	64.0712	74.7945	22.2461	79.3727	50.8094	57.1266	112.433	11.4484	57.9266	34.6875	46.4782	133.991
fig.6666666.52381.peg.276	SY28_RS01370	Unknown function	General		protein of unknown function		14.0065	30.718	22.3623	16.7115	74.7307	37.3843	10.6895	24.0369	26.6948	111.057	0	0	45.0227	40.3588	21.3454	45.0227	210.925	21.6773	46.406	34.0416	24.7287	72.6424	33.4669	0	16.7335	33.4669	200
fig.6666666.52381.peg.278	SY28_RS01380	Carbohydrate metabolism			NAD(P)H-hydrate epimerase NnrE	nnrE	17.8999	31.2826	24.5912	13.3827	54.4206	38.0714	40.9825	39.527	2.91115	7.36498	0	43.7271	4.31532	38.6829	21.6813	43.7271	201.681	31.1658	51.8921	41.5289	20.7264	49.9083	74.8468	54.1016	64.4742	20.7452	32.176
fig.6666666.52381.peg.279	SY28_RS01385	Unknown function	General		hypothetical protein		14.2494	15.6253	14.9374	1.37592	9.21126	23.7703	43.4995	33.6349	19.7292	58.6568	0	0	68.7052	41.0587	27.441	68.7052	250.375	0	15.7369	7.86845	15.7369	200	34.0473	9.57072	21.809	24.4766	112.231
fig.6666666.52381.peg.281	SY28_RS01395	Unknown function	General		hypothetical protein		130.316	119.083	124.7	11.2333	9.00828	43.4777	198.91	121.194	155.432	128.251	0	141.487	97.741	62.5829	75.4527	141.487	187.518	134.457	287.84	211.148	153.383	72.6424	103.792	233.408	168.6	129.616	76.8779
fig.6666666.52381.peg.282	SY28_RS01400	Defense and invasion systems	Protein_ prosthetic group_ membrane repair	cytoplasmic membrane repair and response system PspABCDEF	phage shock protein PspA	pspA	213.497	269.502	241.5	56.0044	23.1903	79.5122	68.2062	73.8592	11.3059	15.3074	84.3503	194.064	158.001	21.4597	114.469	172.604	150.787	115.263	65.8002	90.5317	49.4629	54.636	225.405	160.071	192.738	65.3336	33.8976
fig.6666666.52381.peg.284	SY28_RS01410	Unknown function	General		hypothetical protein		140.175	83.4807	111.828	56.6945	50.698	62.8935	22.1336	42.5136	40.7599	95.8752	41.0588	94.4634	60.5953	41.7833	59.4752	53.4047	89.7932	44.8848	48.0438	46.4643	3.15903	6.79883	92.395	107.136	99.7654	14.7408	14.7755
fig.6666666.52381.peg.285	SY28_RS01415	Terpenoids and polyketides metabolism	Terpenoid backbone biosynthesis	IPP biosynthesis via deoxyxylulose	1-deoxy-D-xylulose-5-phosphate synthase Dxs	dxs	111.031	97.1117	104.071	13.9192	13.3746	79.3789	72.6314	76.0052	6.74754	8.87774	104.793	51.6637	37.3894	129.495	80.8352	92.1051	113.942	49.0965	134.299	91.698	85.203	92.9169	84.2206	113.638	98.9291	29.417	29.7354
fig.6666666.52381.peg.286	SY28_RS01420	Unknown function	Enzymes of unknown specificity		beta-lactamase domain-containing protein		31.6552	13.0169	22.3361	18.6383	83.4447	26.403	0	13.2015	26.403	200	0	0	20.3506	22.8031	10.7884	22.8031	211.366	0	69.9193	34.9597	69.9193	200	12.6061	53.1536	32.8798	40.5475	123.32
fig.6666666.52381.peg.288	SY28_RS01430	Unknown function	Enzymes of unknown specificity		glutaredoxin-like domain-containing protein		38.8404	67.8791	53.3597	29.0387	54.4206	87.4692	100.042	93.7559	12.5732	13.4106	41.2407	47.441	135.773	125.905	87.59	94.5325	107.926	67.6256	80.4279	74.0267	12.8023	17.2942	34.8016	29.3483	32.075	5.45332	17.0018
fig.6666666.52381.peg.289	SY28_RS01435	Unknown function	Enzymes of unknown specificity		rhodanese domain-containing protein		35.7268	36.7281	36.2274	1.00124	2.76375	26.8191	81.798	54.3086	54.9789	101.234	0	0	34.4522	38.6041	18.2641	38.6041	211.366	0	29.5922	14.7961	29.5922	200	42.6825	35.9942	39.3383	6.68822	17.0018
fig.6666666.52381.peg.293	SY28_RS01455	Amino acid metabolism	Lysine biosynthesis	lysine biosynthesis from 2-aminoadipate	LysW-gamma-L-lysine carboxypeptidase LysK	lysK	27.7243	48.1354	37.9299	20.4112	53.8129	101.747	105.793	103.77	4.04627	3.89926	26.1668	60.2016	103.97	53.257	60.8989	77.8033	127.758	200.236	61.2368	130.736	138.999	106.32	73.6042	62.0707	67.8374	11.5336	17.0018
fig.6666666.52381.peg.294	SY28_RS01460	Unknown function	Enzymes of unknown specificity		4Fe-4S ferredoxin		495.093	633.382	564.238	138.289	24.509	564.362	755.691	660.026	191.329	28.9881	350.46	268.766	490.691	594.406	426.081	325.64	76.4268	319.264	136.694	227.979	182.571	80.0822	295.741	637.354	466.548	341.613	73.2214
fig.6666666.52381.peg.296	SY28_RS01465	Transport and binding proteins	Unknown substrate		major facilitator superfamily permease		40.9898	27.39	34.1899	13.5997	39.7771	33.3341	11.731	22.5325	21.6031	95.8752	21.7615	50.0664	19.7637	0	22.8979	50.0664	218.651	11.8946	33.9515	22.9231	22.0568	96.2211	42.8488	15.4862	29.1675	27.3626	93.8118
fig.6666666.52381.peg.303	SY28_RS01500	Unknown function	General		TAT exported dioxygenase domain protein		50.709	56.8692	53.7891	6.16021	11.4525	50.7545	10.5546	30.6546	40.1999	131.139	0	90.0914	75.5725	79.6988	61.3407	90.0914	146.871	64.2111	15.2734	39.7422	48.9377	123.138	44.0593	74.3107	59.185	30.2514	51.1132
fig.6666666.52381.peg.304	SY28_RS01505	Intracellular trafficking_ assembly_ and processing	Protein modification and repair	flavin homeostasis	flavin transferase		28.8638	2.96727	15.9155	25.8965	162.712	10.8336	33.0425	21.938	22.2088	101.234	0	35.2553	0	0	8.81382	35.2553	400	16.7517	47.8153	32.2835	31.0636	96.2211	34.4833	21.8099	28.1466	12.6734	45.0264
fig.6666666.52381.peg.307	SY28_RS01520	Unknown function	General		exo-alpha-1_6-mannosidase		9.5995	33.1582	21.3789	23.5587	110.196	28.8243	39.5612	34.1928	10.7369	31.401	0	0	61.0963	16.5962	19.4231	61.0963	314.555	35.6562	12.7219	24.189	22.9343	94.8127	22.9368	19.3427	21.1398	3.59414	17.0018
fig.6666666.52381.peg.311	SY28_RS01540	Transport and binding proteins	Carbohydrates_ organic alcohols_ and acids		ABC-type multiple sugar uptake system substrate-binding component		29.0639	223.817	126.44	194.753	154.027	0	18.1481	9.07406	18.1481	200	0	25.818	30.5749	22.8397	19.8082	30.5749	154.355	36.8027	43.7698	40.2862	6.96718	17.2942	31.5658	10.6478	21.1068	20.918	99.1054
fig.6666666.52381.peg.312	SY28_RS01545	Translation	tRNA and rRNA base modification	N6-threonylcarbamoyladenonsine (t(6)A) biosynthesis	tRNA threonylcarbamoyladenosine biosynthesis protein TsaE	tsaE	7.78879	51.2452	29.517	43.4564	147.225	23.3873	35.6655	29.5264	12.2782	41.5837	132.322	0	0	33.6642	41.4966	132.322	318.875	36.1631	0	18.0816	36.1631	200	93.0518	0	46.5259	93.0518	200
fig.6666666.52381.peg.314	SY28_RS01560	Translation	Aminoacyl-tRNA biosynthesis	GatABC aspartyl/glutamyl-tRNA(Asn/Gln) amidotransferase complex	aspartyl-tRNA(Asn) / glutamyl-tRNA(Gln) amidotransferase subunit GatB	gatB	92.3277	117.695	105.011	25.3671	24.1566	113.203	89.84	101.521	23.363	23.0128	0	90.2179	113.518	139.669	85.8512	139.669	162.687	117.886	84.1217	101.004	33.764	33.4284	93.7575	69.7641	81.7608	23.9934	29.3459
fig.6666666.52381.peg.315	SY28_RS01565	Nucleic acid metabolism	Purine metabolism	purine (inosine-5'-phosphate) biosynthesis from ribose-5-phosphate	phosphoribosylformylglycinamidine cyclo-ligase PurM	purM	55.4883	56.3723	55.9303	0.883951	1.58045	58.805	44.8386	51.8218	13.9664	26.9508	55.4517	31.8943	44.066	70.5378	50.4874	38.6435	76.5407	15.1548	64.8854	40.0201	49.7307	124.264	46.7939	59.1921	52.993	12.3982	23.396
fig.6666666.52381.peg.316	SY28_RS01570	Carbohydrate metabolism	Glycolysis / Gluconeogenesis	Embden-Meyerhof pathway	probable phosphoglycerate mutase GpmB	gpmB	223.632	218.137	220.884	5.49504	2.48775	286.297	238.146	262.222	48.1511	18.3627	220.886	254.095	255.775	202.305	233.265	53.4698	22.9223	193.175	275.695	234.435	82.5195	35.1993	248.531	377.256	312.893	128.725	41.1403
fig.6666666.52381.peg.318	SY28_RS01580	Amino acid metabolism	Cysteine and methionine metabolism	methionine biosynthesis from homoserine	cystathionine gamma-synthase MetB	metB	191.097	205.519	198.308	14.4225	7.27276	161.842	249.052	205.447	87.2099	42.4488	249.731	114.911	226.805	152.483	185.982	134.82	72.4909	191.102	194.811	192.956	3.70934	1.92237	203.715	195.489	199.602	8.22592	4.12116
fig.6666666.52381.peg.319	SY28_RS01585	Amino acid metabolism	Arginine and proline metabolism	agmatine to putrescine via N-carbamoylputrescine	agmatine deiminase AguA	aguA	257.67	198.992	228.331	58.6787	25.699	229.595	86.3337	157.964	143.261	90.6923	240.229	521.987	251.508	203.723	304.362	318.264	104.568	233.435	291.509	262.472	58.0735	22.1256	82.5901	189.95	136.27	107.36	78.7848
fig.6666666.52381.peg.320	SY28_RS01590	Amino acid metabolism	Arginine and proline metabolism	agmatine to putrescine via N-carbamoylputrescine	N-carbamoylputrescine amidase AguB	aguB	67.1551	61.3663	64.2607	5.78878	9.00828	182.975	102.503	142.739	80.4721	56.3771	31.6912	218.735	93.541	112.876	114.211	187.044	163.77	69.2887	49.4435	59.3661	19.8452	33.4284	71.3151	120.28	95.7977	48.9653	51.1132
fig.6666666.52381.peg.322	SY28_RS01600	Unknown function	General		DUF4160 domain protein of unknown function		271.935	243.092	257.514	28.8429	11.2005	627.195	839.165	733.18	211.97	28.9111	301.294	577.654	250.832	255.509	346.322	326.822	94.3694	164.685	156.69	160.687	7.99553	4.97583	480.254	214.412	347.333	265.843	76.5383
fig.6666666.52381.peg.323	SY28_RS01605	Nucleic acid metabolism	DNA replication_ recombination_ and repair	modulation of nucleotide pools	NUDIX hydrolase	mutT	53.5538	27.5273	40.5406	26.0265	64.1986	13.4005	45.9802	29.6903	32.5797	109.732	0	0	0	28.9334	7.23335	28.9334	400	31.0811	44.3582	37.7197	13.2771	35.1993	47.9852	26.9773	37.4813	21.0078	56.0489
fig.6666666.52381.peg.324	SY28_RS01610	Unknown function	Enzymes of unknown specificity		zinc ribbon domain family protein		147.173	113.702	130.438	33.4707	25.6603	147.305	183.796	165.551	36.4907	22.042	75.7665	43.5788	215.034	192.759	131.784	171.455	130.103	165.654	192.088	178.871	26.4349	14.7787	106.561	170.741	138.651	64.1793	46.2884
fig.6666666.52381.peg.325	SY28_RS01615	Regulatory functions	DNA interactions	ribonucleotide reduction	transcriptional repressor of ribonucleotide reductase NrdR	nrdR	67.7705	55.7358	61.7531	12.0347	19.4884	54.265	31.0327	42.6488	23.2323	54.4736	0	0	104.564	87.8741	48.1096	104.564	217.346	0	44.907	22.4535	44.907	200	64.7717	109.244	87.008	44.4726	51.1132
fig.6666666.52381.peg.326	SY28_RS01620	Unknown function	Enzymes of unknown specificity		short-chain dehydrogenase/reductase		68.5785	56.4003	62.4894	12.1782	19.4884	88.2514	78.5066	83.379	9.74478	11.6873	166.438	47.8652	70.8555	148.203	108.34	118.573	109.445	22.7434	48.6882	35.7158	25.9448	72.6424	46.8171	39.481	43.1491	7.33611	17.0018
fig.6666666.52381.peg.328	SY28_RS01635	Unknown function	Enzymes of unknown specificity		GCN5 family N-acetyltransferase		44.4171	73.0591	58.7381	28.6419	48.7621	34.1977	15.6454	24.9215	18.5523	74.4429	0	100.159	32.948	44.3024	44.3523	100.159	225.825	15.8637	22.6402	19.2519	6.77655	35.1993	16.3276	75.7301	46.0288	59.4025	129.055
fig.6666666.52381.peg.330	SY28_RS01645	Unknown function	Enzymes of unknown specificity		GCN5 family N-acetyltransferase		60.7429	63.8329	62.2879	3.08998	4.9608	40.5316	23.1789	31.8553	17.3527	54.4736	143.326	32.9749	133.423	29.1711	84.7237	114.155	134.738	125.346	67.0838	96.2147	58.2619	60.554	32.2529	40.7984	36.5256	8.54553	23.396
fig.6666666.52381.peg.332	SY28_RS01655	Transport and binding proteins	Cations and iron carrying compounds		chromate transporter ChrA	chrA	11.0856	18.234	14.6598	7.14841	48.7621	5.54775	0	2.77387	5.54775	200	0	0	0	23.9567	5.98917	23.9567	400	51.4699	0	25.735	51.4699	200	13.2438	33.5056	23.3747	20.2618	86.6826
fig.6666666.52381.peg.333	SY28_RS01660	Unknown function	Enzymes of unknown specificity		metallophosphoesterase		54.225	58.3174	56.2712	4.09247	7.27276	45.9238	9.55002	27.7369	36.3738	131.139	0	244.55	144.804	144.226	133.395	244.55	183.328	116.199	13.8197	65.0095	102.38	157.484	79.7317	210.119	144.925	130.387	89.9685
fig.6666666.52381.peg.334	SY28_RS01665	Unknown function	Enzymes of unknown specificity		isopenicillin-N N-acyltransferase like protein		33.6958	32.7506	33.2232	0.945142	2.84483	39.858	42.0806	40.9693	2.22266	5.42517	78.0614	29.9325	29.5396	66.199	50.9331	48.5217	95.2656	14.2226	50.7453	32.4839	36.5227	112.433	65.8734	37.0341	51.4538	28.8392	56.0489
fig.6666666.52381.peg.335	SY28_RS01670	Unknown function	General		hypothetical protein		45.3987	44.8042	45.1014	0.59455	1.31825	27.2637	145.519	86.3914	118.255	136.883	0	0	0	78.4879	19.622	78.4879	400	0	30.0827	15.0413	30.0827	200	43.3899	18.2954	30.8427	25.0945	81.3629
fig.6666666.52381.peg.336	SY28_RS01675	Unknown function	General		hypothetical protein		295.974	179.358	237.666	116.616	49.067	233.873	178.327	206.1	55.5457	26.9508	529.288	76.108	247.86	134.657	246.978	453.18	183.49	253.142	799.972	526.557	546.83	103.85	297.766	219.718	258.742	78.0474	30.1642
fig.6666666.52381.peg.337	SY28_RS01680	Unknown function	Enzymes of unknown specificity		ATP-dependent helicase HrpB	hrpB	11.9281	17.4399	14.684	5.51176	37.5357	18.5715	12.1378	15.3547	6.43377	41.9011	0	0	28.1174	5.72835	8.46145	28.1174	332.301	12.3071	17.5644	14.9358	5.25729	35.1993	22.1673	8.01162	15.0895	14.1557	93.8118
fig.6666666.52381.peg.340	SY28_RS01695	Transport and binding proteins	Unknown substrate		transporter		13.5709	20.0897	16.8303	6.51885	38.7328	27.1661	24.8569	26.0115	2.30923	8.87774	46.1106	26.5215	39.2601	11.7311	30.9058	34.3795	111.24	63.0092	17.985	40.4971	45.0242	111.179	6.4852	0	3.2426	6.4852	200
fig.6666666.52381.peg.343	SY28_RS01710	Unknown function	General		hypothetical protein		75.8957	28.8084	52.352	47.0873	89.9437	40.9036	26.7333	33.8184	14.1703	41.9011	0	0	16.8895	0	4.22238	16.8895	400	54.2126	0	27.1063	54.2126	200	27.899	23.5273	25.7132	4.3717	17.0018
fig.6666666.52381.peg.344	SY28_RS01715	Unknown function	General		PEGA domain-containing protein		119.292	198.303	158.797	79.0114	49.7561	81.2927	104.6	92.9466	23.3077	25.0764	150.919	198.41	188.463	197.462	183.813	47.4911	25.8366	164.982	151.366	158.174	13.6161	8.6083	151.613	143.199	147.406	8.41467	5.7085
fig.6666666.52381.peg.345	SY28_RS01720	Unknown function	General		putative periplasmic protein		111.565	162.332	136.948	50.7676	37.0706	60.1272	58.9458	59.5365	1.18134	1.98423	145.796	167.716	132.412	74.1844	130.027	93.5314	71.9323	119.537	113.733	116.635	5.80355	4.97583	20.5054	34.5845	27.545	14.0791	51.1132
fig.6666666.52381.peg.346	SY28_RS01725	Unknown function	General		E3 binding domain-containing protein		226.334	308.167	267.25	81.8336	30.6206	206.4	218.796	212.598	12.3956	5.83053	85.4474	172.015	213.409	206.519	169.347	127.961	75.5613	186.82	174.972	180.896	11.8475	6.54935	246.363	228.028	237.195	18.3352	7.73002
fig.6666666.52381.peg.349	SY28_RS01735	Translation	Ribosomal proteins: synthesis and modification	ribosome small subunit	SSU ribosomal protein S1 RpsA	rpsA	1614.02	1064.5	1339.26	549.517	41.0314	1739.13	1468.26	1603.7	270.862	16.8899	1249.4	996.488	1371.1	1144.3	1190.32	374.611	31.4714	1557.04	1377.49	1467.26	179.556	12.2375	1269.88	1228.96	1249.42	40.9211	3.27521
fig.6666666.52381.peg.350	SY28_RS01740	Prosthetic groups_ cofactors_ and carriers	Sulfur relay system	Moco biosynthesis sulfur relay	molybdopterin synthase catalytic subunit MoaE	moaE	55.7884	53.5284	54.6584	2.26	4.13477	32.5724	31.9325	32.2525	0.639962	1.98423	39.4907	0	31.3822	140.657	52.8824	140.657	265.98	43.1707	46.2091	44.6899	3.03839	6.79883	11.1083	46.8383	28.9733	35.73	123.32
fig.6666666.52381.peg.351	SY28_RS01745	Regulatory functions	DNA interactions	chaperone system: DnaK-DnaJ-GrpE	heat-inducible transcriptional repressor HrcA	hrcA	32.6871	5.97389	19.3305	26.7132	138.192	47.257	58.2077	52.7323	10.9506	20.7665	30.8508	141.956	7.00464	15.6976	48.8773	134.951	276.103	16.8628	24.0662	20.4645	7.20336	35.1993	78.1018	29.2727	53.6872	48.8292	90.9511
fig.6666666.52381.peg.353	SY28_RS01750	Transport and binding proteins	Cations and iron carrying compounds		ammonium transporter Amt	amt	43.4707	57.5991	50.5349	14.1284	27.9577	55.5957	77.4106	66.5032	21.8149	32.8028	61.5429	94.394	130.417	31.3144	79.4171	99.1027	124.788	22.4259	80.0142	51.2201	57.5883	112.433	80.7862	77.8597	79.3229	2.92651	3.68936
fig.6666666.52381.peg.354	SY28_RS01755	Regulatory functions	Protein interactions	nitrogen homeostasis GlnA regulatory system GlnBDE	nitrogen regulatory protein P-II GlnB	glnB	9.39105	0	4.69552	9.39105	200	18.7989	64.5036	41.6513	45.7046	109.732	0	0	117.728	0	29.432	117.728	400	0	31.1141	15.5571	31.1141	200	157.071	37.8454	97.4584	119.226	122.335
fig.6666666.52381.peg.355	SY28_RS01760	Translation	tRNA and rRNA base modification	23S rRNA modification factors	23S rRNA (guanosine2251-2'-O)-methyltransferase RlmB	rlmB	27.5436	26.4278	26.9857	1.1158	4.13477	18.3789	73.5725	45.9757	55.1937	120.05	0	0	75.2559	19.8412	23.7743	75.2559	316.543	63.942	15.2094	39.5757	48.7326	123.138	10.9687	27.7497	19.3592	16.7811	86.6826
fig.6666666.52381.peg.357	SY28_RS01770	Defense and invasion systems	General		UspA family universal stress protein		128.748	93.4281	111.088	35.3202	31.7948	60.6418	34.6793	47.6606	25.9624	54.4736	128.663	74.0036	124.155	261.867	147.172	187.864	127.649	105.49	175.644	140.567	70.1545	49.9083	72.3831	152.602	112.493	80.2191	71.3105
fig.6666666.52381.peg.358	SY28_RS01775	Transport and binding proteins	Unknown substrate	ABC-2 transport system ABC-2	ABC2-type transport system permease component		4.18709	27.5484	15.8677	23.3613	147.225	25.1451	47.9326	36.5388	22.7875	62.3652	0	0	28.264	36.1944	16.1146	36.1944	224.606	0	13.8725	6.93627	13.8725	200	10.0045	84.3686	47.1866	74.3641	157.596
fig.6666666.52381.peg.359	SY28_RS01780	Amino acid metabolism	Glycine_ serine_ and threoine metabolism	serine biosynthesis	phosphoserine phosphatase SerB	serB	15.1005	74.5135	44.807	59.4131	132.598	45.342	0	22.671	45.342	200	42.7564	147.554	9.70781	130.533	82.6377	137.846	166.808	93.4814	66.7071	80.0942	26.7743	33.4284	36.0807	60.854	48.4673	24.7732	51.1132
fig.6666666.52381.peg.360	SY28_RS01785	Nucleic acid metabolism	Purine metabolism	purine (inosine-5'-phosphate) biosynthesis from ribose-5-phosphate	phosphoribosylglycinamide formyltransferase 1 PurN	purN	22.0595	49.891	35.9753	27.8315	77.3629	38.6388	50.5062	44.5725	11.8674	26.6249	46.8456	53.8885	106.362	71.5083	69.6512	59.5169	85.4499	25.6054	54.8151	40.2103	29.2097	72.6424	65.8857	22.2246	44.0551	43.661	99.1054
fig.6666666.52381.peg.361	SY28_RS01790	Nucleic acid metabolism	Purine metabolism	purine (inosine-5'-phosphate) biosynthesis from ribose-5-phosphate	phosphoribosylamine--glycine ligase PurD	purD	53.6194	85.9904	69.8049	32.371	46.3736	115.385	135.04	125.213	19.6551	15.6974	113.866	130.985	126.681	92.7002	116.058	38.285	32.9878	37.343	115.472	76.4077	78.1294	102.253	70.4643	59.4228	64.9436	11.0416	17.0018
fig.6666666.52381.peg.362	SY28_RS01795	Carbohydrate metabolism	Inositol phosphate metabolism	myo-inositol degradation	myo-inositol-1(or 4)-monophosphatase SuhB	suhB	59.2992	48.7688	54.034	10.5304	19.4884	89.0285	67.8839	78.4562	21.1446	26.9508	215.876	82.7772	36.7608	18.3071	88.4303	197.569	223.418	19.666	56.1337	37.8999	36.4677	96.2211	40.4823	102.417	71.4495	61.9343	86.6826
fig.6666666.52381.peg.363	SY28_RS01800	Translation	Translation factors	translation release factor	release factor glutamine methyltransferase HemK	hemK	113.72	60.339	87.0293	53.3808	61.3365	73.4334	58.7923	66.1129	14.6411	22.1455	62.3213	107.537	14.15	63.421	61.8572	93.3865	150.971	102.193	85.0776	93.6354	17.1155	18.2788	96.4166	103.483	99.95	7.06681	7.07034
fig.6666666.52381.peg.364	SY28_RS01805	Unknown function	General		single-stranded nucleic acid binding R3H domain-containing protein		134.487	159.271	146.879	24.7839	16.8737	91.5333	147.799	119.666	56.2654	47.0187	228.478	0	191.94	186.007	151.606	228.478	150.705	24.9768	213.878	119.427	188.901	158.172	192.805	119.235	156.02	73.57	47.1543
fig.6666666.52381.peg.366	SY28_RS01815	Unknown function	General		protein of unknown function DUF3108		9.54098	3.92335	6.73216	5.61763	83.4447	9.54954	65.5334	37.5415	55.9839	149.125	40.5224	0	105.807	20.6187	41.737	105.807	253.508	22.1493	0	11.0746	22.1493	200	22.797	48.062	35.4295	25.265	71.3105
fig.6666666.52381.peg.367	SY28_RS01820	Intracellular trafficking_ assembly_ and processing	Peptidases	tRNA modification factors	N6-L-threonylcarbamoyladenine synthase TsaD	tsaD	33.6425	16.6009	25.1217	17.0415	67.8359	23.5708	38.5129	31.0419	14.9421	48.1352	57.1545	0	12.9769	29.0815	24.8032	57.1545	230.432	46.8603	22.2926	34.5764	24.5677	71.0532	16.0769	20.3366	18.2067	4.25965	23.396
fig.6666666.52381.peg.369	SY28_RS01830	Unknown function	Enzymes of unknown specificity		MoxR-like ATPase		51.1859	24.055	37.6205	27.1309	72.1173	80.5072	33.4835	56.9953	47.0237	82.5044	31.0567	0	14.1028	31.6047	19.191	31.6047	164.685	16.9753	84.7937	50.8845	67.8184	133.279	61.1513	44.202	52.6767	16.9492	32.176
fig.6666666.52381.peg.370	SY28_RS01835	Unknown function	Enzymes of unknown specificity		acetamidase		54.6672	59.0092	56.8382	4.342	7.63923	54.7163	39.1134	46.9148	15.6029	33.2578	0	100.159	52.7169	14.7675	41.9108	100.159	238.981	31.7273	90.5608	61.1441	58.8335	96.2211	32.6552	13.7691	23.2121	18.8861	81.3629
fig.6666666.52381.peg.371	SY28_RS01840	Unknown function	Enzymes of unknown specificity	carbon-monoxide dehydrogenase CoxLMS-CooF	aldehyde oxidase	coxL	41.77	52.121	46.9455	10.351	22.049	51.8989	59.3591	55.629	7.4602	13.4106	48.9394	28.1486	23.6123	31.1269	32.9568	25.3272	76.8496	33.4374	33.4047	33.4211	0.0326986	0.0978383	41.2984	40.6315	40.9649	0.666832	1.62781
fig.6666666.52381.peg.372	SY28_RS01845	Amino acid metabolism	Tryptophan metabolism	tryptophan degradation to anthranilate	kynureninase KynU	kynU	61.5118	59.3865	60.4491	2.12527	3.5158	58.8901	30.616	44.7531	28.2741	63.178	113.588	78.3993	105.739	0	74.4317	113.588	152.607	74.5037	53.1649	63.8343	21.3388	33.4284	108.634	16.1667	62.4001	92.467	148.184
fig.6666666.52381.peg.373	SY28_RS01850	Amino acid metabolism	Tryptophan metabolism	tryptophan degradation to anthranilate	tryptophan 2_3-dioxygenase KynA	kynA	83.4634	71.9106	77.687	11.5528	14.8709	47.7361	118.296	83.0159	70.5594	84.9951	67.521	0	233.792	103.069	101.095	233.792	231.259	92.2662	118.512	105.389	26.2458	24.9037	113.958	40.042	76.9997	73.9156	95.9946
fig.6666666.52381.peg.374	SY28_RS01855	Nucleic acid metabolism	DNA replication_ recombination_ and repair	DNA replication elongation factor_ DNA polymerase IIIl	DNA polymerase III alpha subunit DnaE	dnaE	37.4597	55.8835	46.6716	18.4238	39.4755	82.8339	57.8418	70.3379	24.9921	35.5316	14.7999	0	59.6453	33.8873	27.0831	59.6453	220.231	32.358	43.2942	37.8261	10.9362	28.9118	77.0162	66.7033	71.8598	10.3129	14.3514
fig.6666666.52381.peg.375	SY28_RS01860	Translation	Transfer RNA biogenesis	tRNA aminoacylation	asparaginyl-tRNA synthetase AsnS	asnS	89.3036	106.087	97.6954	16.7837	17.1796	94.3494	68.1547	81.2521	26.1947	32.2388	84.2866	145.438	114.823	85.7739	107.58	61.1514	56.8425	69.1057	49.3129	59.2093	19.7927	33.4284	59.2722	74.9767	67.1245	15.7044	23.396
fig.6666666.52381.peg.376	SY28_RS01865	Prosthetic groups_ cofactors_ and carriers	Coenzyme M	sulfopyruvate biosynthesis from phoshoenolpyruvate	2-phosphosulfolactate phosphatase ComB	comB	58.2143	36.8281	47.5212	21.3861	45.0034	58.2665	123.031	90.6489	64.7649	71.4458	0	87.5138	95.0017	38.7093	55.3062	95.0017	171.774	41.5827	74.1821	57.8824	32.5995	56.3202	10.6997	126.323	68.5114	115.623	168.765
fig.6666666.52381.peg.377	SY28_RS01870	Regulatory functions	DNA interactions		Crp/Fnr family transcriptional regulator		82.5358	87.8435	85.1897	5.30772	6.23047	116.626	155.622	136.124	38.996	28.6475	41.2407	94.882	51.5002	125.905	78.382	84.6646	108.015	112.709	32.1712	72.4402	80.5381	111.179	127.606	117.393	122.5	10.2127	8.33694
fig.6666666.52381.peg.378	SY28_RS01875	Intracellular trafficking_ assembly_ and processing	Protein export_ secretion_ and sorting	lipoprotein outer membrane localization system lolABCDE	ABC-type lipoprotein export system ATPase component LolD	lolD	21.1035	13.0169	17.0602	8.08654	47.4	42.2448	108.714	75.4794	66.4691	88.0626	44.8153	51.5531	25.4382	0	30.4517	51.5531	169.295	24.4957	52.4395	38.4676	27.9438	72.6424	25.2121	42.5229	33.8675	17.3108	51.1132
fig.6666666.52381.peg.379	SY28_RS01880	Prosthetic groups_ cofactors_ and carriers	Porphyrin and chlorophyll metabolism	protoporphyrin IX biosynthesis from uroporphyrinogen III	oxygen-dependent protoporphyrinogen oxidase HemY	hemY	52.5699	20.5879	36.5789	31.982	87.433	57.6281	51.5832	54.6057	6.04493	11.0701	106.321	24.4612	31.3822	43.2789	51.3609	81.86	159.382	46.4915	16.5879	31.5397	29.9036	94.8127	5.98139	20.1765	13.079	14.1951	108.534
fig.6666666.52381.peg.380	SY28_RS01885	Intracellular trafficking_ assembly_ and processing	Chaperone and folding catalysis		peptidyl-prolyl cis-trans isomerase PpiC	ppiC	727.627	931.523	829.575	203.896	24.5783	484.324	451.361	467.843	32.963	7.04575	608.941	840.591	497.735	619.686	641.738	342.856	53.4262	815.464	344.393	579.929	471.072	81.2293	539.558	592.237	565.897	52.6783	9.30881
fig.6666666.52381.peg.381	SY28_RS01890	Glycan biosynthesis and metabolism	Polysaccharide and lipopolysaccharide metabolism		GT26 family glycosyl transferase		12.9065	28.3056	20.6061	15.3991	74.7307	60.2846	68.9502	64.6174	8.66559	13.4106	36.5444	84.0774	153.502	111.568	96.4228	116.957	121.296	19.9749	28.5077	24.2413	8.53277	35.1993	71.9568	86.6877	79.3222	14.7309	18.5709
fig.6666666.52381.peg.382	SY28_RS01895	Prosthetic groups_ cofactors_ and carriers	Coenzyme M	sulfopyruvate biosynthesis from phoshoenolpyruvate	2-phosphosulfolactate phosphatase ComB	comB	143.297	136.264	139.78	7.03258	5.03116	201.692	215.305	208.498	13.6132	6.52917	266.267	262.541	107.956	154.837	197.9	158.31	79.9948	124.748	192.874	158.811	68.1256	42.8973	117.697	234.6	176.148	116.903	66.3665
fig.6666666.52381.peg.383	SY28_RS01900	Cell structure_ growth_ and death	Cell division	SMC-ScpA-ScpB complex	segregation and condensation protein ScpB	scpB	25.0906	30.9525	28.0215	5.86191	20.9193	12.5565	57.4459	35.0012	44.8894	128.251	53.2823	122.586	54.4397	108.445	84.6883	69.3038	81.8339	29.1237	103.912	66.5177	74.7879	112.433	14.9877	151.67	83.329	136.683	164.028
fig.6666666.52381.peg.384	SY28_RS01905	Cell motility and adherance	Surface structures and assembly platforms	T2bSS type IVa pili	type IV pilus assembly protein PilC	pilC	61.9655	106.355	84.1602	44.3893	52.7438	86.2902	61.6838	73.987	24.6065	33.2578	68.6556	131.629	75.343	128.09	100.929	62.9738	62.3939	62.5444	98.1879	80.3662	35.6435	44.3514	193.121	108.573	150.847	84.5478	56.0489
fig.6666666.52381.peg.385	SY28_RS01910	Unknown function	General		COG2947 family protein of unknown function		28.7063	17.7065	23.2064	10.9998	47.4	21.549	32.8621	27.2056	11.3131	41.5837	60.9606	70.1257	0	31.0181	40.5261	70.1257	173.038	66.6412	0	33.3206	66.6412	200	17.1475	57.8423	37.4949	40.6947	108.534
fig.6666666.52381.peg.386	SY28_RS01915	Unknown function	General		hypothetical protein		33.0671	32.634	32.8506	0.433053	1.31825	39.7161	0	19.858	39.7161	200	0	0	114.794	0	28.6986	114.794	400	30.7059	109.557	70.1313	78.8508	112.433	110.614	146.584	128.599	35.9705	27.9711
fig.6666666.52381.peg.387	SY28_RS01920	Carbohydrate metabolism	Glyoxylate and dicarboxylate metabolism	glyoxylate formation from ribulose 1_5 P	glycolate oxidase subunit GlcD	glcD	34.5501	47.3578	40.954	12.8077	31.2734	55.3298	42.1888	48.7593	13.141	26.9508	156.524	45.0141	0	29.8661	57.851	156.524	270.564	0	7.63135	3.81567	7.63135	200	49.532	32.4881	41.0101	17.0438	41.5602
fig.6666666.52381.peg.389	SY28_RS01930	Carbohydrate metabolism	Galactose metabolism	galactose/glucose degradation	UDP-glucose 4-epimerase GalE	galE	78.5705	88.8497	83.7101	10.2792	12.2795	52.4273	0	26.2137	52.4273	200	166.852	159.948	101.023	113.198	135.255	65.8291	48.6703	76.0002	75.9258	75.963	0.0743209	0.0978383	101.69	19.7897	60.7397	81.9	134.838
fig.6666666.52381.peg.390	SY28_RS01935	Unknown function	General		L-carnitine dehydratase/bile acid-inducible protein F		13.3072	15.3217	14.3144	2.01454	14.0735	18.6467	18.2804	18.4635	0.366359	1.98423	67.8217	0	0	11.5031	19.8312	67.8217	341.995	12.357	8.81776	10.5874	3.53919	33.4284	25.4367	10.7254	18.081	14.7113	81.3629
fig.6666666.52381.peg.391	SY28_RS01940	Intracellular trafficking_ assembly_ and processing	Peptidases	penicillin and cephalosporin bioysnthesis	peptidase S45 penicillin amidase		47.2931	72.0697	59.6814	24.7766	41.5148	55.6888	63.6938	59.6913	8.00497	13.4106	35.4464	54.3675	85.8462	42.0839	54.436	50.3998	92.5854	45.2077	96.7789	70.9933	51.5712	72.6424	99.7068	33.6332	66.67	66.0736	99.1054
fig.6666666.52381.peg.392	SY28_RS01945	Unknown function	General		hypothetical protein		16.4962	30.5253	23.5107	14.0291	59.671	4.12775	9.44218	6.78497	5.31443	78.3266	0	0	0	17.8247	4.45618	17.8247	400	0	27.3273	13.6637	27.3273	200	0	16.6197	8.30984	16.6197	200
fig.6666666.52381.peg.393	SY28_RS01950	Unknown function	Enzymes of unknown specificity		putative pectinacetylesterase		358.232	358.4	358.316	0.168188	0.0469385	813.213	837.097	825.155	23.8843	2.89452	282.337	396.959	608.991	462.902	437.797	326.654	74.6132	634.439	403.784	519.112	230.655	44.4326	458.86	543.23	501.045	84.3695	16.8387
fig.6666666.52381.peg.394	SY28_RS01955	Unknown function	General		hypothetical protein		1564.49	1646.7	1605.6	82.2085	5.12013	1652.09	1330.91	1491.5	321.176	21.5337	3108.99	3856.91	3778.61	3039.78	3446.07	817.136	23.7121	3298.74	2639.26	2969	659.475	22.212	2812.2	2848.73	2830.46	36.5355	1.2908
fig.6666666.52381.peg.395	SY28_RS01960	Intracellular trafficking_ assembly_ and processing	Protein export_ secretion_ and sorting	T1SS	ABC-type efflux system permease component		24.3072	53.3085	38.8078	29.0013	74.7307	56.7676	24.7343	40.7509	32.0332	78.6074	68.8249	52.7815	33.8577	35.0197	47.6209	34.9672	73.4281	62.6986	17.8964	40.2975	44.8022	111.179	25.8129	54.4202	40.1165	28.6073	71.3105
fig.6666666.52381.peg.396	SY28_RS01965	Intracellular trafficking_ assembly_ and processing	Protein export_ secretion_ and sorting	T1SS	ABC-type efflux system ATPase component		50.4966	101.936	76.2162	51.4392	67.4912	50.5419	42.0414	46.2917	8.50041	18.3627	38.9943	89.7139	128.378	178.571	108.914	139.577	128.153	85.2561	91.2564	88.2563	6.00039	6.79883	21.9374	27.7497	24.8435	5.81239	23.396
fig.6666666.52381.peg.397	SY28_RS01970	Intracellular trafficking_ assembly_ and processing	Protein export_ secretion_ and sorting	T1SS	type 1 secretion system HlyD family membrane fusion component		120.349	70.384	95.3665	49.9651	52.3927	72.2742	122.464	97.3692	50.1899	51.546	45.4352	78.3993	100.581	115.592	85.0021	70.1572	82.5359	74.5037	62.0257	68.2647	12.478	18.2788	89.463	70.0555	79.7592	19.4075	24.3326
fig.6666666.52381.peg.398	SY28_RS01975	Unknown function	General		Yip1 domain protein		137.836	148.239	143.038	10.4028	7.27276	42.4492	121.378	81.9135	78.9285	96.3559	45.0322	0	86.9084	114.567	61.6269	114.567	185.904	73.8427	105.386	89.6146	31.5437	35.1993	139.338	64.093	101.715	75.2446	73.9757
fig.6666666.52381.peg.399	SY28_RS01980	Unknown function	General		hypothetical protein		133.251	62.622	97.9367	70.6293	72.1173	19.053	159.806	89.4296	140.753	157.39	53.8995	0	48.9514	27.4253	32.569	53.8995	165.493	88.3832	63.0691	75.7262	25.3141	33.4284	60.6453	25.5712	43.1083	35.0741	81.3629
fig.6666666.52381.peg.400	SY28_RS01985	Transport and binding proteins	Unknown substrate		ABC2-type transport system permease component		112.742	67.7579	90.25	44.9842	49.844	21.7006	119.136	70.4183	97.4353	138.366	147.335	0	96.1752	56.2255	74.9339	147.335	196.62	80.5321	14.3667	47.4494	66.1654	139.444	10.3609	78.6365	44.4987	68.2756	153.433
fig.6666666.52381.peg.401	SY28_RS01990	Transport and binding proteins	Unknown substrate	ABC-2 transport system ABC-2	ABC2-type transport system ATPase component	yadG	130.508	135.159	132.834	4.65128	3.50158	72.5695	99.6011	86.0853	27.0317	31.401	205.294	47.2317	93.2236	146.241	122.998	158.062	128.508	112.212	80.0731	96.1425	32.139	33.4284	57.7468	29.2188	43.4828	28.528	65.6075
fig.6666666.52381.peg.402	SY28_RS01995	Regulatory functions	DNA interactions		GntR family transcriptional regulator		342.748	267.427	305.088	75.3208	24.6882	202.315	382.307	292.311	179.993	61.5757	447.914	429.379	135.598	683.726	424.154	548.128	129.228	489.652	203.822	346.737	285.83	82.4342	335.982	265.626	300.804	70.3558	23.3893
fig.6666666.52381.peg.403	SY28_RS02000	Intracellular trafficking_ assembly_ and processing	Peptidases	penicillin and cephalosporin bioysnthesis	famly S45 peptidase		30.9154	41.6052	36.2603	10.6899	29.4809	28.1301	19.3042	23.7171	8.82591	37.2132	71.6202	27.4627	36.588	18.221	38.473	53.3992	138.797	6.52451	55.8697	31.1971	49.3452	158.172	53.7226	39.6414	46.682	14.0812	30.1642
fig.6666666.52381.peg.406	SY28_RS02015	Unknown function	Enzymes of unknown specificity		aldo/keto reductase		177.116	193.285	185.2	16.1686	8.7303	170.457	179.362	174.91	8.90554	5.09151	86.7978	232.977	183.935	176.659	170.092	146.179	85.9412	173.958	485.251	329.604	311.293	94.4445	415.059	542.189	478.624	127.13	26.5615
fig.6666666.52381.peg.407	SY28_RS02020	Fatty acid and lipid metabolism	Glycerolipid and glycerophospholid metabolism		processive 1_2-diacylglycerol beta-glucosyltransferase UgtP	ugtP	17.9774	12.3208	15.1491	5.65659	37.3394	23.9914	6.86	15.4257	17.1314	111.057	0	0	52.008	0	13.002	52.008	400	13.9114	39.7081	26.8097	25.7966	96.2211	57.2731	48.2986	52.7858	8.97453	17.0018
fig.6666666.52381.peg.411	SY28_RS02035	Carbohydrate metabolism	Pyruvate metabolism	lactate oxidation	D-lactate dehydrogenase (cytochrome) Dld	dld	34.2637	56.3583	45.311	22.0946	48.7621	51.4416	61.6378	56.5397	10.1962	18.0337	0	71.7444	33.0413	21.1561	31.4854	71.7444	227.865	45.453	40.5433	42.9981	4.90965	11.4183	52.63	9.8629	31.2465	42.7671	136.87
fig.6666666.52381.peg.413	SY28_RS02045	Unknown function	General		hypothetical protein		24.6669	20.2866	22.4767	4.38036	19.4884	6.17226	42.357	24.2646	36.1847	149.125	0	0	71.3606	53.307	31.1669	71.3606	228.963	0	81.7256	40.8628	81.7256	200	0	12.4258	6.21289	12.4258	200
fig.6666666.52381.peg.414	SY28_RS02050	Unknown function	Enzymes of unknown specificity		short-chain dehydrogenase/reductase		39.5413	24.3896	31.9655	15.1516	47.4	4.94709	22.6328	13.79	17.6857	128.251	83.9698	48.2971	114.392	64.0886	77.6868	66.0945	85.0782	0	16.3758	8.18792	16.3758	200	70.8593	29.8779	50.3686	40.9814	81.3629
fig.6666666.52381.peg.415	SY28_RS02055	Regulatory functions	Small molecule interactions		diguanylate cyclase		30.2998	19.5019	24.9009	10.7978	43.3633	7.91138	9.0486	8.47999	1.13722	13.4106	33.5711	12.8728	16.515	39.8574	25.704	26.9846	104.982	24.4663	13.0941	18.7802	11.3722	60.554	34.625	15.9269	25.2759	18.6981	73.9757
fig.6666666.52381.peg.417	SY28_RS02060	Unknown function	Enzymes of unknown specificity		deoxyribodipyrimidine photolyase-related protein		19.7739	7.22777	13.5009	12.5462	92.9287	8.7963	0	4.39815	8.7963	200	18.6631	42.9379	21.1872	37.9848	30.1932	24.2749	80.3983	20.4022	43.6762	32.0392	23.274	72.6424	26.2486	13.2813	19.7649	12.9673	65.6075
fig.6666666.52381.peg.418	SY28_RS02065	Unknown function	Enzymes of unknown specificity		alpha/beta hydrolase		35.6991	44.0395	39.8693	8.34037	20.9193	45.94	58.3818	52.1609	12.4418	23.8528	43.3203	124.583	78.6868	55.1059	75.4241	81.263	107.741	59.1964	84.4836	71.84	25.2872	35.1993	30.4638	35.9663	33.2151	5.5025	16.5663
fig.6666666.52381.peg.419	SY28_RS02070	Unknown function	General		DUF4397 domain protein of unknown function		284.897	724.61	504.753	439.713	87.1144	110.893	205.349	158.121	94.4558	59.7366	313.707	360.872	625.78	615.683	479.01	312.073	65.1495	342.94	436.996	389.968	94.0557	24.1188	416	605.951	510.975	189.951	37.1743
fig.6666666.52381.peg.420	SY28_RS02075	Unknown function	General		secreted or surface protein containing fasciclin-like repeats		59.8822	114.913	87.3975	55.0305	62.9658	106.553	167.57	137.061	61.0173	44.5182	113.036	0	147.573	57.5154	79.531	147.573	185.553	61.7848	132.266	97.0256	70.4817	72.6424	254.367	147.474	200.921	106.892	53.2013
fig.6666666.52381.peg.423	SY28_RS02085	Nucleic acid metabolism	DNA replication_ recombination_ and repair	DNA repair_ single strand breaks	deoxyribodipyrimidine photo-lyase PhrB	phrB	15.553	34.1096	24.8313	18.5566	74.7307	15.567	5.93487	10.7509	9.63208	89.5931	0	50.6586	7.49906	11.2037	17.3404	50.6586	292.143	12.0354	25.7648	18.9001	13.7295	72.6424	37.162	15.6694	26.4157	21.4926	81.3629
fig.6666666.52381.peg.425	SY28_RS02095	Unknown function	General		hypothetical membrane protein		53.2667	23.1922	38.2295	30.0744	78.6682	9.40843	14.3478	11.8781	4.93936	41.5837	0	0	45.3232	0	11.3308	45.3232	400	14.548	0	7.27399	14.548	200	7.48672	0	3.74336	7.48672	200
fig.6666666.52381.peg.426	SY28_RS02100	Intracellular trafficking_ assembly_ and processing	Peptidases		membrane dipeptidase		36.4471	76.2996	56.3733	39.8525	70.6938	59.6942	53.1028	56.3985	6.59148	11.6873	84.4353	0	102.245	42.9626	57.4108	102.245	178.094	46.1517	87.8221	66.9869	41.6703	62.2067	7.91691	60.0871	34.002	52.1702	153.433
fig.6666666.52381.peg.427	SY28_RS02105	Transport and binding proteins	Unknown substrate		TSUP family transporter		8.57071	52.8654	30.7181	44.2947	144.198	21.446	29.4345	25.4402	7.9885	31.401	0	41.8743	45.4571	37.0438	31.0938	45.4571	146.194	19.8968	28.3962	24.1465	8.4994	35.1993	81.9147	51.8092	66.8619	30.1055	45.0264
fig.6666666.52381.peg.428	SY28_RS02110	Intracellular trafficking_ assembly_ and processing	Peptidases		ATP-dependent protease Lon	lon	51.0425	48.6065	49.8245	2.43597	4.8891	29.5774	67.658	48.6177	38.0806	78.3266	11.4099	65.6264	47.9261	23.2224	37.0462	54.2166	146.348	62.3655	48.9535	55.6595	13.412	24.0964	57.7704	102.849	80.3098	45.0786	56.1309
fig.6666666.52381.peg.429	SY28_RS02115	Intracellular trafficking_ assembly_ and processing	Peptidases		prolyl endopeptidase	preP	92.6617	79.0825	85.8721	13.5791	15.8132	83.9953	60.0432	72.0193	23.9521	33.2578	59.4042	119.587	101.157	75.5655	88.9285	60.1826	67.6752	56.8223	92.6803	74.7513	35.8581	47.9698	112.791	123.299	118.045	10.5087	8.90232
fig.6666666.52381.peg.431	SY28_RS02125	Transport and binding proteins	Unknown substrate	ABC-2 transport system ABC-2	ABC-type transport system ATPase component	yadG	26.507	35.4248	30.9659	8.91781	28.7988	16.5817	98.6194	57.6006	82.0377	142.425	84.4353	0	31.9516	28.6418	36.2572	84.4353	232.879	15.3839	32.9333	24.1586	17.5494	72.6424	39.5845	6.67635	23.1304	32.9082	142.272
fig.6666666.52381.peg.432	SY28_RS02130	Fatty acid and lipid metabolism	Glycerolipid and glycerophospholid metabolism	anaerobic glycerol-3-phosphate dehydrogenase complex GlpABC	anaerobic glycerol-3-phosphate dehydrogenase subunit GlpA	glpA	34.9667	37.2153	36.091	2.24864	6.23047	47.3503	84.7669	66.0586	37.4166	56.6416	69.8872	100.493	111.075	80.0105	90.3664	41.1877	45.5785	38.1998	27.2589	32.7294	10.9409	33.4284	88.4633	20.7226	54.5929	67.7407	124.083
fig.6666666.52381.peg.433	SY28_RS02135	Unknown function	General		hypothetical protein		0	33.6636	16.8318	33.6636	200	40.9691	103.088	72.0285	62.1189	86.2421	34.7696	39.997	94.7328	17.6915	46.7977	77.0413	164.626	38.0095	27.1231	32.5663	10.8864	33.4284	58.6817	41.2387	49.9602	17.443	34.9138
fig.6666666.52381.peg.435	SY28_RS02145	Defense and invasion systems	General		UspA family universal stress protein		114.384	91.3051	102.845	23.0792	22.4408	20.2036	23.1077	21.6557	2.90416	13.4106	114.309	98.621	113.548	72.7037	99.7953	41.6052	41.6905	31.2402	144.902	88.0711	113.662	129.057	56.2692	101.683	78.976	45.4136	57.503
fig.6666666.52381.peg.436	SY28_RS02150	Defense and invasion systems	General		UspA family universal stress protein		22.109	54.5486	38.3288	32.4396	84.6351	22.1288	0	11.0644	22.1288	200	0	72.0125	92.3875	31.8527	49.0632	92.3875	188.303	136.868	0	68.4342	136.868	200	35.2178	29.6993	32.4585	5.51853	17.0018
fig.6666666.52381.peg.437	SY28_RS02155	Transport and binding proteins	Cations and iron carrying compounds		Ca2+-transporting ATPase		4.04455	6.65263	5.34859	2.60808	48.7621	1.34939	12.3469	6.84813	10.9975	160.591	0	13.1737	35.1022	0	12.069	35.1022	290.846	43.817	13.4002	28.6086	30.4167	106.32	9.66395	19.0158	14.3399	9.35187	65.2158
fig.6666666.52381.peg.438	SY28_RS02160	Unknown function	General		COG1937 family protein of unknown function		83.6657	68.8083	76.237	14.8574	19.4884	59.8148	27.3652	43.59	32.4497	74.4429	0	116.791	80.6808	51.6593	62.2828	116.791	187.518	55.4939	158.399	106.947	102.905	96.2211	57.1169	48.1668	52.6419	8.95005	17.0018
fig.6666666.52381.peg.441	SY28_RS02170	Intracellular trafficking_ assembly_ and processing	Chaperone and folding catalysis		copper metallochaperone		87.262	131.571	109.416	44.309	40.4957	58.2268	166.492	112.359	108.265	96.3559	308.849	71.0566	28.0496	220.009	156.991	280.799	178.863	67.5258	120.464	93.9949	52.9381	56.3202	86.8758	146.525	116.7	59.6494	51.1132
fig.6666666.52381.peg.442	SY28_RS02175	Transport and binding proteins	Cations and iron carrying compounds	nitrous oxide reductase assembly	Cu-processing system permease component NosY	nosY	43.7083	14.3786	29.0435	29.3297	100.985	21.8738	20.0144	20.9441	1.85936	8.87774	0	42.7095	12.6447	0	13.8386	42.7095	308.627	0	14.4813	7.24065	14.4813	200	41.7743	44.0355	42.9049	2.26118	5.27022
fig.6666666.52381.peg.443	SY28_RS02180	Intracellular trafficking_ assembly_ and processing	Chaperone and folding catalysis	nitrous oxide reductase assembly	copper chaperone NosL	nosL	111.087	139.727	125.407	28.6403	22.8378	65.4039	149.611	107.507	84.2068	78.3266	166.521	0	107.124	254.188	131.958	254.188	192.628	121.359	108.25	114.804	13.1087	11.4183	78.0673	171.169	124.618	93.1021	74.7098
fig.6666666.52381.peg.444	SY28_RS02185	Unknown function	General		hypothetical protein		4.89846	52.3717	28.6351	47.4732	165.787	39.2228	0	19.6114	39.2228	200	0	0	18.8948	0	4.7237	18.8948	400	0	32.4588	16.2294	32.4588	200	0	9.87025	4.93513	9.87025	200
fig.6666666.52381.peg.445	SY28_RS02190	Transport and binding proteins	Unknown substrate		ABC transporter		46.3665	21.1848	33.7757	25.1816	74.5556	10.3129	11.7953	11.0541	1.48243	13.4106	43.7617	100.682	24.8401	22.2669	47.8877	78.4151	163.748	0	17.0689	8.53443	17.0689	200	12.3097	51.9039	32.1068	39.5942	123.32
fig.6666666.52381.peg.446	SY28_RS02195	Intracellular trafficking_ assembly_ and processing	Protein modification and repair	denitrification_ nitric oxide reductase NorBC	nitrous oxidase maturation protein NosD	nosD	32.9786	40.6834	36.831	7.70478	20.9193	11.0027	18.8765	14.9396	7.87374	52.7038	46.6889	0	2.65017	35.6346	21.2434	46.6889	219.781	25.5198	54.6318	40.0758	29.112	72.6424	19.6996	16.6127	18.1562	3.08687	17.0018
fig.6666666.52381.peg.447	SY28_RS02200	Unknown function	General		hypothetical protein		126.072	207.368	166.72	81.296	48.7621	225.33	309.264	267.297	83.9339	31.401	76.493	0	164.993	467.057	177.136	467.057	263.672	250.863	119.342	185.102	131.521	71.0532	107.583	290.321	198.952	182.737	91.8501
fig.6666666.52381.peg.448	SY28_RS02205	Nucleic acid metabolism	Pyrimidine metabolism		thioredoxin reductase (NADPH) TrxB	trxB	66.5783	77.8102	72.1943	11.2319	15.5579	105.218	48.137	76.6775	57.081	74.4429	59.5308	0	121.648	0	45.2947	121.648	268.57	113.887	92.8779	103.382	21.0089	20.3216	41.8634	42.3642	42.1138	0.500829	1.18923
fig.6666666.52381.peg.449	SY28_RS02210	Transport and binding proteins	Anions		C4-dicarboxylate transporter		12.6418	25.9922	19.317	13.3504	69.1121	18.9797	14.472	16.7258	4.50775	26.9508	0	0	0	13.6599	3.41498	13.6599	400	0	20.9422	10.4711	20.9422	200	22.6545	6.36821	14.5114	16.2863	112.231
fig.6666666.52381.peg.452	SY28_RS02225	Carbohydrate metabolism	Pentose and glucuronate interconversions	pentose interconversion	ribulose-phosphate 3-epimerase Rpe	rpe	73.1499	88.2345	80.6922	15.0847	18.6941	102.502	178.645	140.573	76.1433	54.1662	124.273	142.957	79.9454	210.776	139.488	130.831	93.7937	135.853	64.6287	100.241	71.2244	71.0532	58.2609	49.1316	53.6963	9.12932	17.0018
fig.6666666.52381.peg.453	SY28_RS02230	Carbohydrate metabolism	Glycolysis / Gluconeogenesis	Embden-Meyerhof pathway	class II fructose-bisphosphate aldolase FbaA	fbaA	49.855	58.5739	54.2144	8.71891	16.0823	78.4138	65.2257	71.8198	13.1881	18.3627	0	104.391	61.8124	61.5658	56.9422	104.391	183.328	99.2037	35.3952	67.2995	63.8084	94.8127	85.0874	86.1054	85.5964	1.01794	1.18923
fig.6666666.52381.peg.454	SY28_RS02235	Intracellular trafficking_ assembly_ and processing	Protein modification and repair		cytochrome c class I		205.858	129.798	167.828	76.0601	45.3202	89.2852	31.4214	60.3533	57.8638	95.8752	233.152	469.359	529.37	355.899	396.945	296.218	74.6244	31.8598	136.408	84.1341	104.549	124.264	147.562	179.746	163.654	32.1839	19.6658
fig.6666666.52381.peg.455	SY28_RS02240	Unknown function	General		hypothetical protein		11.1043	109.589	60.3464	98.4843	163.198	55.5712	0	27.7856	55.5712	200	94.3242	0	0	47.9943	35.5796	94.3242	265.107	0	36.7903	18.3952	36.7903	200	0	89.4992	44.7496	89.4992	200
fig.6666666.52381.peg.456	SY28_RS02245	Intracellular trafficking_ assembly_ and processing	Enzyme assembly	cytochrome c biogenesis system II	c-type cytochrome biogenesis protein CcdA	ccdA	44.2841	72.8403	58.5622	28.5562	48.7621	34.4741	45.0624	39.7683	10.5883	26.6249	41.7963	96.1604	47.4491	42.5339	56.9849	54.3641	95.4008	22.8456	97.8138	60.3297	74.9682	124.264	94.0547	99.1458	96.6003	5.09105	5.27022
fig.6666666.52381.peg.457	SY28_RS02250	Unknown function	Enzymes of unknown specificity		rieske 2Fe-2S domain protein		122.407	100.67	111.539	21.7371	19.4884	122.517	83.0391	102.778	39.4782	38.411	154.041	88.6002	166.131	39.1898	111.99	126.941	113.35	42.0989	30.0412	36.07	12.0576	33.4284	119.158	100.486	109.822	18.6717	17.0018
fig.6666666.52381.peg.458	SY28_RS02255	Energy metabolism	Electron transport	thiosulfate oxidation to sulfate	sulfite dehydrogenase cytochrome c subunit SoxD	soxD	105.086	105.631	105.359	0.544327	0.516642	35.0602	106.933	70.9967	71.8729	101.234	148.774	57.0472	157.636	25.2332	97.1725	132.402	136.255	135.531	77.3708	106.451	58.1606	54.636	139.495	70.5819	105.038	68.9131	65.6075
fig.6666666.52381.peg.459	SY28_RS02260	Energy metabolism	Sulfur metabolism	thiosulfate oxidation to sulfate	sulfane dehydrogenase subunit SoxC	soxC	149.749	129.419	139.584	20.3303	14.5649	116.858	29.0557	72.957	87.8026	120.348	129.359	24.8012	159.092	76.7909	97.5107	134.291	137.719	35.3533	84.0922	59.7227	48.7389	81.6086	133.42	138.084	135.752	4.6647	3.43619
fig.6666666.52381.peg.460	SY28_RS02265	Energy metabolism	Sulfur metabolism	thiosulfate oxidation to sulfate	sulfide dehydrogenase flavoprotein subunit		303.008	244.976	273.992	58.032	21.1802	231.315	205.773	218.544	25.542	11.6873	283.562	276.01	297.15	233.072	272.449	64.0779	23.5193	202.683	187.171	194.927	15.5122	7.95795	184.068	134.528	159.298	49.5396	31.0987
fig.6666666.52381.peg.461	SY28_RS02270	Unknown function	General	thiosulfate oxidation to sulfate	hypothetical protein		7.59092	28.0931	17.842	20.5022	114.91	37.9886	0	18.9943	37.9886	200	0	37.0873	14.6402	0	12.9319	37.0873	286.79	0	25.15	12.575	25.15	200	27.2064	30.5909	28.8987	3.38457	11.7119
fig.6666666.52381.peg.462	SY28_RS02275	Energy metabolism	Sulfur metabolism	thiosulfate oxidation to sulfate	rhodanese domain-containing protein		22.8784	37.6313	30.2549	14.7529	48.7621	30.5319	17.4604	23.9962	13.0716	54.4736	64.7795	0	0	98.8838	40.9158	98.8838	241.676	35.408	0	17.704	35.408	200	36.4435	0	18.2217	36.4435	200
fig.6666666.52381.peg.463	SY28_RS02280	Energy metabolism	Sulfur metabolism	thiosulfate oxidation to sulfate	sulfur-oxidizing protein SoxA	soxA	8.2481	10.1751	9.2116	1.927	20.9193	41.2775	9.44218	25.3598	31.8353	125.534	0	0	11.9307	0	2.98269	11.9307	400	19.1478	40.991	30.0694	21.8431	72.6424	9.85392	8.30984	9.08188	1.54408	17.0018
fig.6666666.52381.peg.464	SY28_RS02285	Energy metabolism	Sulfur metabolism	thiosulfate oxidation to sulfate	sulfur-oxidizing protein SoxX	soxX	49.6131	40.8028	45.2079	8.8103	19.4884	18.6216	0	9.3108	18.6216	200	0	60.5992	0	0	15.1498	60.5992	400	28.794	0	14.397	28.794	200	0	24.9922	12.4961	24.9922	200
fig.6666666.52381.peg.465	SY28_RS02290	Energy metabolism	Sulfur metabolism	thiosulfate oxidation to sulfate	sulfur-oxidizing protein SoxB	soxB	19.2665	30.1058	24.6862	10.8393	43.9084	15.427	4.41115	9.91909	11.0159	111.057	32.7315	75.305	7.43166	8.32726	30.9488	67.8733	219.308	35.7816	19.1499	27.4658	16.6316	60.554	18.414	27.175	22.7945	8.76101	38.4348
fig.6666666.52381.peg.466	SY28_RS02295	Energy metabolism	Sulfur metabolism	thiosulfate oxidation to sulfate	sulfur-oxidizing protein SoxX	soxX	80.0281	112.829	96.4283	32.8005	34.0154	125.871	130.877	128.374	5.00564	3.89926	48.5564	55.8566	71.6606	49.4132	56.3717	23.1041	40.9853	132.703	94.6951	113.699	38.0078	33.4284	109.267	195.809	152.538	86.5416	56.7345
fig.6666666.52381.peg.467	SY28_RS02300	Energy metabolism	Sulfur metabolism	thiosulfate oxidation to sulfate	sulfur-oxidizing protein SoxA	soxA1	62.33	92.2705	77.3003	29.9406	38.7328	62.3859	152.221	107.303	89.835	83.7206	70.5941	162.415	84.1487	89.7997	101.739	91.821	90.2512	57.8793	41.3019	49.5906	16.5774	33.4284	119.144	100.474	109.809	18.6695	17.0018
fig.6666666.52381.peg.469	SY28_RS02310	Energy metabolism	Sulfur metabolism	thiosulfate oxidation to sulfate	sulfur-oxidizing protein SoxY	soxY	106.948	76.2286	91.5883	30.7193	33.5407	85.6351	65.2965	75.4658	20.3386	26.9508	60.5639	139.339	123.759	30.8163	88.6194	108.522	122.459	0	188.979	94.4897	188.979	200	85.1797	14.3665	49.7731	70.8133	142.272
fig.6666666.52381.peg.477	SY28_RS02350	Carbohydrate metabolism	Pyruvate metabolism	glyoxalase pathway_ glutathione dependent	hydroxyacylglutathione hydrolase GloB	gloB	15.9557	31.8683	23.912	15.9127	66.5468	13.6886	10.4375	12.063	3.25108	26.9508	38.7239	0	63.7437	49.259	37.9317	63.7437	168.049	52.9155	7.55197	30.2337	45.3635	150.043	38.1241	0	19.0621	38.1241	200
fig.6666666.52381.peg.478	SY28_RS02355	Regulatory functions	DNA interactions		LysR family transcriptional regulator		33.4636	21.4053	27.4344	12.0583	43.953	52.1012	34.0517	43.0764	18.0495	41.9011	63.1673	0	60.9539	16.0705	35.0479	63.1673	180.231	69.0535	61.5947	65.3241	7.45889	11.4183	62.1889	44.9521	53.5705	17.2368	32.176
fig.6666666.52381.peg.479	SY28_RS02360	Carbohydrate metabolism	Pentose phosphate pathway	deoxynucleoside degradation	phosphopentomutase DeoB	deoB	72.9169	73.8071	73.362	0.890244	1.2135	72.9823	96.3151	84.6487	23.3328	27.5643	71.4675	82.2122	48.6799	72.7285	68.772	33.5323	48.7587	13.0212	83.6258	48.3235	70.6046	146.108	40.206	50.8587	45.5324	10.6527	23.396
fig.6666666.52381.peg.480	SY28_RS02365	Transport and binding proteins	Unknown substrate		MFS superfamily transporter		15.8022	12.9961	14.3992	2.80617	19.4884	6.32657	0	3.16328	6.32657	200	0	154.411	15.2385	13.6599	45.8274	154.411	336.941	0	20.9422	10.4711	20.9422	200	15.103	0	7.55151	15.103	200
fig.6666666.52381.peg.484	SY28_RS02385	Prosthetic groups_ cofactors_ and carriers	Nicotinate and nicotinamide metabolism	nicotinamide mononucleotide salvage	bifunctional NMN adenylyltransferase/nudix hydrolase NadM	nadM	19.5259	8.02926	13.7776	11.4967	83.4447	16.2862	7.45091	11.8686	8.83531	74.4429	55.287	31.7996	0	0	21.7717	55.287	253.94	15.1097	21.5642	18.337	6.45449	35.1993	0	6.55737	3.27868	6.55737	200
fig.6666666.52381.peg.486	SY28_RS02395	Amino acid metabolism	Alanine_ aspartate and glutamate metabolism	glutamine biosynthesis	type I glutamine synthetase GlnA	glnA	215.557	194.881	205.219	20.6766	10.0754	260.125	189.011	224.568	71.1144	31.6673	38.9581	89.6304	238.826	85.8986	113.328	199.868	176.362	120.667	116.497	118.582	4.17007	3.51661	306.837	212.55	259.694	94.2871	36.307
fig.6666666.52381.peg.487	SY28_RS02400	Amino acid metabolism	Arginine and proline metabolism	polyamine biosynthesis	arginine decarboxylase SpeA	speA	145.929	172.878	159.403	26.9495	16.9065	206.918	202.852	204.885	4.06538	1.98423	103.298	135.804	185.954	105.121	132.544	82.6565	62.3615	104.858	155.406	130.132	50.5483	38.8439	149.434	115.516	132.475	33.9173	25.6028
fig.6666666.52381.peg.492	SY28_RS02425	Cell structure_ growth_ and death	Cell division		GidA-like protein		33.2487	35.157	34.2028	1.90837	5.57957	57.0488	21.7498	39.3993	35.2991	89.5931	0	0	77.8659	20.5293	24.5988	77.8659	316.543	0	15.7369	7.86845	15.7369	200	0	9.57072	4.78536	9.57072	200
fig.6666666.52381.peg.493	SY28_RS02430	Regulatory functions	Protein interactions	histidine biosynthesis	ATP phosphoribosyltransferase regulatory subunit HisZ	hisZ	47.5496	65.991	56.7703	18.4413	32.4841	83.2865	108.867	96.0766	25.5803	26.6249	100.976	29.0394	25.7924	64.2238	55.008	75.1839	136.678	96.5876	59.0774	77.8325	37.5101	48.1934	78.1097	89.8229	83.9663	11.7132	13.9499
fig.6666666.52381.peg.494	SY28_RS02435	Intracellular trafficking_ assembly_ and processing	Chaperone and folding catalysis		peptidylprolyl isomerase		400.837	420.312	410.575	19.4748	4.7433	250.748	401.509	326.128	150.76	46.2273	468.17	440.637	236.754	281.527	356.772	231.416	64.8638	348.952	282.209	315.58	66.7433	21.1494	143.663	262.495	203.079	118.832	58.5151
fig.6666666.52381.peg.495	SY28_RS02440	Nucleic acid metabolism	Pyrimidine metabolism	pyrimidine deoxyribonucleotide biosynthesis	deoxycytidine triphosphate deaminase Dcd	dcd	119.959	93.7236	106.841	26.2351	24.5552	54.0298	41.1975	47.6137	12.8323	26.9508	152.846	0	69.4073	233.315	113.892	233.315	204.856	83.5447	139.105	111.325	55.5603	49.9083	28.6627	120.857	74.7596	92.1939	123.32
fig.6666666.52381.peg.496	SY28_RS02445	Unknown function	General		hypothetical protein		105.711	68.7422	87.2265	36.9686	42.3823	78.739	67.543	73.141	11.196	15.3074	41.7651	72.0664	75.8618	95.6296	71.3307	53.8645	75.5138	91.3139	32.5802	61.9471	58.7337	94.8127	88.1104	99.0716	93.591	10.9613	11.7119
fig.6666666.52381.peg.498	SY28_RS02455	Unknown function	Enzymes of unknown specificity		metallophosphoesterase		21.5768	23.6603	22.6185	2.08345	9.21126	32.3942	16.467	24.4306	15.9272	65.1938	30.547	35.1396	17.3392	93.258	44.0709	75.9189	172.265	33.3935	95.3167	64.3551	61.9232	96.2211	8.59253	21.7383	15.1654	13.1458	86.6826
fig.6666666.52381.peg.500	SY28_RS02465	Unknown function	Enzymes of unknown specificity		CoA-binding protein		8.19668	47.1878	27.6922	38.9911	140.802	57.4282	37.5333	47.4807	19.8949	41.9011	69.6258	0	7.90424	35.4272	28.2393	69.6258	246.556	38.0569	0	19.0285	38.0569	200	19.585	66.0642	42.8246	46.4793	108.534
fig.6666666.52381.peg.502	SY28_RS02480	Translation	Transfer RNA biogenesis	tRNA aminoacylation	histidyl-tRNA synthetase HisS	hisS	17.8912	63.0603	40.4757	45.1691	111.595	30.6981	17.5554	24.1268	13.1427	54.4736	43.4214	74.9244	12.3235	22.0938	38.1908	62.6009	163.916	35.6007	8.46807	22.0344	27.1326	123.138	18.3209	41.2002	29.7606	22.8793	76.8779
fig.6666666.52381.peg.503	SY28_RS02485	Translation	Transfer RNA biogenesis	tRNA aminoacylation	aspartyl-tRNA synthetase AspS	aspS	120.989	129.656	125.323	8.66741	6.91607	128.437	92.3364	110.387	36.1003	32.7035	109.001	17.9128	123.744	150.541	100.3	132.628	132.232	178.738	145.766	162.252	32.9721	20.3216	74.4622	118.201	96.3315	43.7386	45.4043
fig.6666666.52381.peg.504	SY28_RS02490	Unknown function	Enzymes of unknown specificity		PhzF family phenazine biosynthesis protein		144.319	83.0836	113.701	61.2355	53.8564	93.8916	82.6061	88.2488	11.2854	12.7882	245.181	317.298	41.7511	77.971	170.55	275.547	161.563	100.51	119.538	110.024	19.0278	17.2942	94.8291	58.1597	76.4944	36.6693	47.9373
fig.6666666.52381.peg.505	SY28_RS02495	Unknown function	Enzymes of unknown specificity		HAD superfamily hydrolase		23.5056	48.3287	35.9172	24.8231	69.1121	35.29	17.939	26.6145	17.351	65.1938	0	76.5616	26.4448	0	25.7516	76.5616	297.308	54.5679	64.8983	59.7331	10.3304	17.2942	9.36063	55.2569	32.3088	45.8963	142.055
fig.6666666.52381.peg.506	SY28_RS02500	Unknown function	Enzymes of unknown specificity		cof family hydrolase		28.1272	23.1324	25.6298	4.99484	19.4884	32.1742	27.5993	29.8868	4.5749	15.3074	0	0	73.6216	104.203	44.4561	104.203	234.395	0	13.3129	6.65644	13.3129	200	9.60094	24.2895	16.9452	14.6886	86.6826
fig.6666666.52381.peg.507	SY28_RS02505	Unknown function	General		hypothetical protein		107.766	22.1573	64.9617	85.6089	131.784	74.1557	0	37.0778	74.1557	200	0	131.629	207.843	145.556	121.257	207.843	171.407	187.633	66.9463	127.29	120.687	94.8127	48.2802	95.0012	71.6407	46.721	65.2158
fig.6666666.52381.peg.508	SY28_RS02510	Amino acid metabolism	Arginine and proline metabolism	polyamine biosynthesis	S-adenosylmethionine decarboxylase SpeD	speD	331.109	119.551	225.33	211.558	93.8881	331.406	314.33	322.868	17.077	5.28915	342.997	157.826	241.419	69.8099	203.013	273.187	134.566	74.9918	240.809	157.901	165.818	105.014	154.37	162.726	158.548	8.35582	5.27022
fig.6666666.52381.peg.509	SY28_RS02515	Amino acid metabolism	Arginine and proline metabolism	polyamine biosynthesis	spermidine synthase SpeE	speE	297.85	204.612	251.231	93.2384	37.1126	333.19	128.365	230.778	204.825	88.7542	178.592	410.886	223.021	454.36	316.715	275.767	87.0711	227.774	267.024	247.399	39.2504	15.8652	133.963	190.639	162.301	56.6761	34.9204
fig.6666666.52381.peg.510	SY28_RS02520	Intracellular trafficking_ assembly_ and processing	Chaperone and folding catalysis		thiol:disulfide interchange protein		413.866	284.962	349.414	128.904	36.8914	394.971	451.745	423.358	56.7749	13.4106	245.27	282.146	310.927	519.997	339.585	274.726	80.9006	201.094	223.22	212.157	22.1253	10.4287	425.45	475.145	450.297	49.6953	11.0361
fig.6666666.52381.peg.511	SY28_RS02525	Intracellular trafficking_ assembly_ and processing	Chaperone and folding catalysis	ClpXP degradation machine	ATP-dependent Clp protease ATPase subunit ClpX	clpX	85.1947	92.6677	88.9312	7.47299	8.40311	85.2711	69.2137	77.2424	16.0574	20.7883	163.411	0	58.3037	95.0255	79.1851	163.411	206.366	114.839	145.685	130.262	30.8457	23.6798	78.7984	116.289	97.5437	37.4907	38.4348
fig.6666666.52381.peg.512	SY28_RS02530	Intracellular trafficking_ assembly_ and processing	Peptidases	ClpXP degradation machine	ATP-dependent Clp protease proteolytic subunit ClpP	clpP	184.781	138.153	161.467	46.6287	28.8782	140.111	89.7409	114.926	50.3705	43.8285	95.1276	218.859	151.191	169.411	158.647	123.731	77.9917	311.976	296.83	304.403	15.1466	4.97583	267.583	270.785	269.184	3.20121	1.18923
fig.6666666.52381.peg.513	SY28_RS02535	Intracellular trafficking_ assembly_ and processing	Chaperone and folding catalysis		trigger factor tig	tig	411.194	236.501	323.848	174.693	53.943	449.223	332.275	390.749	116.947	29.929	388.094	604.01	298.041	267.167	389.328	336.843	86.5191	286.999	347.267	317.133	60.2685	19.0042	308.235	335.75	321.992	27.515	8.54522
fig.6666666.52381.peg.514	SY28_RS02550	Regulatory functions	DNA interactions		TetR family transcriptional regulator		54.3284	44.6807	49.5046	9.64764	19.4884	21.7508	37.3161	29.5335	15.5653	52.7038	46.1487	0	83.8242	23.4815	38.3636	83.8242	218.499	100.898	125.999	113.449	25.1012	22.1256	25.9622	65.682	45.8221	39.7198	86.6826
fig.6666666.52381.peg.516	SY28_RS02555	Unknown function	Enzymes of unknown specificity		uncharacterized peroxidase-related enzyme		66.3498	113.332	89.841	46.9825	52.2951	35.7589	35.0563	35.4076	0.702567	1.98423	130.062	0	152.574	66.1785	87.2036	152.574	174.963	0	50.7295	25.3648	50.7295	200	121.95	61.7044	91.8271	60.2455	65.6075
fig.6666666.52381.peg.517	SY28_RS02560	Carbohydrate metabolism	Propanoate metabolism	propionate degradation	methylmalonyl-CoA mutase subunit McmA2	mcmA2	175.087	353.443	264.265	178.356	67.4912	207.107	145.771	176.439	61.3362	34.7634	67.6028	77.7665	122.793	171.989	110.038	104.386	94.864	295.609	105.472	200.54	190.138	94.8127	266.223	256.579	261.401	9.64401	3.68936
fig.6666666.52381.peg.518	SY28_RS02565	Unknown function	Enzymes of unknown specificity		polyketide cyclase		34.0961	28.0413	31.0687	6.0548	19.4884	20.476	0	10.238	20.476	200	0	0	32.8797	0	8.21992	32.8797	400	0	67.7797	33.8898	67.7797	200	48.8811	27.4811	38.1811	21.4001	56.0489
fig.6666666.52381.peg.519	SY28_RS02570	Translation	tRNA and rRNA base modification	tRNA methyltransferase	methylenetetrahydrofolate--tRNA-(uracil-5-)-methyltransferase TrmFO	trmFO	19.981	53.4064	36.6937	33.4254	91.0932	87.4951	97.2129	92.354	9.71776	10.5223	21.2158	97.6218	96.3405	43.1803	64.5896	76.406	118.295	11.5964	33.1001	22.3482	21.5037	96.2211	23.871	40.261	32.066	16.39	51.1132
fig.6666666.52381.peg.521	SY28_RS02580	Carbohydrate metabolism	Amino sugar and nucleotide sugar metabolism	UDP-N-acetylglucosamine biosynthesis from fructose-6-phosphate	phosphoglucosamine mutase GlmM	glmM	37.6359	39.2065	38.4212	1.57061	4.08788	45.2036	114.892	80.0477	69.6883	87.0585	21.3129	24.5172	96.7817	32.5335	43.7864	75.4688	172.357	23.299	108.068	65.6835	84.7691	129.057	59.9509	80.8909	70.4209	20.9399	29.7354
fig.6666666.52381.peg.523	SY28_RS02590	Amino acid metabolism	Arginine and proline metabolism	putrescine degradation	putrescine aminotransferase PatA	patA	103.796	140.084	121.94	36.2883	29.7591	223.761	158.43	191.095	65.3309	34.1876	361.716	130.031	128.324	80.5216	175.148	281.194	160.547	185.354	79.3599	132.357	105.994	80.0822	69.9508	107.254	88.6025	37.3032	42.1018
fig.6666666.52381.peg.524	SY28_RS02595	Nucleic acid metabolism	RNA degradation	bacterial RNA degradation	ribonuclease R	vacB	91.3392	87.2708	89.305	4.0684	4.55562	134.443	129.165	131.804	5.27747	4.00403	79.8691	157.503	147.664	174.168	139.801	94.299	67.4522	187.096	97.9071	142.502	89.1894	62.5883	80.2367	138.034	109.136	57.7976	52.9594
fig.6666666.52381.peg.527	SY28_RS02610	Transport and binding proteins	Unknown substrate		iron ABC transporter substrate-binding protein		58.3961	27.4435	42.9198	30.9526	72.1173	20.8745	28.6501	24.7623	7.77561	31.401	0	0	28.1564	18.0283	11.5462	28.1564	243.859	0	13.8197	6.90986	13.8197	200	19.9329	42.0237	30.9783	22.0908	71.3105
fig.6666666.52381.peg.528	SY28_RS02615	Carbohydrate metabolism	Galactose metabolism	galactose/glucose degradation	aldose 1-epimerase GalM	galM	35.8437	56.0093	45.9265	20.1656	43.9084	32.2883	65.6525	48.9704	33.3642	68.1315	0	35.0246	65.6733	30.9843	32.9206	65.6733	199.49	33.2843	11.8756	22.5799	21.4087	94.8127	17.1288	21.6672	19.398	4.53836	23.396
fig.6666666.52381.peg.529	SY28_RS02620	Translation	Ribosomal proteins: synthesis and modification	ribosomal protein modification factors	ribosomal protein L11 methyltransferase PrmA	prmA	39.7445	75.1793	57.4619	35.4348	61.6666	35.8021	36.3986	36.1004	0.596535	1.65243	101.282	77.6725	53.6571	0	58.1528	101.282	174.165	73.813	184.352	129.082	110.539	85.6344	18.9929	0	9.49646	18.9929	200
fig.6666666.52381.peg.531	SY28_RS02630	Unknown function	General		hypothetical protein		0	58.7649	29.3824	58.7649	200	17.8794	61.3485	39.614	43.4691	109.732	0	174.552	43.0652	0	54.4043	174.552	320.842	41.4697	0	20.7348	41.4697	200	21.3412	35.9942	28.6677	14.653	51.1132
fig.6666666.52381.peg.532	SY28_RS02635	Transport and binding proteins			transporter		36.807	21.1896	28.9983	15.6174	53.8564	7.36801	25.2814	16.3247	17.9134	109.732	0	71.9319	10.6482	47.7256	32.5764	71.9319	220.81	17.0894	24.3896	20.7395	7.30015	35.1993	35.1784	7.41651	21.2974	27.7619	130.353
fig.6666666.52381.peg.534	SY28_RS02645	Intracellular trafficking_ assembly_ and processing	Peptidases		amidohydrolase		191.195	124.869	158.032	66.3259	41.9699	112.569	77.2498	94.9092	35.3187	37.2132	95.5345	109.898	303.674	145.83	163.734	208.14	127.121	65.273	74.5248	69.8989	9.25177	13.2359	134.364	130.306	132.335	4.05802	3.06648
fig.6666666.52381.peg.535	SY28_RS02650	Unknown function	Enzymes of unknown specificity		AMP-dependent synthetase and ligase		134.596	137.967	136.281	3.37095	2.47353	56.62	138.45	97.5349	81.8299	83.898	165.697	133.426	180.583	67.4483	136.789	113.134	82.7074	81.5119	84.0173	82.7646	2.50544	3.02718	107.2	94.3327	100.766	12.8674	12.7696
fig.6666666.52381.peg.536	SY28_RS02655	Prosthetic groups_ cofactors_ and carriers	Sulfur relay system	common component sulfur relay systems	cysteine desulfurase IscS	iscS	32.1669	36.0745	34.1207	3.90768	11.4525	111.222	73.6473	92.4344	37.5742	40.6496	24.8398	28.5744	22.5594	25.2781	25.3129	6.01491	23.7622	67.8863	96.8856	82.3859	28.9993	35.1993	55.8973	64.8152	60.3563	8.91793	14.7755
fig.6666666.52381.peg.537	SY28_RS02660	Regulatory functions	DNA interactions	sulfur relay	transcriptional regulator of iron-sulfur cluster assembly	iscR	56.3061	138.922	97.6139	82.6156	84.6351	197.248	257.83	227.539	60.5821	26.6249	239.143	0	285.061	60.8407	146.261	285.061	194.898	98.0353	256.508	177.272	158.473	89.3954	151.354	226.91	189.132	75.5565	39.9491
fig.6666666.52381.peg.540	SY28_RS02675	Unknown function	General		M16 family peptidase-like protein		68.0851	79.1647	73.6249	11.0796	15.0487	11.7493	16.1259	13.9376	4.37656	31.401	0	45.8822	65.656	60.8842	43.1056	65.656	152.314	32.7018	38.8926	35.7972	6.19084	17.2942	61.7066	85.1521	73.4294	23.4454	31.9292
fig.6666666.52381.peg.541	SY28_RS02680	Intracellular trafficking_ assembly_ and processing	Peptidases		M16 family peptidase		22.1936	93.0874	57.6405	70.8938	122.993	11.1067	35.5692	23.338	24.4624	104.818	37.7042	65.0592	17.1214	105.516	56.3502	88.3947	156.867	51.5221	80.8841	66.2031	29.362	44.3514	42.4231	129.686	86.0546	87.2631	101.404
fig.6666666.52381.peg.543	SY28_RS02690	Defense and invasion systems	Detoxification and inactivation	oxidative stress	cytochrome c peroxidase		9.3732	2.56957	5.97138	6.80363	113.937	6.2544	21.4603	13.8574	15.2059	109.732	0	0	18.0776	0	4.51939	18.0776	400	0	20.7033	10.3517	20.7033	200	7.46537	31.4778	19.4716	24.0125	123.32
fig.6666666.52381.peg.544	SY28_RS02695	Unknown function	General		hypothetical protein		53.0853	10.9146	32	42.1707	131.784	17.711	30.3853	24.0481	12.6743	52.7038	112.732	43.2269	89.585	95.601	85.2862	69.5051	81.4963	41.079	58.6268	49.8529	17.5479	35.1993	84.5607	26.7413	55.651	57.8193	103.896
fig.6666666.52381.peg.548	SY28_RS02715	Unknown function	General		hypothetical protein		14.4478	0	7.22388	14.4478	200	0	33.0788	16.5394	33.0788	200	0	0	6.96616	0	1.74154	6.96616	400	0	47.8679	23.9339	47.8679	200	0	14.5559	7.27795	14.5559	200
fig.6666666.52381.peg.550	SY28_RS02720	Unknown function	Enzymes of unknown specificity		carbonic anhydrases/acetyltransferase		108.307	100.692	104.499	7.61482	7.28697	103.69	86.2512	94.9708	17.4392	18.3627	0	46.0137	140.77	81.4115	67.0489	140.77	209.952	87.4546	62.4065	74.9306	25.0481	33.4284	56.2577	275.165	165.711	218.907	132.102
fig.6666666.52381.peg.551	SY28_RS02725	Unknown function	Enzymes of unknown specificity		NUDIX hydrolase		159.17	117.814	138.492	41.356	29.8616	119.485	0	59.7424	119.485	200	270.411	155.533	23.0237	309.581	189.637	286.557	151.108	184.756	158.207	171.482	26.5486	15.4819	38.0318	112.253	75.1425	74.2214	98.7742
fig.6666666.52381.peg.552	SY28_RS02730	Unknown function	General		COG3342 family protein of unknown function		105.708	57.0521	81.3802	48.6562	59.7887	76.046	68.0691	72.0576	7.97688	11.0701	56.1205	0	82.8238	99.9439	59.722	99.9439	167.348	76.6876	32.834	54.7608	43.8536	80.0822	63.1443	93.1871	78.1657	30.0428	38.4348
fig.6666666.52381.peg.553	SY28_RS02735	Unknown function	General		COG2839 family protein of unknown function		30.0857	30.9289	30.5073	0.843147	2.76375	7.52818	0	3.76409	7.52818	200	0	0	94.2902	195.052	72.3356	195.052	269.649	34.9218	49.8395	42.3807	14.9177	35.1993	35.9431	15.1555	25.5493	20.7877	81.3629
fig.6666666.52381.peg.556	SY28_RS02745	Unknown function	Enzymes of unknown specificity		acetyl-CoA hydrolase/transferase		257.42	162.701	210.06	94.7189	45.0913	104.969	98.2288	101.599	6.73992	6.63386	242.958	279.486	243.639	226.642	248.181	52.8441	21.2926	287.731	252.703	270.217	35.0281	12.9629	148.073	278.557	213.315	130.484	61.1696
fig.6666666.52381.peg.557	SY28_RS02750	Nucleic acid metabolism	DNA replication_ recombination_ and repair	DNA replication_ DNA topo-isomerases	DNA topoisomerase I TopA	topA	106.775	89.9298	98.3524	16.8451	17.1273	72.1055	73.6342	72.8699	1.52869	2.09783	32.7827	100.564	81.8762	50.0418	66.3161	67.7811	102.209	95.5669	76.7197	86.1433	18.8472	21.8789	86.0665	88.133	87.0998	2.06651	2.37258
fig.6666666.52381.peg.558	SY28_RS02755	Unknown function	General		hypothetical protein		24.4377	10.049	17.2433	14.3887	83.4447	61.149	139.878	100.513	78.7287	78.3266	0	0	0	211.246	52.8116	211.246	400	170.195	161.932	166.064	8.26304	4.97583	116.782	73.8618	95.3218	42.92	45.0264
fig.6666666.52381.peg.560	SY28_RS02765	Unknown function	Enzymes of unknown specificity		DNA-binding protein		0	20.6876	10.3438	20.6876	200	41.9619	0	20.981	41.9619	200	0	0	0	36.2406	9.06015	36.2406	400	38.9307	55.5609	47.2458	16.6302	35.1993	20.0346	0	10.0173	20.0346	200
fig.6666666.52381.peg.564	SY28_RS02785	Energy metabolism	Sulfur metabolism	thiosulfate oxidation	thiosulfate dehydrogenase [quinone] large subunit DoxD	doxD	256.878	120.035	188.456	136.843	72.6125	181.144	93.5665	137.355	87.5779	63.7601	198.366	285.236	236.453	302.799	255.713	104.433	40.8399	216.85	406.197	311.523	189.346	60.7808	195.293	223.509	209.401	28.2164	13.4748
fig.6666666.52381.peg.565	SY28_RS02790	Nucleic acid metabolism	DNA replication_ recombination_ and repair		SpoIID/LytB domain-containing protein		26.3652	19.8764	23.1208	6.48889	28.0651	39.5833	25.1518	32.3676	14.4315	44.5864	37.3261	64.4069	40.2556	28.4886	42.6193	35.9183	84.2771	30.6033	29.1175	29.8604	1.4858	4.97583	20.9989	26.5626	23.7807	5.56374	23.396
fig.6666666.52381.peg.567	SY28_RS02800	Unknown function	General		hypothetical protein		55.7096	80.1792	67.9444	24.4696	36.0141	55.7596	63.7747	59.7672	8.01515	13.4106	118.305	0	188.027	120.392	106.681	188.027	176.252	0	138.431	69.2157	138.431	200	266.223	112.253	189.238	153.97	81.3629
fig.6666666.52381.peg.568	SY28_RS02805	Carbohydrate metabolism	Pentose and glucuronate interconversions	xylose degradation	xylulokinase XylB	xylB	11.2333	20.3247	15.779	9.09139	57.617	20.2381	10.2877	15.2629	9.95045	65.1938	0	0	49.8297	9.7104	14.885	49.8297	334.764	10.4312	14.8871	12.6592	4.45594	35.1993	10.7363	31.6887	21.2125	20.9524	98.7742
fig.6666666.52381.peg.569	SY28_RS02810	Carbohydrate metabolism	Pentose and glucuronate interconversions	xylose degradation	xylose isomerase XylA	xylA	28.3351	46.6066	37.4709	18.2716	48.7621	11.3442	0	5.6721	11.3442	200	96.2757	55.3751	90.1697	48.9873	72.7019	47.2884	65.0442	26.3118	28.1636	27.2377	1.85184	6.79883	47.3922	74.2226	60.8074	26.8304	44.1235
fig.6666666.52381.peg.570	SY28_RS02815	Regulatory functions	DNA interactions	xylose degradation	xylose-responsive transcriptional regulator XylR	xylR	26.3888	31.3483	28.8685	4.9595	17.1796	11.7389	26.8525	19.2957	15.1137	78.3266	0	28.6508	53.7221	25.3458	26.9297	53.7221	199.49	68.0679	87.4304	77.7492	19.3624	24.9037	21.0176	17.7242	19.3709	3.2934	17.0018
fig.6666666.52381.peg.571	SY28_RS02820	Unknown function	General		protein of unknown function DUF305		5.45991	17.9614	11.7106	12.5014	106.753	10.9296	0	5.46481	10.9296	200	0	0	42.121	47.197	22.3295	47.197	211.366	25.3502	36.1792	30.7647	10.829	35.1993	26.0916	44.0062	35.0489	17.9146	51.1132
fig.6666666.52381.peg.572	SY28_RS02825	Intracellular trafficking_ assembly_ and processing	Enzyme assembly	heme A biosynthesis from heme O	cytochrome c oxidase assembly protein subunit Cox15	cox15	140.198	112.739	126.469	27.4587	21.7118	121.614	149.795	135.705	28.181	20.7665	264.644	60.8864	51.0741	107.726	121.083	213.57	176.384	115.722	144.511	130.116	28.789	22.1256	133.995	112.998	123.496	20.9966	17.0018
fig.6666666.52381.peg.573	SY28_RS02830	Prosthetic groups_ cofactors_ and carriers	Porphyrin and chlorophyll metabolism	heme O biosynthesis from protoporphyrin IX	protoheme IX farnesyltransferase cyoE	cyoE	192.042	75.9322	133.987	116.11	86.6574	77.6249	59.1887	68.4068	18.4362	26.9508	125.483	144.349	53.4203	95.7729	104.756	90.9284	86.8	17.147	171.302	94.2247	154.155	163.604	61.7697	208.362	135.066	146.592	108.534
fig.6666666.52381.peg.574	SY28_RS02835	Energy metabolism	Oxidative phosphorylation	cytochrome c oxidase_ mitochondrial_ caa3-type CoxABCD	aa3-type cytochrome c oxidase subunit II CoxB	coxB	462.071	412.951	437.511	49.1199	11.2271	314.49	204.533	259.512	109.957	42.3707	183.167	240.807	516.88	492.627	358.37	333.712	93.1194	343.261	510.306	426.784	167.045	39.1404	250.254	328.974	289.614	78.7201	27.181
fig.6666666.52381.peg.575	SY28_RS02840	Energy metabolism	Oxidative phosphorylation	cytochrome c oxidase_ mitochondrial_ caa3-type CoxABCD	aa3-type cytochrome c oxidase subunits I and III CoxA-CoxC	coxA-coxC	355.084	321.781	338.433	33.302	9.84008	273.592	110.442	192.017	163.15	84.9663	273.167	117.839	251.966	191.116	208.522	155.328	74.4902	199.081	230.851	214.966	31.7693	14.7787	179.291	191.695	185.493	12.4047	6.68741
fig.6666666.52381.peg.576	SY28_RS02860	Unknown function	General		DUF4384 domain protein of unknown function		26.6606	3.13231	14.8964	23.5283	157.946	3.81207	8.72007	6.26607	4.908	78.3266	0	37.2162	62.4371	16.4615	29.0287	62.4371	215.087	35.3669	75.7122	55.5396	40.3452	72.6424	45.5016	30.6973	38.0994	14.8043	38.857
fig.6666666.52381.peg.577	SY28_RS02865	Carbohydrate metabolism	Glycine_ serine_ and threoine metabolism		choline monooxygenase		15.1051	9.93818	12.5216	5.16691	41.2639	24.1898	20.7502	22.47	3.43959	15.3074	51.3234	0	55.3515	26.1145	33.1974	55.3515	166.735	42.0795	40.0365	41.058	2.04298	4.97583	14.4367	12.1745	13.3056	2.26219	17.0018
fig.6666666.52381.peg.578	SY28_RS02870	Unknown function	General		hypothetical protein		185.086	272.943	229.014	87.8572	38.3632	204.416	160.737	182.576	43.6786	23.9235	271.067	124.728	73.8548	165.51	158.79	197.213	124.197	88.8981	253.746	171.322	164.848	96.2211	91.4979	115.741	103.619	24.2428	23.396
fig.6666666.52381.peg.580	SY28_RS02880	Unknown function	Enzymes of unknown specificity		glycolate oxidase		80.9075	58.2224	69.565	22.6851	32.6099	116.409	0	58.2044	116.409	200	0	197.647	58.5157	21.8559	69.5045	197.647	284.365	23.4782	16.7537	20.116	6.72446	33.4284	0	30.5674	15.2837	30.5674	200
fig.6666666.52381.peg.581	SY28_RS02885	Unknown function	Enzymes of unknown specificity		alpha/beta hydrolase		7.64388	15.7162	11.68	8.07231	69.1121	38.2537	43.7524	41.0031	5.49876	13.4106	64.9301	74.692	0	66.0759	51.4245	74.692	145.246	35.4903	25.3254	30.4079	10.1649	33.4284	27.3962	30.8044	29.1003	3.40819	11.7119
fig.6666666.52381.peg.582	SY28_RS02890	Regulatory functions	DNA interactions	iron homeostasis	transcriptional regulator of peroxide stress response PerR2	perR2	66.0677	108.671	87.3692	42.6031	48.7621	90.9246	189.081	140.003	98.1563	70.1103	350.753	80.6974	151.313	71.3885	163.538	279.365	170.826	38.3438	27.3616	32.8527	10.9822	33.4284	98.663	99.8433	99.2531	1.18034	1.18923
fig.6666666.52381.peg.583	SY28_RS02895	Prosthetic groups_ cofactors_ and carriers	Porphyrin and chlorophyll metabolism	uroporhyrinogen III biosynthesis from 5-aminolevulinate	hydroxymethylbilane synthase HemC	hemC	124.309	123.282	123.795	1.02659	0.829267	113.442	100.451	106.946	12.9914	12.1476	155.283	107.178	59.9368	142.221	116.155	95.3465	82.0858	50.926	121.134	86.03	70.2079	81.6086	122.303	117.872	120.087	4.43045	3.68936
fig.6666666.52381.peg.586	SY28_RS02910	Prosthetic groups_ cofactors_ and carriers	Ubiquinone and other terpenoid-quinone biosynthesis	menaquinone biosynthesis via futalosine	3-octaprenyl-4-hydroxybenzoate carboxy-lyase UbiD	ubiD	38.8352	60.9741	49.9046	22.1389	44.3625	63.6055	60.6237	62.1146	2.98178	4.80046	44.9838	51.7469	23.8316	129.703	62.5664	105.872	169.215	65.5675	111.122	88.3446	45.5543	51.5643	109.663	78.2517	93.9574	31.4115	33.4316
fig.6666666.52381.peg.588	SY28_RS02920	Regulatory functions	Protein interactions		serine/threonine protein kinase		176.89	172.544	174.717	4.34651	2.48775	387.037	306.103	346.57	80.9344	23.353	331.964	341.676	148.761	204.471	256.718	192.915	75.1467	219.649	218.071	218.86	1.57774	0.72089	285.048	323.272	304.16	38.2241	12.5671
fig.6666666.52381.peg.589	SY28_RS02925	Unknown function	Enzymes of unknown specificity		methyltransferase		31.2374	45.6716	38.4545	14.4342	37.5357	52.109	39.7329	45.921	12.3761	26.9508	117.93	33.9151	3.34699	30.0028	46.2987	114.583	247.486	96.6896	57.497	77.0933	39.1925	50.8378	8.29311	55.9488	32.121	47.6557	148.363
fig.6666666.52381.peg.590	SY28_RS02930	Unknown function	General		PfkB domain protein		10.3469	19.8555	15.1012	9.5086	62.9658	34.5206	7.89656	21.2086	26.6241	125.534	58.5938	134.806	0	44.7208	59.5302	134.806	226.45	16.0135	22.854	19.4337	6.84054	35.1993	0	34.7478	17.3739	34.7478	200
fig.6666666.52381.peg.592	SY28_RS02940	Unknown function	Enzymes of unknown specificity		putative ATPase YcaJ	ycaJ	12.9916	8.54762	10.7696	4.44395	41.2639	20.8052	11.8979	16.3515	8.90726	54.4736	0	25.3894	42.5954	0	16.9962	42.5954	250.617	12.0639	8.60865	10.3363	3.45526	33.4284	37.2501	0	18.6251	37.2501	200
fig.6666666.52381.peg.594	SY28_RS02950	Carbohydrate metabolism	Glyoxylate and dicarboxylate metabolism		bifunctional alanine-glyoxylate transaminase / serine-glyoxylate transaminase / serine-pyruvate transaminase AgxT	agxT	35.3744	70.3071	52.8407	34.9327	66.1094	14.7525	13.4985	14.1255	1.25403	8.87774	50.0806	57.61	17.0562	25.4822	37.5572	40.5538	107.979	27.3737	19.5335	23.4536	7.84018	33.4284	56.3485	47.5188	51.9337	8.82965	17.0018
fig.6666666.52381.peg.595	SY28_RS02955	Intracellular trafficking_ assembly_ and processing	Chaperone and folding catalysis	chaperone system: DnaK-DnaJ-GrpE	molecular chaperone DnaJ	dnaJ	12.2188	42.7083	27.4636	30.4895	111.018	61.149	41.9633	51.5561	19.1857	37.2132	0	29.849	85.4261	66.0144	45.3224	85.4261	188.485	28.3659	80.9661	54.666	52.6002	96.2211	21.8966	73.8618	47.8792	51.9652	108.534
fig.6666666.52381.peg.596	SY28_RS02960	Carbohydrate metabolism	Inositol phosphate metabolism	myo-inositol degradation	malonate-semialdehyde dehydrogenase (acetylating) IolA	iolA	218.404	642.006	430.205	423.603	98.4653	56.2732	103.97	80.1214	47.6964	59.5302	220.421	63.3899	170.992	56.0775	127.72	164.343	128.675	40.1601	157.617	98.8888	117.457	118.777	273.842	139.43	206.636	134.411	65.0474
fig.6666666.52381.peg.598	SY28_RS02965	Nucleic acid metabolism	RNA degradation	riboswitch turnover	ribonuclease RnY	rny	77.7738	59.3939	68.5838	18.3798	26.7991	103.791	67.8348	85.8131	35.9566	41.9011	15.7295	72.3776	91.0702	88.0391	66.8041	75.3407	112.778	34.3906	67.4869	50.9388	33.0963	64.9727	66.3682	82.0871	74.2277	15.7189	21.1766
fig.6666666.52381.peg.599	SY28_RS02970	Nucleic acid metabolism	DNA replication_ recombination_ and repair	SOS response	recombination protein RecA	recA	90.8667	97.9228	94.3947	7.05612	7.47512	62.7229	150.652	106.687	87.929	82.4174	159.695	30.6173	54.3878	108.342	88.2604	129.077	146.246	130.932	62.2875	96.6097	68.6443	71.0532	157.221	69.4493	113.335	87.7718	77.4444
fig.6666666.52381.peg.601	SY28_RS02980	Prosthetic groups_ cofactors_ and carriers	Nicotinate and nicotinamide metabolism	NAD(P) biosynthesis common pathway from nicotinic acid mononucleotide route 2	nicotinamide mononucleotide deamidase PncC	pncC	21.876	26.9869	24.4314	5.11088	20.9193	41.0543	31.3037	36.179	9.75053	26.9508	0	80.1603	18.4586	47.2756	36.4736	80.1603	219.776	0	27.1795	13.5898	27.1795	200	78.405	60.6093	69.5071	17.7958	25.6028
fig.6666666.52381.peg.602	SY28_RS02985	Prosthetic groups_ cofactors_ and carriers	Iron sulfur clusters	Fe-S biosynthesis/repair	folate-dependent protein inplicated in Fe-S cluster metabolism YgfZ	ygfZ	23.5497	30.435	26.9924	6.88533	25.5084	47.1417	61.6206	54.3812	14.4789	26.6249	57.1545	0	45.4191	0	25.6434	57.1545	222.882	46.8603	55.7315	51.2959	8.87122	17.2942	56.2692	27.1154	41.6923	29.1538	69.9261
fig.6666666.52381.peg.603	SY28_RS02990	Unknown function	General	adhesion?	DUF11 repeat domain protein		119.749	111.09	115.419	8.65909	7.50229	143.828	151.342	147.585	7.5143	5.09151	24.4127	84.249	118.248	111.795	84.6763	93.8354	110.817	115.646	123.785	119.716	8.13927	6.79883	77.8261	96.5162	87.1711	18.69	21.4406
fig.6666666.52381.peg.604	SY28_RS02995	Unknown function	General	adhesion?	outer membrane autotransporter with DUF11 repeat domain protein		124.674	98.1192	111.397	26.555	23.8383	155.236	208.964	182.1	53.7272	29.5043	50.6714	64.1186	87.4373	87.6614	72.4722	36.99	51.0403	94.1685	118.584	106.376	24.4152	22.9518	76.9678	80.533	78.7504	3.56517	4.52717
fig.6666666.52381.peg.605	SY28_RS03000	Cell motility and adherance	Adhesins	adhesion	adhesin with CarDB and DUF11 domains		107.602	87.4651	97.5336	20.137	20.6462	156.539	103.127	129.833	53.4115	41.1386	21.2561	24.4519	77.2191	64.8937	46.9552	55.9629	119.184	75.5199	78.7624	77.1412	3.24246	4.20328	77.7285	63.0276	70.3781	14.7009	20.8885
fig.6666666.52381.peg.606	SY28_RS03005	Unknown function	General	adhesion?	DUF11 repeat domain protein		476.029	494.03	485.03	18.0013	3.71138	499.144	778.492	638.818	279.347	43.7288	192.551	0	371.608	244.936	202.274	371.608	183.715	263.118	638.376	450.747	375.258	83.2525	324.975	68.5132	196.744	256.462	130.353
fig.6666666.52381.peg.607	SY28_RS03010	Unknown function	General		hypothetical protein		15.0889	31.0235	23.0562	15.9346	69.1121	72.9951	34.5467	53.7709	38.4485	71.5042	21.3619	0	63.0525	10.8694	23.8209	63.0525	264.694	0	8.33201	4.166	8.33201	200	18.0266	5.06728	11.5469	12.9593	112.231
fig.6666666.52381.peg.608	SY28_RS03015	Metabolism of other amino acids and amines	D-Alanine metabolism		branched-chaine amino acid aminotransferase IlvE	ilvE	93.3548	63.9807	78.6678	29.3741	37.3394	124.585	106.87	115.727	17.7149	15.3074	132.165	76.0179	33.7591	134.498	94.11	100.739	107.043	0	64.4375	32.2187	64.4375	200	65.0592	62.7024	63.8808	2.35679	3.68936
fig.6666666.52381.peg.609	SY28_RS03020	Nucleic acid metabolism	DNA replication_ recombination_ and repair		ATP-dependent DNA helicase		31.1098	33.4577	32.2837	2.34792	7.27276	50.2993	32.8741	41.5867	17.4253	41.9011	30.4914	35.0756	68.0766	77.5736	52.8043	47.0822	89.1635	66.6655	35.6787	51.1721	30.9867	60.554	40.0255	55.4523	47.7389	15.4269	32.3151
fig.6666666.52381.peg.610	SY28_RS03025	Unknown function	Enzymes of unknown specificity		putative redox protein YhfA	yhfA	18.0102	207.368	112.689	189.357	168.035	144.211	41.2352	92.7231	102.976	111.057	76.493	263.98	69.4707	116.764	131.677	194.509	147.717	125.432	29.8354	77.6335	95.5961	123.138	258.2	145.16	201.68	113.039	56.0489
fig.6666666.52381.peg.611	SY28_RS03030	Intracellular trafficking_ assembly_ and processing	Protein modification and repair		cytochrome C biogenesis protein CcmE		28.133	23.1371	25.635	4.99586	19.4884	18.7721	21.4705	20.1213	2.6984	13.4106	79.6575	0	0	60.7973	35.1137	79.6575	226.856	108.85	0	54.4252	108.85	200	33.6101	85.0306	59.3204	51.4205	86.6826
fig.6666666.52381.peg.613	SY28_RS03040	Carbohydrate metabolism	Propanoate metabolism	propionate degradation	methylmalonyl-CoA/ethylmalonyl-CoA epimerase Epi	epi	49.9271	54.748	52.3376	4.82095	9.21126	91.6151	95.2585	93.4368	3.64335	3.89926	141.367	0	216.656	71.9307	107.488	216.656	201.562	38.635	27.5695	33.1022	11.0656	33.4284	0	67.0677	33.5339	67.0677	200
fig.6666666.52381.peg.615	SY28_RS03045	Transport and binding proteins	Accessory functions	lipopolysaccharide export system LptABCDEFG	lipopolysaccharide export system outer membrane lipoprotein LptD	lptE	74.8433	51.2938	63.0686	23.5494	37.3394	93.638	228.476	161.057	134.838	83.7206	105.958	121.888	24.0577	134.785	96.6722	110.727	114.539	173.748	20.664	97.2058	153.084	157.484	14.9024	25.1345	20.0185	10.2321	51.1132
fig.6666666.52381.peg.616	SY28_RS03050	Transport and binding proteins	Porins and secretins	lipopolysaccharide export system LptABCDEFG	lipopolysaccharide export system outer membrane porin LptD	lptD	29.4076	32.5573	30.9825	3.14966	10.166	40.7548	49.2027	44.9787	8.4479	18.782	9.60769	44.2086	30.5399	58.6634	35.7549	49.0557	137.2	42.0119	48.7162	45.364	6.70423	14.7787	45.9431	41.023	43.4831	4.9201	11.315
fig.6666666.52381.peg.617	SY28_RS03055	Transport and binding proteins	Carbohydrates_ organic alcohols_ and acids	lipopolysaccharide export system LptABCDEFG	ABC-type lipopolysaccharide export system permease component LptF	lptF	37.9254	31.1906	34.558	6.7348	19.4884	98.0618	94.0677	96.0648	3.99408	4.15769	53.6922	30.8823	36.5723	13.6599	33.7017	40.0323	118.784	44.0216	62.8266	53.4241	18.8049	35.1993	98.1696	127.364	112.767	29.1946	25.8893
fig.6666666.52381.peg.618	SY28_RS03060	Transport and binding proteins	Carbohydrates_ organic alcohols_ and acids	lipopolysaccharide export system LptABCDEFG	ABC-type lipopolysaccharide export system permease component LptG	lptG	25.8808	26.6062	26.2435	0.725305	2.76375	58.2841	103.697	80.9904	45.4126	56.0715	82.4408	63.2236	6.23937	27.9652	44.9672	76.2014	169.46	60.082	75.0291	67.5556	14.9471	22.1256	61.8391	39.1118	50.4755	22.7273	45.0264
fig.6666666.52381.peg.619	SY28_RS03065	Intracellular trafficking_ assembly_ and processing	Chaperone and folding catalysis		export-related chaperone CsaA	csaA	9.99048	8.21637	9.10342	1.77411	19.4884	19.9989	0	9.99944	19.9989	200	84.8631	0	9.63405	0	23.6243	84.8631	359.22	92.771	66.2002	79.4856	26.5708	33.4284	0	40.261	20.1305	40.261	200
fig.6666666.52381.peg.620	SY28_RS03070	Carbohydrate metabolism	General	acetoin degradation	acetoin utilization protein AcuB	acuB	248.207	179.388	213.797	68.8198	32.1893	158.092	258.31	208.201	100.218	48.1352	255.56	220.487	529.476	422.613	357.034	308.989	86.5433	69.8436	423.636	246.74	353.792	143.387	197.687	333.42	265.554	135.733	51.1132
fig.6666666.52381.peg.621	SY28_RS03075	Nucleic acid metabolism	DNA replication_ recombination_ and repair		family X DNA polymerase Dpx	dpx	75.5367	50.3699	62.9533	25.1668	39.9769	24.5204	46.7417	35.631	22.2214	62.3652	69.3663	59.8464	5.90609	17.6476	38.1916	63.4602	166.163	37.9151	20.2918	29.1035	17.6233	60.554	34.146	53.4771	43.8116	19.3312	44.1235
fig.6666666.52381.peg.622	SY28_RS03080	Amino acid metabolism	Histidine metabolism	histidine biosynthesis	histidinol-phosphatase (PHP family) HisJ	hisJ	24.468	26.8306	25.6493	2.36262	9.21126	61.2249	37.347	49.2859	23.8779	48.4476	69.2803	0	47.1901	52.8771	42.3369	69.2803	163.641	56.8021	67.5554	62.1788	10.7533	17.2942	58.4633	106.822	82.6425	48.3583	58.5151
fig.6666666.52381.peg.623	SY28_RS03085	Unknown function	General		hypothetical protein		17.0599	93.5358	55.2978	76.4759	138.298	113.834	208.316	161.075	94.4816	58.6568	48.3044	55.5667	0	49.1568	38.257	55.5667	145.246	105.611	0	52.8057	105.611	200	67.9375	68.7502	68.3439	0.812763	1.18923
fig.6666666.52381.peg.624	SY28_RS03090	Transport and binding proteins	Unknown substrate	ABC-2 transport system ABC-2	ABC2-type transport system ATPase component		25.593	39.0894	32.3412	13.4965	41.7315	69.5289	41.8544	55.6917	27.6745	49.6924	31.0567	0	17.6285	79.0117	31.9242	79.0117	247.498	33.9507	36.3402	35.1454	2.38948	6.79883	17.4718	66.3031	41.8874	48.8313	116.577
fig.6666666.52381.peg.625	SY28_RS03095	Transport and binding proteins	Unknown substrate	ABC-2 transport system ABC-2	ABC2-type transport system permease component		42.6866	45.6382	44.1624	2.9516	6.68351	34.1799	19.5465	26.8632	14.6334	54.4736	36.2597	0	0	18.4498	13.6774	36.2597	265.107	79.2771	28.2855	53.7813	50.9915	94.8127	20.3989	25.8037	23.1013	5.40477	23.396
fig.6666666.52381.peg.626	SY28_RS03100	Prosthetic groups_ cofactors_ and carriers	Sulfur relay system	Moco biosynthesis sulfur relay	cyclic pyranopterin phosphate synthase MoaC	moaC	0	5.67896	2.83948	5.67896	200	20.7341	31.6194	26.1768	10.8853	41.5837	0	0	19.9765	29.8452	12.4554	29.8452	239.616	0	91.5121	45.756	91.5121	200	32.9982	55.6549	44.3266	22.6568	51.1132
fig.6666666.52381.peg.627	SY28_RS03105	Nucleic acid metabolism	DNA replication_ recombination_ and repair	Base excision repair	DNA-3-methyladenine glycosylase II AlkA	alkA	21.4128	13.2077	17.3103	8.20507	47.4	10.716	36.7691	23.7426	26.0531	109.732	0	0	46.46	23.1373	17.3993	46.46	267.022	0	35.4721	17.7361	35.4721	200	0	21.5731	10.7865	21.5731	200
fig.6666666.52381.peg.628	SY28_RS03110	Unknown function	Enzymes of unknown specificity		predicted metal-dependent enzyme		129.653	155.62	142.637	25.9679	18.2057	196.407	256.731	226.569	60.3238	26.6249	208.358	68.481	206.125	227.18	177.536	158.699	89.3896	130.156	232.195	181.176	102.038	56.3202	200.944	162.396	181.67	38.5481	21.2187
fig.6666666.52381.peg.629	SY28_RS03115	Amino acid metabolism	Tryptophan metabolism	tryptophan degradation to anthranilate	arylformamidase KynB	kynB	76.4388	49.3937	62.9163	27.045	42.9858	65.5777	62.5035	64.0406	3.07424	4.80046	92.7573	160.054	126.363	70.7956	112.493	89.2588	79.3464	76.0507	108.538	92.2941	32.4869	35.1993	78.2748	44.0062	61.1405	34.2686	56.0489
fig.6666666.52381.peg.630	SY28_RS03120	Prosthetic groups_ cofactors_ and carriers	Ubiquinone and other terpenoid-quinone biosynthesis	menaquione bioysynthesis	futalosine hydrolase MqnB	mqnB	118.091	68.7936	93.4423	49.2974	52.757	83.7229	123.922	103.822	40.1987	38.7188	83.5927	96.1604	204.031	85.0677	117.213	120.439	102.752	159.919	81.5115	120.715	78.4074	64.9524	117.568	128.89	123.229	11.3211	9.18704
fig.6666666.52381.peg.633	SY28_RS03135	Unknown function	Enzymes of unknown specificity		dehydrogenase		41.3319	72.8403	57.0861	31.5084	55.1946	65.0083	27.0374	46.0229	37.9709	82.5044	0	115.392	51.2451	76.5609	60.7996	115.392	189.791	54.8293	39.1255	46.9774	15.7038	33.4284	18.8109	67.4191	43.115	48.6082	112.741
fig.6666666.52381.peg.636	SY28_RS03150	Transport and binding proteins	Unknown substrate		TerC family permease YceF	yceF	93.7765	80.9799	87.3782	12.7967	14.6451	93.8606	75.1468	84.5037	18.7138	22.1455	39.8287	0	31.6508	60.7973	33.0692	60.7973	183.849	65.3103	108.744	87.0271	43.4337	49.9083	56.0169	94.4784	75.2477	38.4615	51.1132
fig.6666666.52381.peg.637	SY28_RS03155	Natural products biosynthesis	Biosynthesis of siderophore group nonribosomal peptides	enterobactin-mediated iron uptake	enterochelin esterase Fes	fes	61.693	33.825	47.759	27.868	58.3512	51.457	39.2358	45.3464	12.2212	26.9508	87.3408	33.4907	26.4409	44.441	47.9284	60.8999	127.065	111.393	102.2	106.796	9.19334	8.6083	73.704	34.5304	54.1172	39.1736	72.3865
fig.6666666.52381.peg.638	SY28_RS03160	Carbohydrate metabolism	Pyruvate metabolism		phosphoenolpyruvate carboxylase PpcA	ppcA	27.0019	34.3197	30.6608	7.31785	23.8671	78.6214	59.0119	68.8167	19.6096	28.4954	41.7027	95.9449	37.8743	58.353	58.4687	58.0707	99.3192	51.2873	60.9967	56.142	9.70931	17.2942	46.922	56.8811	51.9016	9.95909	19.1884
fig.6666666.52381.peg.639	SY28_RS03165	Nucleic acid metabolism	Purine metabolism		ADP-ribose pyrophosphatase NudF	nudF	154.072	95.0338	124.553	59.0381	47.4	77.1051	235.169	156.137	158.064	101.234	54.5312	125.459	160.956	194.227	133.793	139.696	104.412	59.6126	42.5388	51.0757	17.0738	33.4284	46.017	51.7417	48.8794	5.72469	11.7119
fig.6666666.52381.peg.640	SY28_RS03170	Prosthetic groups_ cofactors_ and carriers	Riboflavin metabolism	riboflavin_ FAD and FMN from GTP and ribulose-5-P	bifunctional riboflavin kinase / FMN adenylyltransferase RibF	ribF	3.7056	30.4756	17.0906	26.77	156.636	18.5446	42.4206	30.4826	23.876	78.3266	31.4768	36.2092	67.8945	16.0161	37.8992	51.8784	136.885	17.205	24.5545	20.8798	7.34954	35.1993	61.9786	14.9333	38.456	47.0452	122.335
fig.6666666.52381.peg.641	SY28_RS03175	Unknown function	General		hypothetical protein		7.95852	130.905	69.4317	122.946	177.075	103.554	109.328	106.441	5.7746	5.42517	0	0	92.095	137.591	57.4216	137.591	239.616	0	158.207	79.1037	158.207	200	171.143	208.47	189.807	37.327	19.6658
fig.6666666.52381.peg.643	SY28_RS03185	Amino acid metabolism	Cysteine and methionine metabolism	methionine salvage pathway	methylthioribose-1-phosphate isomerase MtnA	mtnA	97.2644	33.1002	65.1823	64.1642	98.4381	63.7821	84.469	74.1256	20.6868	27.9078	56.9795	65.5461	16.1714	72.4812	52.7945	56.3097	106.658	62.2891	55.5609	58.925	6.72822	11.4183	104.18	33.7905	68.9853	70.3895	102.036
fig.6666666.52381.peg.644	SY28_RS03190	Unknown function	Enzymes of unknown specificity		putative beta-lactamase		53.2854	94.5653	73.9254	41.28	55.84	126.315	51.368	88.8417	74.9474	84.3606	142.935	191.829	37.8621	72.7285	111.339	153.966	138.287	65.1059	74.334	69.72	9.22809	13.2359	67.01	56.5097	61.7599	10.5003	17.0018
fig.6666666.52381.peg.645	SY28_RS03195	Carbohydrate metabolism	Starch and sucrose metabolism	glycogen metabolism	starch phosphorylase GlgP	glgP	109.475	98.6094	104.042	10.8659	10.4437	320.894	185.002	252.948	135.892	53.7231	143.917	50.9398	62.839	163.356	105.263	112.416	106.795	133.124	120.903	127.014	12.2205	9.62142	180.613	91.9123	136.263	88.7011	65.0956
fig.6666666.52381.peg.646	SY28_RS03200	Unknown function	General		protein with putative zinc-or iron-chelating domain		4.66885	11.5193	8.09405	6.85041	84.6351	14.0191	10.6895	12.3543	3.32959	26.9508	0	45.6216	4.50227	20.1794	17.5758	45.6216	259.57	0	46.406	23.203	46.406	200	22.3113	0	11.1556	22.3113	200
fig.6666666.52381.peg.647	SY28_RS03205	Unknown function	General		hypothetical protein		104.986	66.4173	85.7016	38.5686	45.0034	96.997	73.9599	85.4785	23.0371	26.9508	0	78.913	256.995	69.8099	101.429	256.995	253.373	112.488	26.7566	69.6222	85.7311	123.138	212.259	81.3629	146.811	130.896	89.1595
fig.6666666.52381.peg.649	SY28_RS03220	Translation	tRNA and rRNA base modification	tRNA modification factors	tRNA(Ile)-lysidine synthase TilS	tilS	18.9021	36.2728	27.5874	17.3707	62.9658	25.2254	24.0429	24.6341	1.18255	4.80046	17.8402	0	46.582	18.155	20.6443	46.582	225.641	9.75133	27.8337	18.7925	18.0824	96.2211	0	8.46382	4.23191	8.46382	200
fig.6666666.52381.peg.650	SY28_RS03225	Translation	tRNA and rRNA base modification	tRNA modification factors	tRNA pseudouridine13 synthase TruD	truD	24.4377	15.0735	19.7556	9.36415	47.4	18.3447	69.9388	44.1418	51.5941	116.883	0	0	17.6744	13.2029	7.71931	17.6744	228.963	14.1829	30.3623	22.2726	16.1793	72.6424	29.1954	55.3963	42.2959	26.2009	61.9467
fig.6666666.52381.peg.651	SY28_RS03230	Intracellular trafficking_ assembly_ and processing	Protein export_ secretion_ and sorting	Sec protein export system	signal recognition particle subunit Ffh	ffh	252.06	207.299	229.68	44.7609	19.4884	380.953	317.406	349.18	63.5461	18.1987	321.165	443.341	413.215	326.832	376.138	122.176	32.4816	397.905	258.887	328.396	139.019	42.3327	283.066	441.868	362.467	158.802	43.8115
fig.6666666.52381.peg.652	SY28_RS03235	Translation	Ribosomal proteins: synthesis and modification	ribosome small subunit	SSU ribosomal protein S16 RpsP	rpsP	1194	1158.51	1176.26	35.4971	3.0178	2658.71	1505.08	2081.9	1153.62	55.4122	2735.02	1442.01	1397.21	1565.59	1784.96	1337.8	74.9487	809.759	1289.01	1049.39	479.254	45.67	1730.99	1621.94	1676.47	109.047	6.50457
fig.6666666.52381.peg.653	SY28_RS03240	Translation	Ribosomal proteins: synthesis and modification		KH domain RNA binding protein YlqC	ylqC	392.012	272.798	332.405	119.213	35.8638	286.727	310.682	298.705	23.9554	8.01975	128.073	147.328	203.552	325.833	201.197	197.76	98.2917	490.027	249.769	369.898	240.258	64.9524	288.204	546.848	417.526	258.644	61.9467
fig.6666666.52381.peg.654	SY28_RS03245	Translation	Ribosomal proteins: synthesis and modification	ribosomal protein modification factors	16S rRNA processing protein RimM	rimM	154.914	132.944	143.929	21.9703	15.2647	276.398	123.368	199.883	153.031	76.5603	114.426	131.629	194.853	232.89	168.45	118.464	70.3263	343.994	178.524	261.259	165.471	63.3359	144.84	447.863	296.352	303.022	102.251
fig.6666666.52381.peg.655	SY28_RS03250	Translation	tRNA and rRNA base modification	tRNA methyltransferase	tRNA (guanine37-N1)-methyltransferase TrmD	trmD	114.286	142.867	128.576	28.5804	22.2284	196.748	293.062	244.905	96.3138	39.327	116.495	178.679	52.9002	158.067	126.535	125.779	99.4022	127.35	181.751	154.551	54.4009	35.1993	87.3833	119.747	103.565	32.3639	31.2498
fig.6666666.52381.peg.656	SY28_RS03255	Translation	Ribosomal proteins: synthesis and modification	ribosome large subunit	LSU ribosomal protein L19 RplS	rplS	691.164	454.741	572.953	236.422	41.2639	653.351	527.483	590.417	125.869	21.3186	326.168	525.287	503.582	497.885	463.23	199.12	42.985	570.498	763.313	666.906	192.815	28.9118	532.135	557.07	544.602	24.9351	4.5786
fig.6666666.52381.peg.657	SY28_RS03260	Unknown function	General		hypothetical protein		5.17617	12.771	8.97356	7.59478	84.6351	10.3616	0	5.18081	10.3616	200	43.9684	0	0	0	10.9921	43.9684	400	0	17.1495	8.57475	17.1495	200	24.7357	10.4298	17.5827	14.3058	81.3629
fig.6666666.52381.peg.662	SY28_RS03305	Defense and invasion systems	Restriction-modification systems		putative type II DNA modification enzyme		11.9959	15.0886	13.5422	3.09276	22.8378	16.2443	27.465	21.8546	11.2208	51.3427	11.988	27.5806	29.26	39.6483	27.1192	27.6604	101.996	26.2101	28.0548	27.1325	1.84469	6.79883	32.0347	12.7966	22.4157	19.2382	85.8247
fig.6666666.52381.peg.663	SY28_RS03310	Unknown function	Enzymes of unknown specificity		helicase domain-containing protein		13.9768	21.0737	17.5252	7.09697	40.4957	11.6577	21.3336	16.4957	9.67583	58.6568	29.681	34.1434	19.094	25.1706	27.0223	15.0494	55.6927	16.2234	57.8841	37.0538	41.6607	112.433	25.0468	11.7345	18.3907	13.3123	72.3865
fig.6666666.52381.peg.665	SY28_RS03320	Unknown function	General		hypothetical protein		77.036	47.5169	62.2764	29.519	47.4	38.5525	29.3962	33.9743	9.15636	26.9508	0	0	99.05	27.7467	31.6992	99.05	312.469	89.419	42.5388	65.9789	46.8801	71.0532	76.695	51.7417	64.2184	24.9533	38.857
fig.6666666.52381.peg.669	SY28_RS03340	Unknown function	General		hypothetical protein		124.033	242.267	183.15	118.234	64.5559	201.734	532.459	367.096	330.725	90.0921	131.698	454.494	14.951	134.022	183.791	439.543	239.154	0	205.47	102.735	205.47	200	0	343.643	171.822	343.643	200
fig.6666666.52381.peg.671	SY28_RS03350	Unknown function	General		hypothetical protein		54.5991	22.4517	38.5254	32.1474	83.4447	10.9296	37.5021	24.2159	26.5725	109.732	231.893	0	47.3861	117.993	99.318	231.893	233.486	0	72.3584	36.1792	72.3584	200	91.3206	121.017	106.169	29.6966	27.9711
fig.6666666.52381.peg.673	SY28_RS03365	Translation	Transfer RNA biogenesis	tRNA 3' processing factors	ribonuclease Rph	rph	45.906	45.3048	45.6054	0.601193	1.31825	59.7313	94.5933	77.1623	34.862	45.1801	77.9887	0	61.9754	19.8412	39.9513	77.9887	195.209	42.628	45.6282	44.1281	3.0002	6.79883	76.7807	36.9997	56.8902	39.7811	69.9261
fig.6666666.52381.peg.674	SY28_RS03370	Nucleic acid metabolism	Purine metabolism		dITP/XTP pyrophosphatase RdgB	rdgB	60.059	67.3551	63.7071	7.29607	11.4525	147.55	75.0042	111.277	72.5457	65.1938	185.515	0	321.172	117.993	156.17	321.172	205.656	126.751	90.448	108.6	36.3031	33.4284	104.366	66.0094	85.1879	38.357	45.0264
fig.6666666.52381.peg.675	SY28_RS03375	Nucleic acid metabolism	DNA replication_ recombination_ and repair	mismatch excision repair	DNA mismatch repair protein MutS2	mutS2	64.2194	31.2091	47.7142	33.0104	69.1835	83.268	50.1249	66.6964	33.1431	49.6924	61.9892	57.0472	101.337	100.933	80.3266	44.29	55.1373	74.5423	77.3708	75.9565	2.82851	3.72385	122.058	52.9365	87.4973	69.1217	78.9987
fig.6666666.52381.peg.676	SY28_RS03380	Signal transduction	Two-component systems		two component signal transduction system response regulator		606.362	601.587	603.975	4.77479	0.790561	573.189	936.546	754.867	363.357	48.1352	654.054	611.315	607.932	665.596	634.724	57.6634	9.08478	983.128	526.161	754.645	456.968	60.554	931.39	610.901	771.145	320.489	41.5602
fig.6666666.52381.peg.677	SY28_RS03385	Signal transduction	Two-component systems		two component signal transduction system histidine kinase		69.392	74.1902	71.7911	4.79816	6.68351	46.3028	15.8876	31.0952	30.4152	97.8133	98.2405	22.6021	37.9192	69.9818	57.1859	75.6384	132.268	128.874	45.9814	87.4277	82.8926	94.8127	105.009	51.2684	78.1387	53.7407	68.776
fig.6666666.52381.peg.678	SY28_RS03390	Nucleic acid metabolism	General		5'-nucleotidase SurE	surE	278.477	249.845	264.161	28.6315	10.8387	553.23	173.886	363.558	379.343	104.342	71.6815	247.375	362.124	455.915	284.274	384.233	135.163	352.625	237.649	295.137	114.976	38.9567	241.959	263.557	252.758	21.5987	8.54522
fig.6666666.52381.peg.679	SY28_RS03395	Transcription	Transcription factors		transcription elongation factor GreA	greA	322.511	191.875	257.193	130.636	50.7928	837.907	549.874	693.891	288.033	41.5099	466.304	603.462	231.599	355.899	414.316	371.862	89.7533	605.336	272.817	439.076	332.519	75.7315	688.622	525.411	607.016	163.212	26.8875
fig.6666666.52381.peg.680	SY28_RS03400	Unknown function	General		hypothetical protein		54.6472	52.874	53.7606	1.77315	3.29823	77.2182	147.196	112.207	69.9783	62.3652	54.6112	47.1162	68.1968	13.8937	45.9545	54.3031	118.167	97.0126	53.2515	75.1321	43.7611	58.2456	30.723	90.6808	60.7019	59.9578	98.7742
fig.6666666.52381.peg.682	SY28_RS03410	Unknown function	Enzymes of unknown specificity		aminoglycoside phosphotransferase		43.9925	25.8431	34.9178	18.1494	51.9776	40.8868	57.5558	49.2213	16.669	33.8654	80.0763	0	33.3323	67.9078	45.3291	80.0763	176.655	29.1794	62.4662	45.8228	33.2868	72.6424	135.147	25.3267	80.2371	109.821	136.87
fig.6666666.52381.peg.683	SY28_RS03415	Unknown function	Enzymes of unknown specificity		acyl-CoA dehydrogenase domain-containing protein		57.8577	54.3809	56.1193	3.47676	6.1953	63.4248	18.9239	41.1744	44.5008	108.079	46.8063	0	2.65683	71.4483	30.2279	71.4483	236.366	12.792	54.7692	33.7806	41.9772	124.264	13.1661	61.0665	37.1163	47.9004	129.055
fig.6666666.52381.peg.684	SY28_RS03420	Unknown function	General		hypothetical protein		128.338	170.049	149.193	41.711	27.9577	92.7714	163.241	128.006	70.4698	55.0518	242.256	139.339	75.6304	123.265	145.122	166.625	114.817	132.415	23.6224	78.0187	108.793	139.444	187.395	186.764	187.08	0.631405	0.337506
fig.6666666.52381.peg.685	SY28_RS03425	Unknown function	Enzymes of unknown specificity		acyl-CoA dehydrogenase		523.638	410.512	467.075	113.126	24.2201	633.454	828.012	730.733	194.557	26.6249	95.9998	533.759	492.242	382.634	376.159	437.759	116.376	236.128	131.054	183.591	105.074	57.2327	85.5117	193.564	139.538	108.053	77.436
fig.6666666.52381.peg.686	SY28_RS03430	Unknown function	General		hypothetical protein		5.80719	19.1038	12.4555	13.2966	106.753	5.8124	0	2.9062	5.8124	200	0	0	39.2	100.398	34.8995	100.398	287.677	0	19.2402	9.62008	19.2402	200	13.8756	0	6.93778	13.8756	200
fig.6666666.52381.peg.687	SY28_RS03435	Unknown function	General		COG2353 family protein of unknown function		24.5289	20.173	22.3509	4.35584	19.4884	42.964	112.32	77.6418	69.3557	89.3277	0	0	35.4806	26.5043	15.4962	35.4806	228.963	28.4717	0	14.2359	28.4717	200	29.3044	0	14.6522	29.3044	200
fig.6666666.52381.peg.688	SY28_RS03440	Regulatory functions	DNA interactions		HxlR family transcriptional regulator		36.319	74.6736	55.4963	38.3546	69.1121	118.143	62.3653	90.254	55.7772	61.8003	154.254	0	288.942	156.976	150.043	288.942	192.573	210.785	210.579	210.682	0.206128	0.0978383	108.475	146.363	127.419	37.8886	29.7354
fig.6666666.52381.peg.690	SY28_RS03445	Regulatory functions	DNA interactions		HxlR family transcriptional regulator		52.8435	43.4596	48.1515	9.38396	19.4884	21.1564	72.5925	46.8744	51.4361	109.732	0	0	163.066	0	40.7666	163.066	400	98.1404	70.0317	84.0861	28.1087	33.4284	126.263	42.5912	84.4272	83.672	99.1054
fig.6666666.52381.peg.691	SY28_RS03450	Intracellular trafficking_ assembly_ and processing	Chaperone and folding catalysis	chaperone system: GroEL/GroES	chaperonin GroEL	groEL	799.508	820.254	809.881	20.7456	2.56156	1054.84	915.254	985.048	139.589	14.1708	548.795	808.858	786.56	689.372	708.396	260.063	36.7115	721.796	755.874	738.835	34.0777	4.61236	545.119	589.881	567.5	44.762	7.88758
fig.6666666.52381.peg.692	SY28_RS03455	Intracellular trafficking_ assembly_ and processing	Chaperone and folding catalysis	chaperone system: GroEL/GroES	chaperonin GroES	groES	1054.91	1114.15	1084.53	59.2438	5.46263	1600.45	1855.93	1728.19	255.48	14.7831	943.242	2061.6	1584.8	1343.84	1483.37	1118.36	75.3931	876.467	809.387	842.927	67.0797	7.95795	636.776	917.367	777.071	280.59	36.1087
fig.6666666.52381.peg.693	SY28_RS03460	Translation	tRNA and rRNA base modification	tRNA methyltransferase	RNA methyltransferase SpoU	spoU	4.17115	30.8739	17.5225	26.7028	152.391	16.6996	47.7501	32.2248	31.0505	96.3559	0	40.7583	56.3127	0	24.2678	56.3127	232.047	0	27.6394	13.8197	27.6394	200	29.8994	8.40474	19.1521	21.4946	112.231
fig.6666666.52381.peg.694	SY28_RS03465	Unknown function	General		hypothetical protein		261.106	183.16	222.133	77.9466	35.09	392.011	193.41	292.711	198.6	67.8488	0	225.123	51.8393	66.3846	85.8368	225.123	262.269	71.3123	152.663	111.987	81.3503	72.6424	238.543	263.061	250.802	24.5176	9.77569
fig.6666666.52381.peg.695	SY28_RS03470	Prosthetic groups_ cofactors_ and carriers	Pantothenate and CoA biosynthesis	coenzyme A biosynthesis from panthenate	type II pantothenate kinase CoaW	coaW	3.96008	13.0274	8.49374	9.06732	106.753	11.8909	36.2671	24.079	24.3762	101.234	0	0	0	34.2321	8.55802	34.2321	400	0	13.1204	6.5602	13.1204	200	9.46213	15.9589	12.7105	6.49675	51.1132
fig.6666666.52381.peg.698	SY28_RS03485	Carbohydrate metabolism	Starch and sucrose metabolism	cellulose degradation	beta-glucosidase BglB	bglB	105.238	84.5374	94.888	20.7011	21.8163	73.4881	106.465	89.9767	32.9773	36.6509	41.5785	119.574	61.3624	63.4682	71.4958	77.9955	109.091	90.9059	105.413	98.1593	14.5067	14.7787	52.63	73.9718	63.3009	21.3417	33.7147
fig.6666666.52381.peg.699	SY28_RS03490	Intracellular trafficking_ assembly_ and processing	Peptidases		oligoendopeptidase PepF	pepF	53.5611	69.0112	61.2862	15.4501	25.2098	53.6092	36.7891	45.1991	16.82	37.2132	15.1656	34.8914	53.3719	92.5995	49.0071	77.4339	158.005	74.6048	59.1523	66.8786	15.4526	23.1054	38.3933	35.9747	37.184	2.41866	6.50457
fig.6666666.52381.peg.700	SY28_RS03495	Carbohydrate metabolism	Pyruvate metabolism		pyruvate water dikinase PpsA	ppsA	497.457	591.719	544.588	94.2624	17.3089	199.724	1428.51	814.117	1228.79	150.935	131.304	357.014	229.014	212.578	232.478	225.711	97.0893	391.471	167.609	279.54	223.862	80.0822	315.62	226.522	271.071	89.0982	32.8689
fig.6666666.52381.peg.701	SY28_RS03500	Fatty acid and lipid metabolism	Glycerolipid and glycerophospholid metabolism		glycerol-3-phosphate dehydrogenase (NAD(P)+) GpsA	gpsA	22.8481	21.4752	22.1616	1.37298	6.1953	16.3347	22.4193	19.377	6.08459	31.401	27.7259	31.8943	25.1805	0	21.2002	31.8943	150.444	30.3095	43.2569	36.7832	12.9474	35.1993	0	32.8845	16.4423	32.8845	200
fig.6666666.52381.peg.702	SY28_RS03505	Unknown function	General		hypothetical protein		58.6941	73.677	66.1855	14.983	22.6378	37.1032	70.7276	53.9154	33.6244	62.3652	78.7217	0	181.716	26.7036	71.7853	181.716	253.138	43.0287	71.6443	57.3365	28.6156	49.9083	51.6682	12.4491	32.0587	39.2191	122.335
fig.6666666.52381.peg.703	SY28_RS03510	Nucleic acid metabolism	Pyrimidine metabolism	uridine monophosphate biosynthesis from glutamine	orotate phosphoribosyltransferase PyrE	pyrE	29.8264	9.81192	19.8192	20.0145	100.985	53.7356	245.839	149.788	192.104	128.251	50.6714	58.2896	17.2574	77.3483	50.8917	60.091	118.076	55.3932	19.7639	37.5786	35.6293	94.8127	114.026	72.1191	93.0728	41.9073	45.0264
fig.6666666.52381.peg.704	SY28_RS03515	Unknown function	General		hypothetical protein		101.747	61.8495	81.7982	39.8975	48.7755	70.8439	70.899	70.8715	0.0550219	0.0776361	0	129.681	89.585	57.3606	69.1566	129.681	187.518	61.6184	14.6567	38.1376	46.9617	123.138	21.1402	0	10.5701	21.1402	200
fig.6666666.52381.peg.705	SY28_RS03520	Unknown function	Enzymes of unknown specificity		mandelate racemase/muconate lactonizing protein		19.2402	31.647	25.4436	12.4068	48.7621	16.0479	80.7606	48.4042	64.7127	133.692	0	31.3342	71.1228	0	25.6142	71.1228	277.669	14.8886	31.873	23.3808	16.9844	72.6424	0	32.307	16.1535	32.307	200
fig.6666666.52381.peg.709	SY28_RS03535	Unknown function	Enzymes of unknown specificity		diguanylate phosphodiesterase		24.7257	21.6906	23.2081	3.03513	13.0779	29.6974	15.0961	22.3968	14.6013	65.1938	28.004	0	50.8662	35.6226	28.6232	50.8662	177.71	53.5736	43.6908	48.6322	9.88282	20.3216	31.5088	23.25	27.3794	8.25878	30.1642
fig.6666666.52381.peg.711	SY28_RS03550	Prosthetic groups_ cofactors_ and carriers	Sulfur relay system	tRNA thiolation sulfur relay system	tRNA-specific 2-thiouridylase MnmA	mnmA	38.951	24.6416	31.7963	14.3094	45.0034	26.9903	54.88	40.9351	27.8897	68.1315	0	0	57.7867	25.9003	20.9218	57.7867	276.204	55.6457	89.3431	72.4944	33.6974	46.4828	35.7957	84.5225	60.1591	48.7268	80.9966
fig.6666666.52381.peg.718	SY28_RS03585	Regulatory functions	DNA interactions		LacI family transcriptional regulator GalR	galR	9.6201	18.4608	14.0404	8.84068	62.9658	3.20958	0	1.60479	3.20958	200	54.478	0	0	13.8598	17.0844	54.478	318.875	44.6659	0	22.3329	44.6659	200	0	6.4614	3.2307	6.4614	200
fig.6666666.52381.peg.719	SY28_RS03590	Transport and binding proteins	Cations and iron carrying compounds		CaCA family Na+/Ca+ antiporter	yrbG	14.1523	17.4587	15.8055	3.30639	20.9193	0	16.2011	8.10056	16.2011	200	0	0	0	30.5841	7.64602	30.5841	400	16.4272	23.4444	19.9358	7.01726	35.1993	25.3614	21.3873	23.3743	3.97405	17.0018
fig.6666666.52381.peg.720	SY28_RS03595	Transport and binding proteins	Carbohydrates_ organic alcohols_ and acids	sn-glycerol-phosphate uptake system UgpABCE	ABC-type multiple sugar utptake system substrate-binidng component		259.076	281.94	270.508	22.8641	8.45228	172.872	275.612	224.242	102.74	45.8165	44.4585	153.428	179.173	192.283	142.336	147.824	103.856	145.804	208.088	176.946	62.2838	35.1993	212.597	168.737	190.667	43.8594	23.0031
fig.6666666.52381.peg.721	SY28_RS03600	Transport and binding proteins	Carbohydrates_ organic alcohols_ and acids		ABC-type multiple sugar uptake system permease component		43.3195	48.9869	46.1532	5.66737	12.2795	37.9386	6.19886	22.0687	31.7397	143.822	68.9949	52.912	39.1631	35.1062	49.0441	33.8887	69.0986	62.8535	26.9109	44.8822	35.9426	80.0822	32.3458	10.9109	21.6284	21.4349	99.1054
fig.6666666.52381.peg.722	SY28_RS03605	Transport and binding proteins	Carbohydrates_ organic alcohols_ and acids		ABC-type multiple sugar uptake system permease component		31.3284	55.8243	43.5763	24.4959	56.2139	91.4564	29.8865	60.6714	61.5699	101.481	22.1763	25.5104	123.36	45.1352	54.0455	101.184	187.22	36.3642	51.898	44.1311	15.5338	35.1993	31.1897	36.8233	34.0065	5.63361	16.5663
fig.6666666.52381.peg.723	SY28_RS03610	Energy metabolism	Oxidative phosphorylation	TCA cycle second carbon oxidation	succinate dehydrogenase iron-sulfur subunit SdhB	sdhB	542.164	707.148	624.656	164.984	26.412	504.495	969.77	737.133	465.276	63.1196	323.814	331.109	637.188	219.685	377.949	417.503	110.465	530.983	463.103	497.043	67.8797	13.6567	495.909	580.361	538.135	84.4521	15.6935
fig.6666666.52381.peg.724	SY28_RS03615	Energy metabolism	Oxidative phosphorylation	TCA cycle second carbon oxidation	succinate dehydrogenase flavoprotein subunit SdhA	sdhA	781.732	808.443	795.087	26.7112	3.35953	827.4	1398.93	1113.17	571.529	51.3427	488.485	965.81	738.245	722.355	728.724	477.325	65.5016	625.786	738.301	682.043	112.515	16.4967	712.79	753.183	732.986	40.3928	5.51072
fig.6666666.52381.peg.725	SY28_RS03620	Energy metabolism	Oxidative phosphorylation	TCA cycle second carbon oxidation	succinate dehydrogenase membrane anchor subunit SdhC	sdhC	680.886	761.404	721.145	80.5177	11.1653	691.303	1244.89	968.096	553.588	57.1831	374.485	191.461	321.211	613.984	375.285	422.523	112.587	500.355	454.424	477.389	45.9317	9.62142	749.074	671.177	710.125	77.8967	10.9694
fig.6666666.52381.peg.726	SY28_RS03625	Amino acid metabolism	Arginine and proline metabolism	polyamine biosynthesis	S-adenosylmethionine decarboxylase		141.933	55.2924	98.6127	86.6405	87.8594	149.537	222.342	185.939	72.8048	39.1551	317.272	72.9945	360.182	290.584	260.258	287.188	110.347	104.051	49.4997	76.7754	54.5514	71.0532	107.094	120.417	113.756	13.3229	11.7119
fig.6666666.52381.peg.728	SY28_RS03635	Carbohydrate metabolism	Citrate cycle (TCA cycle)	glyoxylate shunt	malate synthase GlcB	glcB	70.9997	103.044	87.0218	32.0442	36.8232	16.7208	138.651	77.686	121.931	156.953	53.2146	61.2152	36.247	9.02561	39.9256	52.1896	130.717	87.2602	27.6746	57.4674	59.5856	103.686	124.739	58.908	91.8235	65.8311	71.6931
fig.6666666.52381.peg.729	SY28_RS03640	Nucleic acid metabolism	DNA replication_ recombination_ and repair	DNA replication initiation factors	single-strand DNA-binding protein Ssb	ssb	22.482	11.0938	16.7879	11.3882	67.8359	9.00086	82.3575	45.6792	73.3567	160.591	38.1942	0	26.0159	19.4341	20.911	38.1942	182.651	20.8767	44.6919	32.7843	23.8153	72.6424	42.9744	27.1803	35.0774	15.7941	45.0264
fig.6666666.52381.peg.730	SY28_RS03645	Translation	Ribosomal proteins: synthesis and modification	ribosome large subunit	LSU ribosomal protein L25 RplY	rplY	1325.35	845.835	1085.59	479.514	44.1708	1353.07	886.057	1119.56	467.012	41.7138	1441.03	621.63	1216.72	1351.89	1157.82	819.399	70.771	1230.71	1124.12	1177.42	106.59	9.05286	1279.37	961.394	1120.38	317.978	28.3812
fig.6666666.52381.peg.731	SY28_RS03650	Translation	Translation factors	translation release factor	peptidyl-tRNA hydrolase Pth1	pth1	33.5395	7.88101	20.7102	25.6585	123.893	47.9565	21.94	34.9482	26.0165	74.4429	40.6996	0	41.5837	0	20.5708	41.5837	202.149	44.4922	63.4982	53.9952	19.0059	35.1993	45.7934	48.2722	47.0328	2.47873	5.27022
fig.6666666.52381.peg.732	SY28_RS03655	Transport and binding proteins	Anions	phosphate signalling cascade PhoBRU-PstABCS	ABC-type phosphate uptake system ATPase component PstB	pstB	246.92	133.162	190.041	113.758	59.8598	518.592	370.71	444.651	147.881	33.2578	378.226	0	117.104	297.423	198.188	378.226	190.842	338.294	187.758	263.026	150.537	57.2327	222.453	146.814	184.634	75.6395	40.9673
fig.6666666.52381.peg.733	SY28_RS03660	Transport and binding proteins	Anions	phosphate signalling cascade PhoBRU-PstABCS	ABC-type phosphate uptake system permease component PstA	pstA	241.565	166.099	203.832	75.4656	37.0234	404.291	317.337	360.814	86.9537	24.0993	302.746	0	294.047	85.5802	170.593	302.746	177.467	367.731	170.565	269.148	197.166	73.2555	189.243	199.486	194.364	10.2434	5.27022
fig.6666666.52381.peg.734	SY28_RS03665	Transport and binding proteins	Anions	phosphate signalling cascade PhoBRU-PstABCS	ABC-type phosphate uptake system permease component PstC	pstC	407.545	204.374	305.959	203.171	66.4046	527.299	561.372	544.336	34.0729	6.25954	900.644	194.26	284.369	171.851	387.781	728.793	187.939	492.285	340.311	416.298	151.974	36.5062	316.676	166.909	241.793	149.768	61.9405
fig.6666666.52381.peg.735	SY28_RS03670	Transport and binding proteins	Anions	phosphate signalling cascade PhoBRU-PstABCS	ABC-type phosphate uptake system substrate-binding component PstS	pstS	1422.58	1014.63	1218.61	407.949	33.4766	2716.61	2475.93	2596.27	240.688	9.27052	2587.58	1012.05	1222.02	1026.96	1462.15	1575.53	107.754	2531.69	1160.65	1846.17	1371.03	74.2638	1841.48	773.392	1307.43	1068.08	81.6932
fig.6666666.52381.peg.737	SY28_RS03680	Unknown function	General		uncharacterized protein		37.2902	30.6682	33.9792	6.62201	19.4884	31.9917	24.3936	28.1927	7.59815	26.9508	0	52.0544	20.5485	0	18.1507	52.0544	286.79	0	52.9494	26.4747	52.9494	200	38.1859	0	19.093	38.1859	200
fig.6666666.52381.peg.738	SY28_RS03685	Carbohydrate metabolism	Pentose and glucuronate interconversions	glucuronate pathway	xylulokinase XylB	xylB	18.5437	1.90634	10.225	16.6373	162.712	23.2004	5.30707	14.2537	17.8933	125.534	19.6897	0	0	0	4.92242	19.6897	400	0	7.67979	3.83989	7.67979	200	5.53848	28.0237	16.7811	22.4852	133.991
fig.6666666.52381.peg.739	SY28_RS03690	Transport and binding proteins	Carbohydrates_ organic alcohols_ and acids	fructose uptake system FrcABC	ABC-type fructose uptake system ATPase component FrcA	frcA	3.84879	28.4879	16.1683	24.6391	152.391	19.2612	0	9.63061	19.2612	200	32.6932	0	11.1344	16.635	15.1157	32.6932	216.287	35.7397	25.5034	30.6215	10.2363	33.4284	9.19622	15.5104	12.3533	6.31418	51.1132
fig.6666666.52381.peg.740	SY28_RS03695	Transport and binding proteins	Carbohydrates_ organic alcohols_ and acids	fructose uptake system FrcABC	ABC-type fructose uptake system permease component FrcC	frcC	26.6683	10.9663	18.8173	15.702	83.4447	33.3653	15.2645	24.3149	18.1007	74.4429	0	0	0	28.816	7.20401	28.816	400	15.4775	0	7.73876	15.4775	200	23.8952	13.434	18.6646	10.4613	56.0489
fig.6666666.52381.peg.741	SY28_RS03700	Transport and binding proteins	Carbohydrates_ organic alcohols_ and acids	fructose uptake system FrcABC	ABC-type fructose uptake system substrate-binding component FrcB	frcB	91.6656	234.24	162.953	142.575	87.4943	167.112	97.4407	132.276	69.6715	52.6711	83.4261	127.958	151.535	155.647	129.642	72.2207	55.708	152	43.3862	97.6933	108.614	111.179	156.446	105.545	130.995	50.9008	38.857
fig.6666666.52381.peg.742	SY28_RS03705	Regulatory functions	DNA interactions		LacI family transcriptional regulator		28.444	70.1788	49.3114	41.7348	84.6351	139.185	43.4159	91.3002	95.7686	104.894	80.5383	123.529	112.765	27.3198	86.038	96.2093	111.822	44.0216	41.8844	42.953	2.13727	4.97583	67.9636	44.5775	56.2705	23.3861	41.5602
fig.6666666.52381.peg.745	SY28_RS03720	Unknown function	General		phospholipase		91.9403	293.003	192.471	201.062	104.463	92.0228	26.3127	59.1677	65.7102	111.057	97.6222	168.449	188.403	74.5086	132.246	113.894	86.1233	53.3596	247.499	150.429	194.139	129.057	109.84	104.207	107.024	5.63308	5.2634
fig.6666666.52381.peg.746	SY28_RS03725	Prosthetic groups_ cofactors_ and carriers	Vitamin B6 metabolism	pyridoxal biosynthesis from erythrose-4P	pyridoxine kinase PdxK	pdxK	3.73084	24.5465	14.1387	20.8157	147.225	33.6077	34.1676	33.8876	0.559971	1.65243	31.6912	0	0	80.626	28.0793	80.626	287.137	0	37.0826	18.5413	37.0826	200	26.7431	22.5526	24.6479	4.19058	17.0018
fig.6666666.52381.peg.749	SY28_RS03740	Unknown function	Enzymes of unknown specificity		rhodanese domain-containing protein		8.01675	59.3382	33.6775	51.3215	152.391	16.0479	18.3547	17.2013	2.3068	13.4106	136.195	0	0	0	34.0487	136.195	400	37.2215	0	18.6108	37.2215	200	76.6202	0	38.3101	76.6202	200
fig.6666666.52381.peg.750	SY28_RS03750	Unknown function	General		hypothetical protein		281.731	216.255	248.993	65.4767	26.2966	75.1958	21.5012	48.3485	53.6946	111.057	319.085	458.822	199.232	365.305	335.611	259.59	77.3485	392.421	653.396	522.909	260.975	49.9083	134.633	189.227	161.93	54.5942	33.7147
fig.6666666.52381.peg.753	SY28_RS03760	Unknown function	Enzymes of unknown specificity		4Fe-4S ferredoxin		51.0912	16.8074	33.9493	34.2838	100.985	27.2731	0	13.6365	27.2731	200	0	33.2825	39.4147	29.4431	25.5351	39.4147	154.355	63.2573	45.1396	54.1985	18.1177	33.4284	73.2457	41.1789	57.2123	32.0668	56.0489
fig.6666666.52381.peg.754	SY28_RS03765	Amino acid metabolism	Phenylalanine_ tyrosine and tryptophan biosynthesis	shikimate pathway	bifunctional 3-deoxy-7-phosphoheptulonate synthase / chorismate mutase AroG	aroG	70.063	72.6528	71.3579	2.58982	3.62934	152.447	160.412	156.43	7.96464	5.09151	77.6273	148.83	20.5628	52.6647	74.9213	128.268	171.203	28.287	121.111	74.6992	92.8244	124.264	152.85	61.3803	107.115	91.4695	85.3937
fig.6666666.52381.peg.755	SY28_RS03770	Intracellular trafficking_ assembly_ and processing	Protein export_ secretion_ and sorting	twin-arginine protein export system TatABCE	sec-independent protein translocase protein TatC	tatC	38.7196	109.684	74.2019	70.9646	95.6371	150.711	68.9502	109.831	81.7613	74.4429	182.722	0	112.015	74.3786	92.2789	182.722	198.011	39.9498	57.0154	48.4826	17.0655	35.1993	71.9568	138.7	105.329	66.7435	63.3669
fig.6666666.52381.peg.756	SY28_RS03775	Intracellular trafficking_ assembly_ and processing	Protein export_ secretion_ and sorting	twin-arginine protein export system TatABCE	sec-independent protein translocase protein TatA	tatA	349.391	404.413	376.902	55.0221	14.5985	207.232	296.276	251.754	89.0438	35.3693	439.684	379.341	386.841	559.303	441.293	179.962	40.7807	360.492	171.495	265.994	188.997	71.0532	463.794	521.491	492.642	57.6977	11.7119
fig.6666666.52381.peg.757	SY28_RS03780	Transport and binding proteins	Carbohydrates_ organic alcohols_ and acids	simple sugar transport system SS	ABC-type simple sugar transport system permease component		64.9436	56.3782	60.6609	8.56542	14.1202	39.7234	41.3031	40.5132	1.57972	3.89926	30.6476	0	191.359	109.159	82.7915	191.359	231.134	33.5035	47.8153	40.6594	14.3118	35.1993	51.7249	29.0799	40.4024	22.6451	56.0489
fig.6666666.52381.peg.758	SY28_RS03785	Transport and binding proteins	Carbohydrates_ organic alcohols_ and acids	simple sugar transport system SS	ABC-type simple sugar transport system permease component		114.006	106.743	110.374	7.26291	6.58027	50.9096	96.3768	73.6432	45.4671	61.7398	74.4929	34.277	140.383	83.3882	83.1352	106.106	127.63	89.578	75.5438	82.5609	14.0342	16.9985	83.8161	102.489	93.1528	18.6733	20.0459
fig.6666666.52381.peg.759	SY28_RS03790	Prosthetic groups_ cofactors_ and carriers	Ubiquinone and other terpenoid-quinone biosynthesis	menaquinone biosynthesis via futalosine	ubiquinone/menaquinone biosynthesis methyltransferase UbiE	ubiE	95.6014	48.6723	72.1369	46.9291	65.0557	113.913	239.729	176.821	125.816	71.1544	77.3406	88.9683	61.4604	118.058	86.4568	56.5975	65.4634	84.5476	60.3321	72.4398	24.2155	33.4284	65.2651	18.3461	41.8056	46.919	112.231
fig.6666666.52381.peg.760	SY28_RS03795	Unknown function	General		hypothetical protein		30.1547	14.8799	22.5173	15.2748	67.8359	42.2545	96.6568	69.4556	54.4022	78.3266	0	0	133.763	26.0666	39.9574	133.763	334.764	56.0031	0	28.0015	56.0031	200	28.8204	12.1522	20.4863	16.6683	81.3629
fig.6666666.52381.peg.761	SY28_RS03800	Intracellular trafficking_ assembly_ and processing	Chaperone and folding catalysis		FKBP-type peptidylprolyl isomerase	slyD	3405.75	2789.46	3097.61	616.297	19.8959	4710.74	5700.1	5205.42	989.368	19.0065	4871.14	3895.11	3695.62	3083.07	3886.24	1788.07	46.0103	4902.95	3081.62	3992.28	1821.33	45.6212	3458.91	2973.28	3216.1	485.636	15.1002
fig.6666666.52381.peg.762	SY28_RS03805	Amino acid metabolism	Cysteine and methionine metabolism	cysteine biosynthesis	cysteine synthase CysK	cysK	31.6383	57.8221	44.7302	26.1838	58.5373	17.5926	64.3886	40.9906	46.796	114.163	59.7218	34.3503	0	60.7757	38.712	60.7757	156.995	48.9652	163.058	106.012	114.093	107.623	41.9977	99.167	70.5824	57.1693	80.9966
fig.6666666.52381.peg.763	SY28_RS03810	Nucleic acid metabolism	DNA replication_ recombination_ and repair	double strand breaks repair	DNA repair and recombination protein Sms	sms	30.3828	31.8022	31.0925	1.41937	4.56499	19.3519	18.9716	19.1618	0.380213	1.98423	23.4621	0	18.6447	23.8761	16.4958	23.8761	144.741	25.6485	9.15121	17.3998	16.4973	94.8127	92.395	22.262	57.3285	70.133	122.335
fig.6666666.52381.peg.764	SY28_RS03815	Unknown function	General		PilT domain-containing protein		15.4895	25.4777	20.4836	9.98823	48.7621	21.7047	21.2783	21.4915	0.42644	1.98423	0	0	35.8485	26.7791	15.6569	35.8485	228.963	14.3834	30.7915	22.5875	16.4081	72.6424	29.6082	18.7265	24.1673	10.8817	45.0264
fig.6666666.52381.peg.765	SY28_RS03820	Unknown function	General		TPR repeat domain protein		8.8086	4.13964	6.47412	4.66896	72.1173	11.3355	8.64328	9.98939	2.69222	26.9508	0	0	23.0561	0	5.76402	23.0561	400	11.6852	4.16919	7.92718	7.51598	94.8127	18.0404	20.2847	19.1625	2.24429	11.7119
fig.6666666.52381.peg.766	SY28_RS03825	Unknown function	General		COG3876 family protein of unknown function		37.4162	23.6706	30.5434	13.7456	45.0034	135.395	92.2556	113.825	43.1396	37.8998	24.4483	0	47.1832	74.6391	36.5677	74.6391	204.112	26.7265	95.3585	61.0425	68.632	112.433	61.8933	46.3954	54.1443	15.4979	28.6234
fig.6666666.52381.peg.767	SY28_RS03830	Transport and binding proteins	Amino acids_ peptides and amines	peptides/nickel transport system PE	ABC-type peptide/nickel uptake system substrate-binding component DppA	dppA	93.7465	95.9804	94.8634	2.23386	2.35482	137.874	91.9871	114.93	45.8865	39.9255	162.514	130.863	95.9367	90.9601	120.069	71.5542	59.5944	159.892	215.517	187.705	55.6245	29.634	114.284	80.9556	97.6196	33.328	34.1407
fig.6666666.52381.peg.768	SY28_RS03835	Transport and binding proteins	Amino acids_ peptides and amines	peptides/nickel transport system PE	ABC-type peptide/nickel uptake system permease component DppC	dppC	21.2644	79.9463	50.6054	58.6819	115.96	39.5264	6.9551	23.2408	32.5713	140.147	77.4121	0	143.54	13.1297	58.5205	143.54	245.282	126.939	60.3878	93.6632	66.5507	71.0532	79.8422	97.9363	88.8892	18.094	20.3557
fig.6666666.52381.peg.769	SY28_RS03840	Transport and binding proteins	Amino acids_ peptides and amines	peptides/nickel transport system PE	ABC-type peptide/nickel uptake system permease component DppB	dppB	108.657	111.702	110.179	3.04508	2.76375	57.7757	85.5161	71.6459	27.7404	38.7188	115.372	165.897	219.384	102.732	150.846	116.652	77.3319	110.357	224.999	167.678	114.641	68.37	178.49	82.1025	130.296	96.3877	73.9757
fig.6666666.52381.peg.770	SY28_RS03845	Transport and binding proteins	Amino acids_ peptides and amines	peptides/nickel transport system PE	ABC-type peptide/nickel uptake system substrate-binding component DppA	dppA	359.738	345.684	352.711	14.054	3.98457	87.1725	186.402	136.787	99.229	72.5427	337.741	536.526	348.729	540.102	440.775	202.36	45.9101	536.239	526.932	531.586	9.3066	1.75072	633.353	423.471	528.412	209.881	39.7192
fig.6666666.52381.peg.771	SY28_RS03850	Regulatory functions	DNA interactions		GntR family transcriptional regulator		13.6573	7.48805	10.5727	6.1693	58.3512	4.55653	41.6921	23.1243	37.1355	160.591	0	88.9683	57.0704	19.6763	41.4288	88.9683	214.75	0	15.083	7.54151	15.083	200	21.755	9.17305	15.464	12.582	81.3629
fig.6666666.52381.peg.772	SY28_RS03855	Unknown function	General		hypothetical protein		115.222	89.7737	102.498	25.4486	24.8284	267.07	347.113	307.092	80.0435	26.065	360.59	177.773	251.463	131.055	230.22	229.535	99.7026	84.4696	180.829	132.649	96.3596	72.6424	347.76	219.95	283.855	127.81	45.0264
fig.6666666.52381.peg.773	SY28_RS03860	Transport and binding proteins	Porins and secretins		OstA family outer membrane porin		189.195	205.706	197.451	16.5105	8.36183	231.089	234.94	233.015	3.85041	1.65243	272.39	188.005	166.984	166.318	198.424	106.072	53.4572	104.22	74.3703	89.2953	29.85	33.4284	222.199	193.842	208.02	28.3565	13.6316
fig.6666666.52381.peg.774	SY28_RS03865	Unknown function	General		hypothetical protein		43.2045	35.5323	39.3684	7.67227	19.4884	66.5281	53.2638	59.896	13.2643	22.1455	28.2305	129.899	25.6388	28.7286	53.1243	104.26	196.257	30.8611	77.0774	53.9693	46.2163	85.6344	63.5274	26.7864	45.1569	36.741	81.3629
fig.6666666.52381.peg.775	SY28_RS03870	Transport and binding proteins	Carbohydrates_ organic alcohols_ and acids	simple sugar transport system SS	ABC-type simple sugar transport system ATPase component		122.971	164.557	143.764	41.5857	28.9264	125.167	152.703	138.935	27.5361	19.8194	123.931	142.564	158.782	81.076	126.588	77.7056	61.3846	58.0628	110.488	84.2752	52.4248	62.2067	54.7808	109.192	81.9866	54.4116	66.3665
fig.6666666.52381.peg.776	SY28_RS03875	Unknown function	General		basic membrane lipoprotein		786.179	1016.38	901.279	230.199	25.5414	394.894	484.868	439.881	89.9741	20.4542	689.99	793.726	1071.45	865.168	855.085	381.464	44.6113	660.001	509.414	584.708	150.586	25.7541	727.824	800.832	764.328	73.0076	9.55187
fig.6666666.52381.peg.777	SY28_RS03880	Nucleic acid metabolism	DNA replication_ recombination_ and repair	DNA replication elongation factors and DNA single strand break repair	DNA ligase (NAD+) LigA	ligA	16.4343	17.5707	17.0025	1.13637	6.68351	8.22454	3.76271	5.99362	4.46183	74.4429	13.96	0	28.5264	0	10.6216	28.5264	268.57	15.2608	0	7.63042	15.2608	200	19.6339	0	9.81696	19.6339	200
fig.6666666.52381.peg.782	SY28_RS03905	Transport and binding proteins	Amino acids_ peptides and amines	branched-chain amino acid uptake system LivFGHKM	ABC-type branched-chain amino acid uptake system substrate-binding component LivK	livK	11.3048	44.1621	27.7334	32.8573	118.475	14.1437	0	7.07183	14.1437	200	0	27.6161	8.1761	24.4305	15.0557	27.6161	183.427	39.3659	37.4546	38.4103	1.91123	4.97583	81.0343	17.0841	49.0592	63.9502	130.353
fig.6666666.52381.peg.788	SY28_RS03935	Nucleic acid metabolism	DNA replication_ recombination_ and repair	DNA replication initiation factors	DNA primase DnaG	dnaG	51.7617	38.0088	44.8852	13.7529	30.6401	57.359	46.5577	51.9584	10.8013	20.7883	15.703	36.1278	51.6977	55.9303	39.8647	40.2273	100.91	25.7494	48.9986	37.374	23.2491	62.2067	30.9196	48.4242	39.6719	17.5046	44.1235
fig.6666666.52381.peg.789	SY28_RS03940	Nucleic acid metabolism	Purine metabolism		adenylate/guanylate cyclase		16.7644	15.5108	16.1376	1.2536	7.76821	29.364	35.9838	32.6739	6.61984	20.2603	35.6008	10.2383	33.343	9.05726	22.0598	26.5436	120.325	19.4591	41.6574	30.5583	22.1982	72.6424	10.0141	23.2236	16.6188	13.2094	79.4848
fig.6666666.52381.peg.790	SY28_RS03945	Unknown function	General		hypothetical protein		64.1688	87.9561	76.0625	23.7873	31.2734	114.18	32.6482	73.4142	81.5319	111.057	121.128	69.6694	89.3814	30.8163	77.7487	90.3115	116.158	66.2075	70.8673	68.5374	4.65974	6.79883	34.0719	86.1988	60.1353	52.1269	86.6826
fig.6666666.52381.peg.791	SY28_RS03950	Intracellular trafficking_ assembly_ and processing	Protein export_ secretion_ and sorting	outer membrane protein assembly complex	beta barrel protein insertion system outer membrane component BamA	bamA	262.899	268.438	265.668	5.53979	2.08523	211.016	171.561	191.288	39.4551	20.6259	226.553	322.665	226.575	230.551	251.586	96.112	38.2025	229.974	193.561	211.768	36.4125	17.1945	245.803	189.373	217.588	56.4304	25.9345
fig.6666666.52381.peg.795	SY28_RS03975	Nucleic acid metabolism	Pyrimidine metabolism	pyrimidine ribonucleotide biosynthesis from UMP	CTP synthase PyrG	pyrG	77.7497	38.3657	58.0577	39.3839	67.8359	35.0187	13.3508	24.1848	21.6679	89.5931	33.0218	94.9662	71.227	0	49.8038	94.9662	190.681	63.1732	38.6396	50.9064	24.5335	48.1934	88.2424	7.83316	48.0378	80.4092	167.387
fig.6666666.52381.peg.796	SY28_RS03980	Unknown function	Enzymes of unknown specificity		beta-lactamase domain-containing protein		85.888	73.3528	79.6204	12.5352	15.7438	148.786	219.334	184.06	70.5482	38.329	0	96.8369	41.4119	57.1108	48.8399	96.8369	198.274	92.0251	43.7786	67.9019	48.2465	71.0532	71.0373	53.2498	62.1435	17.7876	28.6234
fig.6666666.52381.peg.797	SY28_RS03985	Intracellular trafficking_ assembly_ and processing	Peptidases		gamma-glutamyltranspeptidase Ggt	ggt	45.5073	37.4261	41.4667	8.08119	19.4884	51.7592	14.2078	32.9835	37.5514	113.849	35.1415	20.2124	53.8573	53.6424	40.7134	33.6449	82.6382	86.4364	27.4133	56.9249	59.0231	103.686	49.4246	29.1759	39.3003	20.2487	51.523
fig.6666666.52381.peg.798	SY28_RS03990	Transport and binding proteins	Amino acids_ peptides and amines	peptides/nickel transport system PE	ABC-type peptide/nickel uptake system permease component DppC	dppC	110.483	42.1866	76.3347	68.2964	89.4696	31.5949	36.1365	33.8657	4.5416	13.4106	33.5173	38.5565	98.9311	34.1088	51.2784	65.4138	127.566	54.961	39.2195	47.0902	15.7415	33.4284	9.42806	63.6057	36.5169	54.1776	148.363
fig.6666666.52381.peg.799	SY28_RS03995	Transport and binding proteins	Amino acids_ peptides and amines	peptides/nickel transport system PE	ABC-type peptide/nickel uptake system permease component DppB	dppB	94.01	103.088	98.5488	9.07758	9.21126	38.3347	63.7747	51.0547	25.44	49.8289	0	0	87.2983	60.1962	36.8736	87.2983	236.75	129.329	57.6797	93.5044	71.6494	76.6267	24.9584	119.269	72.1137	94.3106	130.78
fig.6666666.52381.peg.800	SY28_RS04000	Transport and binding proteins	Amino acids_ peptides and amines	peptides/nickel transport system PE	ABC-type peptide/nickel uptake system substrate-binding component DppA	dppA	152.518	152.702	152.61	0.184052	0.120603	103.982	30.3648	67.1735	73.6172	109.593	131.432	151.192	127.892	95.5367	126.513	55.6556	43.9919	153.943	102.528	128.235	51.4145	40.0939	26.4074	66.8084	46.6079	40.401	86.6826
fig.6666666.52381.peg.804	SY28_RS04020	Unknown function	General		hypothetical protein		34.7204	38.073	36.3967	3.3526	9.21126	43.4395	19.8735	31.6565	23.566	74.4429	0	0	19.531	0	4.88275	19.531	400	53.7353	9.58621	31.6608	44.1491	139.444	55.3068	29.1503	42.2286	26.1566	61.9405
fig.6666666.52381.peg.805	SY28_RS04025	Unknown function	Enzymes of unknown specificity		highly conserved protein containing a thioredoxin domain		11.3845	32.1012	21.7428	20.7167	95.2804	22.7894	0	11.3947	22.7894	200	0	31.7838	72.1433	49.2054	38.2831	72.1433	188.447	45.3068	48.4955	46.9011	3.18873	6.79883	46.6318	62.2641	54.448	15.6324	28.7106
fig.6666666.52381.peg.807	SY28_RS04035	Intracellular trafficking_ assembly_ and processing	Peptidases	ClpXP degradation machine	ATP-dependent Clp protease adaptor protein ClpS	clpS	66.6257	73.0591	69.8424	6.43336	9.21126	11.1142	50.8474	30.9808	39.7332	128.251	0	0	42.8325	0	10.7081	42.8325	400	103.114	73.5806	88.3472	29.5331	33.4284	79.597	44.7496	62.1733	34.8474	56.0489
fig.6666666.52381.peg.808	SY28_RS04040	Transport and binding proteins	Cations and iron carrying compounds		Co/Zn/Cd cation transporter-like protein		25.5192	209.875	117.697	184.355	156.636	15.3252	11.6854	13.5053	3.6398	26.9508	86.7079	0	9.84348	44.119	35.1676	86.7079	246.556	47.3939	50.7295	49.0617	3.33562	6.79883	24.39	41.1363	32.7631	16.7463	51.1132
fig.6666666.52381.peg.809	SY28_RS04045	Intracellular trafficking_ assembly_ and processing	Chaperone and folding catalysis	heat shock proteins	ATP-dependent Clp protease ATPase suunit ClpA	clpA	47.0814	76.2313	61.6563	29.1499	47.2781	42.7058	40.423	41.5644	2.28273	5.49204	37.4932	43.1301	38.3076	25.4365	36.0919	17.6936	49.0237	27.3247	4.87464	16.0997	22.45	139.444	108.98	91.9029	100.441	17.0768	17.0018
fig.6666666.52381.peg.810	SY28_RS04050	Nucleic acid metabolism	Purine metabolism	xanthine degradation to urea	xanthine dehydrogenase FeS/FAD binding subunit XdhA	xdhA	0	17.5658	8.78291	17.5658	200	21.3779	16.3005	18.8392	5.07732	26.9508	0	23.1896	9.15408	10.2573	10.6502	23.1896	217.738	55.0933	23.5883	39.3408	31.505	80.0822	56.7045	19.1276	37.9161	37.5769	99.1054
fig.6666666.52381.peg.811	SY28_RS04055	Nucleic acid metabolism	Purine metabolism	xanthine degradation to urea	xanthine dehydrogenase molybdopterin binding subunit XdhB	xdhB	11.3438	30.3205	20.8321	18.9766	91.0932	17.031	29.2186	23.1248	12.1877	52.7038	0	13.8557	41.0216	6.12869	15.2515	41.0216	268.968	6.58362	14.094	10.3388	7.51034	72.6424	10.1642	40.0005	25.0824	29.8363	118.953
fig.6666666.52381.peg.813	SY28_RS04065	Transport and binding proteins	Carbohydrates_ organic alcohols_ and acids	simple sugar transport system SS	ABC-type simple sugar uptake system ATPase component		35.1537	93.961	64.5573	58.8073	91.0932	52.7778	60.3643	56.5711	7.58653	13.4106	18.6631	85.8759	50.8492	9.4962	41.2211	76.3797	185.293	71.4076	101.911	86.6594	30.5035	35.1993	57.7468	44.271	51.0089	13.4759	26.4186
fig.6666666.52381.peg.814	SY28_RS04070	Transport and binding proteins	Carbohydrates_ organic alcohols_ and acids	simple sugar transport system SS	ABC-type simple sugar uptake system permease component		18.6931	30.7471	24.7201	12.054	48.7621	56.1296	28.5324	42.331	27.5972	65.1938	52.9288	0	42.0611	40.3971	33.8467	52.9288	156.378	14.4652	0	7.23262	14.4652	200	59.5531	56.499	58.0261	3.05414	5.2634
fig.6666666.52381.peg.816	SY28_RS04080	Transport and binding proteins	Carbohydrates_ organic alcohols_ and acids	simple sugar transport system SS	ABC-type simple sugar uptake system permease component		82.9256	102.299	92.6125	19.3739	20.9193	135.818	120.821	128.32	14.9971	11.6873	128.073	36.8321	105.411	48.8749	79.7978	91.2411	114.34	87.5048	87.4192	87.462	0.0855713	0.0978383	63.0447	98.7365	80.8906	35.6918	44.1235
fig.6666666.52381.peg.817	SY28_RS04085	Transport and binding proteins	Carbohydrates_ organic alcohols_ and acids	simple sugar transport system SS	ABC-type simple sugar uptake system substrate-binding component		255.486	309.273	282.379	53.7869	19.0478	370.643	473.214	421.929	102.571	24.3101	219.458	196.352	226.993	223.331	216.534	30.6413	14.1508	239.908	228.261	234.084	11.6476	4.97583	240.065	260.29	250.178	20.2247	8.08412
fig.6666666.52381.peg.818	SY28_RS04090	Nucleic acid metabolism	Purine metabolism	xanthine degradation to urate	adenine deaminase Ade	ade	35.0648	77.4073	56.2361	42.3425	75.2941	38.7906	54.9301	46.8604	16.1394	34.4415	31.3531	18.0334	14.2374	31.9064	23.8826	17.669	73.9826	34.2748	30.5725	32.4236	3.70222	11.4183	52.9157	14.8747	33.8952	38.041	112.231
fig.6666666.52381.peg.819	SY28_RS04095	Nucleic acid metabolism	Purine metabolism	xanthine degradation to urate	guanine deaminase GuaD	guaD	65.9912	64.7094	65.3503	1.28171	1.9613	63.51	69.7336	66.6218	6.22366	9.34177	107.799	99.2049	80.7698	54.8506	85.6561	52.9484	61.8151	47.1377	33.6369	40.3873	13.5008	33.4284	66.7099	51.1424	58.9261	15.5675	26.4186
fig.6666666.52381.peg.820	SY28_RS04100	Unknown function	Enzymes of unknown specificity		NUDIX hydrolase		11.2564	60.1736	35.715	48.9172	136.965	73.2322	38.658	55.9451	34.5742	61.8003	143.424	54.9958	86.8384	24.3259	77.3961	119.099	153.882	52.2631	93.2358	72.7494	40.9726	56.3202	26.8958	79.3845	53.1402	52.4888	98.7742
fig.6666666.52381.peg.821	SY28_RS04105	Unknown function	General		hypothetical protein		8.38487	68.9588	38.6718	60.5739	156.636	16.7848	19.1975	17.9911	2.41272	13.4106	0	81.9326	0	36.2406	29.5433	81.9326	277.331	0	27.7804	13.8902	27.7804	200	80.1385	84.4763	82.3074	4.33778	5.27022
fig.6666666.52381.peg.822	SY28_RS04110	Transport and binding proteins	Unknown substrate		TRAP-type transport system TAXI family substrate-binidng component		134.57	332.019	233.294	197.449	84.6351	114.487	231.077	172.782	116.59	67.4783	142.886	361.61	240.072	218.111	240.67	218.724	90.8814	156.201	167.195	161.698	10.9936	6.79883	209	223.702	216.351	14.7023	6.79557
fig.6666666.52381.peg.823	SY28_RS04115	Transport and binding proteins	Unknown substrate		TRAP-type transport system fused permease component		37.2625	76.6137	56.9381	39.3511	69.1121	60.606	67.5404	64.0732	6.93441	10.8226	65.9423	0	86.8384	53.6847	51.6163	86.8384	168.238	43.2522	77.1606	60.2064	33.9084	56.3202	107.583	75.0829	91.333	32.5003	35.5843
fig.6666666.52381.peg.824	SY28_RS04120	Transport and binding proteins	Unknown substrate		TRAP-type transport system TAXI family substrate-binidng component		142.907	456.453	299.68	313.546	104.627	46.5697	68.4821	57.5259	21.9124	38.0914	28.2305	227.324	288.437	143.643	171.909	260.206	151.363	138.875	253.254	196.065	114.379	58.3375	333.519	194.201	263.86	139.317	52.7997
fig.6666666.52381.peg.826	SY28_RS04125	Fatty acid and lipid metabolism	Fatty acid degradation		3-hydroxyacyl-CoA dehydrogenase FadN	fadN	274.025	257.221	265.623	16.8037	6.32615	225.448	331.762	278.605	106.314	38.1595	109.681	336.456	286.385	223.233	238.939	226.775	94.9093	153.208	161.614	157.411	8.40622	5.3403	92.5563	170.56	131.558	78.0039	59.2923
fig.6666666.52381.peg.827	SY28_RS04130	Unknown function	General		TPR repeat domain protein		28.5815	37.6095	33.0955	9.02807	27.2789	45.7713	39.2631	42.5172	6.50829	15.3074	0	111.713	66.1482	49.4132	56.8187	111.713	196.614	26.5406	94.6951	60.6178	68.1545	112.433	136.584	138.218	137.401	1.63401	1.18923
fig.6666666.52381.peg.828	SY28_RS04135	Unknown function	Enzymes of unknown specificity		redoxin domain-containing protein		19.9607	43.7763	31.8685	23.8155	74.7307	33.2977	30.4673	31.8825	2.83045	8.87774	169.554	130.031	205.318	0	126.226	205.318	162.66	0	110.222	55.111	110.222	200	206.673	134.068	170.37	72.6053	42.6162
fig.6666666.52381.peg.829	SY28_RS04140	Regulatory functions	DNA interactions	iron homeostasis	iron-responsive transcriptional regulater Fur	fur	100.618	89.6464	95.1324	10.9719	11.5333	117.493	76.79	97.1417	40.7034	41.9011	213.673	245.798	113.2	108.722	170.348	137.076	80.4681	38.9307	194.463	116.697	155.532	133.279	120.208	118.267	119.237	1.94096	1.62781
fig.6666666.52381.peg.832	SY28_RS04155	Cell structure_ growth_ and death	Cell division	chromosome partitioning proteins_ divisome	N-acetylmuramoyl-L-alanine amidase AmiA	amiA	31.0668	22.995	27.0309	8.07184	29.8616	59.0799	28.4515	43.7657	30.6284	69.9826	79.1681	30.3569	50.9293	80.5651	60.2548	50.2082	83.3264	43.2727	61.7577	52.5152	18.485	35.1993	37.1152	18.7796	27.9474	18.3356	65.6075
fig.6666666.52381.peg.834	SY28_RS04165	Unknown function	General		membrane protein		19.1841	13.1478	16.1659	6.03626	37.3394	54.4036	36.6022	45.5029	17.8013	39.1213	27.1595	31.2428	52.4156	13.8194	31.1593	38.5962	123.867	29.6903	21.1866	25.4385	8.50369	33.4284	15.2793	0	7.63966	15.2793	200
fig.6666666.52381.peg.836	SY28_RS04175	Intracellular trafficking_ assembly_ and processing	Protein export_ secretion_ and sorting	Sec protein export system	membrane protein insertion efficiency factor YidD	yidD	319.734	283.992	301.863	35.742	11.8405	358.423	468.509	413.466	110.085	26.6249	217.276	374.913	258.995	165.832	254.254	209.081	82.2331	178.142	338.986	258.564	160.844	62.2067	458.38	515.404	486.892	57.0242	11.7119
fig.6666666.52381.peg.837	SY28_RS04180	Translation	Transfer RNA biogenesis	tRNA 5' processing factors	ribonuclease P protein component RnpA	rnpA	25.7457	35.2896	30.5177	9.54392	31.2734	60.1272	0	30.0636	60.1272	200	72.898	0	57.9301	0	32.707	72.898	222.882	79.691	28.4333	54.0621	51.2578	94.8127	41.0108	0	20.5054	41.0108	200
fig.6666666.52381.peg.838	SY28_RS04185	Translation	Ribosomal proteins: synthesis and modification	ribosome large subunit	LSU ribosomal protein L34 RpmH	rpmH	811.315	667.242	739.279	144.074	19.4884	1395.05	857.326	1126.19	537.722	47.7471	883.543	203.276	521.58	539.48	536.97	680.267	126.686	579.525	758.16	668.843	178.635	26.708	596.474	922.181	759.328	325.708	42.8942
fig.6666666.52381.peg.841	SY28_RS04200	Transport and binding proteins	Amino acids_ peptides and amines	branched-chain amino acid uptake system LivFGHKM	ABC-type branched-chain amino acid uptake system permease component LivH	livH	11.0051	21.1186	16.0619	10.1135	62.9658	18.3583	25.1967	21.7775	6.83837	31.401	31.1607	35.8455	3.5375	15.8553	21.5997	32.308	149.576	0	12.1539	6.07697	12.1539	200	17.5303	14.7833	16.1568	2.74695	17.0018
fig.6666666.52381.peg.842	SY28_RS04205	Transport and binding proteins	Amino acids_ peptides and amines	branched-chain amino acid uptake system LivFGHKM	ABC-type branched-chain amino acid uptake system permease component LivM	livM	12.2188	12.5613	12.3901	0.34243	2.76375	24.4596	55.9511	40.2053	31.4915	78.3266	0	59.6981	0	26.4058	21.526	59.6981	277.331	28.3659	30.3623	29.3641	1.99641	6.79883	29.1954	18.4654	23.8304	10.73	45.0264
fig.6666666.52381.peg.843	SY28_RS04210	Transport and binding proteins	Amino acids_ peptides and amines	branched-chain amino acid uptake system LivFGHKM	ABC-type branched-chain amino acid uptake system substrate-binding component LivK	livK	258.83	228.889	243.86	29.9409	12.2779	417.843	280.371	349.107	137.472	39.3781	189.128	27.1952	134.191	36.0872	96.6503	161.932	167.544	64.6098	129.093	96.8515	64.4834	66.5797	106.399	190.669	148.534	84.2699	56.7345
fig.6666666.52381.peg.844	SY28_RS04215	Transport and binding proteins	Amino acids_ peptides and amines	branched-chain amino acid uptake system LivFGHKM	ABC-type branched-chain amino acid uptake system ATPase component LivF	livF	112.509	56.1787	84.3438	56.3302	66.7865	172.937	110.397	141.667	62.5392	44.1452	0	117.791	100.745	34.7343	63.3175	117.791	186.032	37.3126	26.6258	31.9692	10.6868	33.4284	86.4085	24.2895	55.349	62.119	112.231
fig.6666666.52381.peg.845	SY28_RS04220	Unknown function	General		hypothetical protein		269.743	156.111	212.927	113.632	53.3666	169.99	205.863	187.926	35.872	19.0883	339.452	195.244	240.851	43.1803	204.682	296.272	144.748	324.699	165.501	245.1	159.198	64.9524	238.71	301.958	270.334	63.2473	23.396
fig.6666666.52381.peg.846	SY28_RS04225	Unknown function	General		protein of unknown function DUF3197		48.9533	109.278	79.1155	60.3243	76.2484	41.9976	32.0231	37.0104	9.97459	26.9508	0	68.3353	20.2315	0	22.1417	68.3353	308.627	64.9397	46.3402	55.6399	18.5996	33.4284	16.7097	28.1827	22.4462	11.473	51.1132
fig.6666666.52381.peg.847	SY28_RS04230	Regulatory functions	DNA interactions		MarR family transcriptional regulator		218.086	96.0848	157.085	122.001	77.6655	101.345	196.16	148.753	94.8152	63.7402	132.322	152.216	262.882	370.307	229.432	237.985	103.728	470.12	232.25	351.185	237.871	67.7337	204.714	204.024	204.369	0.689758	0.337506
fig.6666666.52381.peg.848	SY28_RS04235	Transport and binding proteins	Unknown substrate		multidrug MFS transporter		132.852	85.992	109.422	46.8604	42.8253	99.7287	121.105	110.417	21.3765	19.3598	135.838	108.18	162.513	111.651	129.546	54.3328	41.941	148.496	85.5871	117.042	62.9091	53.7493	132.264	79.3166	105.791	52.9479	50.0497
fig.6666666.52381.peg.849	SY28_RS04240	Amino acid metabolism	General		bifunctional succinate-semialdehyde dehydrogenase / glutarate-semialdehyde dehydrogenase GabD	gabD	124.075	170.688	147.382	46.6131	31.6274	135.476	144.62	140.048	9.14399	6.52917	95.8131	154.305	108.772	175.507	133.599	79.6938	59.6514	125.69	67.268	96.4789	58.4218	60.554	264.121	145.459	204.79	118.662	57.9433
fig.6666666.52381.peg.850	SY28_RS04245	Intracellular trafficking_ assembly_ and processing	Peptidases		M23 family peptidase		86.6232	106.861	96.742	20.2377	20.9193	183.035	198.327	190.681	15.2922	8.01975	245.27	141.073	116.018	124.799	156.79	129.253	82.4369	67.0315	127.554	97.2928	60.5227	62.2067	160.981	67.8779	114.429	93.1031	81.3629
fig.6666666.52381.peg.851	SY28_RS04246	Regulatory functions	DNA interactions		LysR family transcriptional regulator		52.2911	36.8616	44.5763	15.4295	34.6136	37.3843	51.3097	44.347	13.9254	31.401	0	218.983	7.20364	96.8612	80.7621	218.983	271.146	0	123.749	61.8746	123.749	200	142.792	75.2607	109.026	67.5315	61.9405
fig.6666666.52381.peg.852	SY28_RS04250	Amino acid metabolism	Arginine and proline metabolism	putrescine degradation	aminobutyraldehyde dehydrogenase Prr	prr	32.5432	63.8223	48.1828	31.2791	64.9176	37.5836	40.1203	38.8519	2.53671	6.52917	0	97.8448	41.0383	10.8197	37.4257	97.8448	261.438	23.2457	66.3515	44.7986	43.1057	96.2211	35.8884	70.6178	53.2531	34.7294	65.2158
fig.6666666.52381.peg.853	SY28_RS04255	Unknown function	Enzymes of unknown specificity		FAD dependent oxidoreductase		19.363	37.8207	28.5918	18.4577	64.5559	14.5353	0	7.26763	14.5353	200	0	23.6506	72.3547	41.8448	34.4625	72.3547	209.952	44.9509	56.1337	50.5423	11.1828	22.1256	28.9159	9.75396	19.335	19.162	99.1054
fig.6666666.52381.peg.854	SY28_RS04260	Unknown function	General		hypothetical protein		31.6383	34.6933	33.1658	3.05499	9.21126	24.6296	8.04858	16.3391	16.5811	101.481	29.8609	34.3503	20.3397	15.1939	24.9362	19.1564	76.8217	16.3217	81.5289	48.9253	65.2072	133.279	33.5982	42.5001	38.0492	8.90198	23.396
fig.6666666.52381.peg.855	SY28_RS04265	Prosthetic groups_ cofactors_ and carriers	Porphyrin and chlorophyll metabolism	5-aminolevulinate biosynthesis (glutamate pathway)	aminotransferase		26.5654	57.5991	42.0823	31.0337	73.7453	45.9269	55.2933	50.6101	9.36641	18.507	0	117.993	11.6444	10.4381	35.0188	117.993	336.941	44.8518	24.0043	34.428	20.8476	60.554	34.6227	97.3246	65.9736	62.7019	95.0409
fig.6666666.52381.peg.857	SY28_RS04275	Unknown function	Enzymes of unknown specificity		amidohydrolase		39.6763	39.5002	39.5882	0.176129	0.444902	56.4327	90.8405	73.6366	34.4078	46.7265	88.6911	61.2152	76.5215	90.2561	79.171	29.0409	36.6812	38.7823	27.6746	33.2284	11.1077	33.4284	54.8852	33.6617	44.2734	21.2235	47.9373
fig.6666666.52381.peg.858	SY28_RS04280	Transport and binding proteins	Amino acids_ peptides and amines	peptides/nickel transport system PE	ABC-type peptide/nickel uptake system substrate-binding component DppA	dppA	182.002	235.215	208.608	53.2126	25.5084	60.7217	84.3323	72.527	23.6106	32.5542	184.047	296.405	267.442	355.86	275.938	171.813	62.265	231.377	201.001	216.189	30.3764	14.0508	258.852	109.145	183.999	149.707	81.3629
fig.6666666.52381.peg.860	SY28_RS04290	Transport and binding proteins	Amino acids_ peptides and amines	peptides/nickel transport system PE	ABC-type peptide/nickel uptake system permease component DppB	dppB	3.45986	22.7637	13.1118	19.3038	147.225	6.92593	7.92149	7.42371	0.995566	13.4106	0	0	16.6821	104.678	30.34	104.678	345.016	48.1921	22.9262	35.5591	25.2659	71.0532	16.5338	13.943	15.2384	2.5908	17.0018
fig.6666666.52381.peg.864	SY28_RS04310	Transport and binding proteins	Carbohydrates_ organic alcohols_ and acids	glucose/manose uptake system GtsABC-MalK	ABC-type glucose/mannose uptake system permease component GtsB	gtsB	2.92426	21.6447	12.2845	18.7205	152.391	32.1957	0	16.0979	32.1957	200	24.8398	57.1487	0	0	20.4971	57.1487	278.813	54.309	19.3771	36.8431	34.9319	94.8127	55.8973	11.7846	33.8409	44.1127	130.353
fig.6666666.52381.peg.865	SY28_RS04315	Transport and binding proteins	Carbohydrates_ organic alcohols_ and acids	glucose/manose uptake system GtsABC-MalK	ABC-type glucose/mannose uptake system substrate-binding component GtsA	gtsA	491.172	1277.35	884.262	786.182	88.9082	608.536	382.958	495.747	225.579	45.5028	270.63	908.009	576.058	1067.19	705.473	796.565	112.912	382.137	668.526	525.332	286.389	54.5158	520.188	444.026	482.107	76.1623	15.7978
fig.6666666.52381.peg.866	SY28_RS04320	Regulatory functions	DNA interactions		ROK family transcriptioinal regulator		121.226	163.143	142.184	41.9171	29.4809	184.759	113.544	149.151	71.2155	47.7471	257.435	242.295	146.126	261.977	226.958	115.851	51.0453	191.88	182.564	187.222	9.31583	4.97583	125.078	155.442	140.26	30.3642	21.6485
fig.6666666.52381.peg.867	SY28_RS04325	Translation	Transfer RNA biogenesis	tRNA degradation factors	D-tyrosyl-tRNA(Tyr) deacylase Dtd	dtd	35.4188	75.7358	55.5773	40.317	72.5421	49.6308	0	24.8154	49.6308	200	0	69.2189	259.579	61.2341	97.5081	259.579	266.213	0	46.9394	23.4697	46.9394	200	67.7032	85.6415	76.6723	17.9383	23.396
fig.6666666.52381.peg.868	SY28_RS04330	Unknown function	General		DegV family protein		55.4411	26.0548	40.748	29.3863	72.1173	31.7091	0	15.8545	31.7091	200	0	38.6959	0	0	9.67397	38.6959	400	0	52.4816	26.2408	52.4816	200	75.6971	7.97944	41.8383	67.7176	161.856
fig.6666666.52381.peg.869	SY28_RS04335	Unknown function	General		DegV family protein		78.352	206.202	142.277	127.85	89.8601	86.2645	89.6951	87.9798	3.43056	3.89926	199.666	382.808	52.8897	186.257	205.405	329.918	160.618	72.7573	116.817	94.7871	44.0597	46.4828	46.8032	134.195	90.4993	87.3923	96.5668
fig.6666666.52381.peg.871	SY28_RS04340	Amino acid metabolism	Glycine_ serine_ and threoine metabolism	serine biosynthesis	D-3-phosphoglycerate dehydrogenase SerA	serA	195.091	125.567	160.329	69.5242	43.3633	241.961	194.204	218.082	47.7563	21.8983	126.09	41.442	132.919	100.819	100.317	91.4767	91.1873	108.303	105.386	106.845	2.91622	2.7294	101.336	132.459	116.898	31.1224	26.6236
fig.6666666.52381.peg.872	SY28_RS04345	Unknown function	Enzymes of unknown specificity		class V aminotransferase		211.254	173.74	192.497	37.5146	19.4884	317.166	206.273	261.719	110.892	42.3707	290.283	333.926	359.501	228.268	302.994	131.233	43.3122	216.363	504.354	360.359	287.991	79.9178	259.806	300.474	280.14	40.6674	14.5168
fig.6666666.52381.peg.873	SY28_RS04350	Unknown function	Enzymes of unknown specificity		short chain dehydrogenase/reductase		379.413	237.419	308.416	141.994	46.0396	202.26	207.728	204.994	5.46831	2.66755	350.313	241.788	306.222	106.948	251.318	243.365	96.8353	363.809	300.6	332.205	63.2086	19.027	108.393	199.436	153.915	91.043	59.1516
fig.6666666.52381.peg.874	SY28_RS04355	Prosthetic groups_ cofactors_ and carriers	Ubiquinone and other terpenoid-quinone biosynthesis	menaquinone biosynthesis via futalosine	4-hydroxybenzoate octaprenyltransferase UbiA	ubiA	84.0827	116.3	100.191	32.2172	32.1557	110.936	113.756	112.346	2.82069	2.51071	129.86	149.384	106.882	49.5569	108.921	99.8272	91.6512	106.471	189.941	148.206	83.4698	56.3202	255.698	100.114	177.906	155.583	87.4527
fig.6666666.52381.peg.875	SY28_RS04360	Energy metabolism	Sulfur metabolism	thiosulfate to sulfite	thiosulfate/3-mercaptopyruvate sulfurtransferase SseA	sseA	35.3849	42.0352	38.7101	6.65024	17.1796	23.6111	18.0034	20.8073	5.60772	26.9508	0	0	53.0795	16.9932	17.5182	53.0795	302.997	54.7638	0	27.3819	54.7638	200	46.9711	15.8444	31.4077	31.1268	99.1054
fig.6666666.52381.peg.876	SY28_RS04365	Unknown function	Enzymes of unknown specificity		YhdH/YhfP family quinone oxidoreductase		60.371	85.5089	72.94	25.1379	34.4638	50.3543	69.111	59.7327	18.7567	31.401	28.4897	65.5461	25.8743	115.97	58.97	90.0956	152.782	15.5723	88.8974	52.2349	73.3252	140.376	32.0554	40.5486	36.302	8.49321	23.396
fig.6666666.52381.peg.877	SY28_RS04370	Fatty acid and lipid metabolism	Glycerolipid and glycerophospholid metabolism	glycerol degradation	1-acyl-sn-glycerol-3-phosphate acyltransferase PlsC	plsC	133.321	84.3427	108.832	48.9779	45.0034	46.1909	58.7006	52.4457	12.5098	23.8528	130.671	50.1054	0	132.976	78.4381	132.976	169.53	23.8079	84.9449	54.3764	61.137	112.433	36.7562	41.3288	39.0425	4.57261	11.7119
fig.6666666.52381.peg.878	SY28_RS04375	Cell structure_ growth_ and death	Chromosome and associated proteins	nucleoid associated proteins_ HU (heate unstable protein)	DNA-binding protein HU-beta HupB	hupB	23312.8	23657.3	23485.1	344.529	1.46701	16841.2	17991.2	17416.2	1149.99	6.60298	18767.4	19249.3	19196	18157.7	18842.6	1091.54	5.79294	12582.6	14568	13575.3	1985.39	14.625	17527.5	20351.3	18939.4	2823.78	14.9095
fig.6666666.52381.peg.879	SY28_RS04380	Unknown function	General		hypothetical protein		111.293	36.612	73.9527	74.6815	100.985	37.1311	16.9874	27.0593	20.1437	74.4429	63.0247	0	150.252	0	53.3192	150.252	281.797	34.4488	73.7467	54.0978	39.2979	72.6424	0	29.9004	14.9502	29.9004	200
fig.6666666.52381.peg.880	SY28_RS04385	Energy metabolism	Oxidative phosphorylation		NADH dehydrogenase		5.20074	17.1088	11.1548	11.908	106.753	41.6432	71.4438	56.5435	29.8006	52.7038	0	50.8189	20.0608	44.9567	28.9591	50.8189	175.485	48.2938	68.9236	58.6087	20.6299	35.1993	136.692	20.9587	78.8253	115.733	146.822
fig.6666666.52381.peg.881	SY28_RS04390	Translation	tRNA and rRNA base modification	16S rRNA modification factors	16S rRNA pseudouridine516 synthase RsuA	rsuA	12.2797	20.1981	16.2389	7.91844	48.7621	24.5814	84.3447	54.4631	59.7632	109.732	0	0	19.736	17.6915	9.35689	19.736	210.925	76.0191	27.1231	51.5711	48.896	94.8127	9.78029	0	4.89014	9.78029	200
fig.6666666.52381.peg.882	SY28_RS04395	Regulatory functions	DNA interactions		putative transcriptional regulator		0	29.9403	14.9702	29.9403	200	10.4108	11.9073	11.1591	1.4965	13.4106	0	0	45.1367	0	11.2842	45.1367	400	24.1469	0	12.0734	24.1469	200	37.2796	41.9173	39.5985	4.63772	11.7119
fig.6666666.52381.peg.883	SY28_RS04405	Unknown function	General		hypothetical protein		43.8899	40.1066	41.9983	3.78332	9.00828	14.6431	78.1572	46.4001	63.5141	136.883	0	0	42.3241	105.388	36.928	105.388	285.388	67.9266	80.7859	74.3562	12.8593	17.2942	46.6087	19.6526	33.1307	26.9561	81.3629
fig.6666666.52381.peg.884	SY28_RS04410	Terpenoids and polyketides metabolism	Terpenoid backbone biosynthesis	IPP biosynthesis via deoxyxylulose	(E)-4-hydroxy-3-methylbut-2-en-1-yl diphosphate synthase IspG	ispG	74.8839	68.1845	71.5342	6.69939	9.3653	18.7378	24.4928	21.6153	5.75506	26.6249	113.588	78.3993	82.5283	92.4739	91.7474	35.1888	38.354	86.9209	97.4689	92.1949	10.548	11.4409	121.414	96.9999	109.207	24.4141	22.3558
fig.6666666.52381.peg.885	SY28_RS04415	Defense and invasion systems	Detoxification and inactivation		alkyl hydroperoxide reductase		33.0671	16.317	24.692	16.7501	67.8359	26.4774	0	13.2387	26.4774	200	112.354	0	0	28.5841	35.2345	112.354	318.875	0	21.9113	10.9557	21.9113	200	0	39.9775	19.9887	39.9775	200
fig.6666666.52381.peg.886	SY28_RS04420	Unknown function	General		hypothetical protein		762.418	445.886	604.152	316.532	52.3927	491.777	2637.78	1564.78	2146	137.144	0	662.218	555.497	219.685	359.35	662.218	184.282	157.328	561.337	359.333	404.009	112.433	445.306	204.833	325.069	240.472	73.9757
fig.6666666.52381.peg.887	SY28_RS04425	Defense and invasion systems	Detoxification and inactivation		alkyl hydroperoxide reductase		17.4216	90.743	54.0823	73.3214	135.574	110.436	119.662	115.049	9.22663	8.01975	49.3285	226.979	22.4	100.398	99.7764	204.579	205.038	53.9252	153.921	103.923	99.9961	96.2211	97.129	175.52	136.324	78.3906	57.503
fig.6666666.52381.peg.888	SY28_RS04430	Carbohydrate metabolism	Fructose and mannose metabolism		mannose-6-phosphate isomerase ManA	manA	16.4179	2.70048	9.5592	13.7174	143.5	3.28653	7.5179	5.40222	4.23137	78.3266	0	0	34.8308	0	8.7077	34.8308	400	15.2456	0	7.62279	15.2456	200	0	13.2326	6.61632	13.2326	200
fig.6666666.52381.peg.891	SY28_RS04445	Unknown function	Enzymes of unknown specificity		metal dependent phosphohydrolase		111.519	53.0983	82.3085	58.4204	70.9774	46.9974	67.1912	57.0943	20.1939	35.3693	49.8571	114.706	16.98	76.1052	64.412	97.7256	151.72	0	77.7853	38.8926	77.7853	200	42.0727	23.6534	32.863	18.4194	56.0489
fig.6666666.52381.peg.892	SY28_RS04450	Unknown function	General		membrane protein		29.4398	24.2119	26.8258	5.22792	19.4884	27.7329	39.6492	33.6911	11.9163	35.3693	29.4204	118.453	50.0991	22.4546	55.1067	95.9979	174.204	48.2429	22.9503	35.5966	25.2926	71.0532	53.7916	41.8732	47.8324	11.9184	24.9171
fig.6666666.52381.peg.893	SY28_RS04455	Unknown function	General		LemA family protein	lemA	42.4503	99.7485	71.0994	57.2982	80.5889	48.5582	41.6536	45.1059	6.90455	15.3074	0	0	40.9358	52.4218	23.3394	52.4218	224.606	0	120.553	60.2764	120.553	200	72.4499	48.8778	60.6638	23.5721	38.857
fig.6666666.52381.peg.896	SY28_RS04470	Amino acid metabolism	Valine_ leucine and isoleucine metabolism	leucine degradation	hydroxymethylglutaryl-CoA lyase HmgL	hmgL	27.0365	57.1767	42.1066	30.1401	71.5806	77.3165	123.802	100.559	46.486	46.2273	65.6168	0	119.186	50.081	58.7209	119.186	202.97	179.328	38.3899	108.859	140.938	129.469	9.22864	38.9127	24.0707	29.684	123.32
fig.6666666.52381.peg.897	SY28_RS04475	Unknown function	General		FUN14 family protein		115.145	68.871	92.008	46.2741	50.2935	125.725	95.8652	110.795	29.8602	26.9508	88.917	102.285	50.4714	45.243	71.7292	57.0422	79.5245	48.6014	104.044	76.3227	55.4426	72.6424	0	63.2765	31.6382	63.2765	200
fig.6666666.52381.peg.898	SY28_RS04480	Unknown function	Enzymes of unknown specificity		short-chain dehydrogenase/reductase		209.305	137.072	173.189	72.2334	41.7079	143.541	133.115	138.328	10.4268	7.53771	32.9245	265.121	213.051	184.28	173.844	232.197	133.566	107.978	102.735	105.356	5.24235	4.97583	148.181	117.151	132.666	31.0295	23.3893
fig.6666666.52381.peg.899	SY28_RS04485	Fatty acid and lipid metabolism	Fatty acid degradation		acetyl-CoA acyltransferase FadA	fadA	201.924	207.582	204.753	5.65887	2.76375	134.736	179.788	157.262	45.0517	28.6475	71.4675	137.02	156.857	109.093	118.61	85.39	71.9925	78.1271	27.8753	53.0012	50.2519	94.8127	73.711	135.623	104.667	61.9123	59.1516
fig.6666666.52381.peg.900	SY28_RS04490	Terpenoids and polyketides metabolism	Terpenoid backbone biosynthesis	IPP biosynthesis via deoxyxylulose	2-C-methyl-D-erythritol 2_4-cyclodiphosphate synthase IspF	ispF	74.7015	24.5744	49.638	50.1271	100.985	29.9074	51.3097	40.6085	21.4023	52.7038	0	0	0	32.2871	8.07177	32.2871	400	34.6837	0	17.3419	34.6837	200	35.6981	30.1043	32.9012	5.59378	17.0018
fig.6666666.52381.peg.902	SY28_RS04500	Transport and binding proteins	Cations and iron carrying compounds	Mg uptake	magnesium transporter MgtE	mgtE	106.028	114.945	110.486	8.91683	8.07053	236.365	187.584	211.974	48.7813	23.0128	81.8767	94.1864	81.3314	93.7366	87.7828	12.855	14.6441	212.578	119.757	166.167	92.8202	55.8594	109.397	111.677	110.537	2.27987	2.06254
fig.6666666.52381.peg.903	SY28_RS04505	Unknown function	General		YwiC-like protein		735.437	246.666	491.051	488.771	99.5357	481.136	498.559	489.847	17.4235	3.55692	383.899	361.323	305.074	497.221	386.879	192.147	49.6658	724.89	653.396	689.143	71.4935	10.3743	363.228	753.359	558.293	390.132	69.8793
fig.6666666.52381.peg.904	SY28_RS04510	Transport and binding proteins	Cations and iron carrying compounds	iron (III) transport system AfuABC	ABC-type iron(III) uptake system permease component FbpB	fbpB	77.4119	60.2237	68.8178	17.1882	24.9763	194.75	225.14	209.945	30.3895	14.475	88.8604	61.3321	96.8433	54.2571	75.3232	42.5863	56.538	67.9986	83.1822	75.5904	15.1836	20.0866	129.976	101.178	115.577	28.7984	24.9171
fig.6666666.52381.peg.905	SY28_RS04515	Transport and binding proteins	Cations and iron carrying compounds	iron (III) transport system AfuABC	ABC-type iron(III) uptake system ATPase component FbpC	fbpC	60.2542	44.5988	52.4265	15.6554	29.8616	102.524	117.261	109.893	14.7373	13.4106	76.7735	0	104.588	117.192	74.6385	117.192	157.013	55.9517	149.724	102.838	93.7724	91.1847	79.1836	151.763	115.473	72.5795	62.8539
fig.6666666.52381.peg.906	SY28_RS04520	Translation	tRNA and rRNA base modification	tRNA modification factors	tRNA pseudouridine38-40 synthase TruA	truA	62.33	23.922	43.126	38.408	89.06	41.5906	0	20.7953	41.5906	200	0	162.415	32.0567	125.72	80.0478	162.415	202.898	96.4654	41.3019	68.8837	55.1635	80.0822	59.572	16.7457	38.1589	42.8262	112.231
fig.6666666.52381.peg.907	SY28_RS04525	Unknown function	General		hypothetical protein		27.4191	19.7313	23.5752	7.68785	32.6099	30.8742	23.5415	27.2078	7.33273	26.9508	29.1136	33.4907	6.61022	29.6273	24.7105	26.8805	108.782	63.6531	45.422	54.5376	18.2311	33.4284	0	13.8122	6.90609	13.8122	200
fig.6666666.52381.peg.908	SY28_RS04530	Transport and binding proteins	Amino acids_ peptides and amines	peptides/nickel transport system PE	ABC-type peptide/nickel uptake system permease component DppC	dppC	162.048	111.059	136.554	50.9883	37.3394	221.664	111.304	166.484	110.359	66.2882	160.591	158.345	130.222	210.118	164.819	79.896	48.475	163.016	268.445	215.731	105.429	48.8707	122.611	146.935	134.773	24.3233	18.0476
fig.6666666.52381.peg.909	SY28_RS04535	Transport and binding proteins	Amino acids_ peptides and amines	peptides/nickel transport system PE	ABC-type peptide/nickel uptake system permease component DppB	dppB	354.721	240.878	297.8	113.843	38.2282	211.721	223.527	217.624	11.8065	5.42517	276.435	95.3987	288.716	225.05	221.4	193.317	87.3159	135.988	172.514	154.251	36.5262	23.6798	101.086	275.409	188.247	174.324	92.6035
fig.6666666.52381.peg.910	SY28_RS04540	Transport and binding proteins	Amino acids_ peptides and amines	peptides/nickel transport system PE	ABC-type peptide/nickel uptake system substrate-binding component DppA	dppA	363.032	500.536	431.784	137.503	31.8454	244.02	305.58	274.8	61.5602	22.4018	423.259	260.836	291.734	307.662	320.873	162.423	50.6191	247.875	259.425	253.65	11.5496	4.55338	123.31	251.005	187.157	127.695	68.2285
fig.6666666.52381.peg.911	SY28_RS04545	Transport and binding proteins	Amino acids_ peptides and amines	peptides/nickel transport system PE	ABC-type peptide/nickel uptake system substrate-binding component DppA	dppA	2734.38	3932.17	3333.27	1197.79	35.9343	1179.7	1381.4	1280.55	201.701	15.7511	2443.37	2485.08	2704.48	2683.58	2579.13	261.11	10.124	2907.21	2562.68	2734.95	344.534	12.5975	2820.41	2244.17	2532.29	576.247	22.756
fig.6666666.52381.peg.912	SY28_RS04550	Prosthetic groups_ cofactors_ and carriers	Iron sulfur clusters	iron-sulfur cluster assembly iscSUA-hscBA-fdx system	iron-sulfur cluster assembly protein IscA	IscA	427.628	503.399	465.514	75.7711	16.2769	511.936	671.912	591.924	159.977	27.0266	356.122	409.663	590.257	362.406	429.612	234.136	54.4993	428.238	611.17	519.704	182.932	35.1993	881.523	1047.51	964.514	165.982	17.2089
fig.6666666.52381.peg.913	SY28_RS04555	Intracellular trafficking_ assembly_ and processing	Peptidases		family M24 peptidase		72.1437	45.0926	58.6182	27.0511	46.1479	46.2134	39.6422	42.9278	6.57115	15.3074	49.0254	56.3961	86.2666	49.8905	60.3946	37.2412	61.6631	13.3984	76.4877	44.9431	63.0892	140.376	82.7418	87.2204	84.9811	4.47869	5.27022
fig.6666666.52381.peg.914	SY28_RS04560	Nucleic acid metabolism	Pyrimidine metabolism	pyrimidine (uridine-5'-phosphate) de novo biosynthesis	ribose-phosphate pyrophosphokinase PrsA	prsA	303.887	226.941	265.414	76.9456	28.9908	251.718	183.937	217.828	67.7812	31.1169	415.387	170.657	70.735	166.067	205.712	344.652	167.541	145.959	254.6	200.28	108.641	54.2446	367.223	267.451	317.337	99.772	31.4404
fig.6666666.52381.peg.915	SY28_RS04565	Regulatory functions	DNA interactions		LytR family transcriptional regulator		112.468	106.37	109.419	6.09768	5.57279	185.738	90.1248	137.931	95.6133	69.3195	119.418	82.4232	181.662	60.7627	111.067	120.9	108.853	117.491	93.156	105.324	24.3355	23.1054	94.0547	39.6583	66.8565	54.3964	81.3629
fig.6666666.52381.peg.916	SY28_RS04570	Unknown function	Enzymes of unknown specificity		metal dependent phosphohydrolase		188.349	142.752	165.551	45.5961	27.5421	110.893	118.377	114.635	7.48471	6.52917	62.7415	108.261	256.417	79.8107	126.808	193.676	152.732	68.588	110.123	89.3555	41.5349	46.4828	150.012	200.921	175.466	50.9086	29.0133
fig.6666666.52381.peg.917	SY28_RS04575	Carbohydrate metabolism	Glyoxylate and dicarboxylate metabolism	ethylmalonyl pathway	enoyl-CoA hydratase Crt	crt	167.823	191.882	179.852	24.0597	13.3775	122.907	196.804	159.856	73.897	46.2273	139.078	159.988	240.779	141.532	170.344	101.701	59.7032	95.0239	176.3	135.662	81.2765	59.911	166.265	107.221	136.743	59.0442	43.179
fig.6666666.52381.peg.918	SY28_RS04580	Nucleic acid metabolism	DNA replication_ recombination_ and repair		intein-containing DNA polymerase I		28.387	40.3249	34.3559	11.938	34.7478	37.8832	27.5729	32.728	10.3104	31.5032	29.2279	25.2166	67.1912	33.4616	38.7743	41.9746	108.254	35.9454	48.4504	42.1979	12.5049	29.634	34.9413	29.4661	32.2037	5.4752	17.0018
fig.6666666.52381.peg.919	SY28_RS04585	Unknown function	General		hypothetical protein		191.841	220.883	206.362	29.0423	14.0735	473.631	351.381	412.506	122.25	29.6358	543.19	624.855	517.989	718.607	601.16	200.618	33.3717	118.761	593.226	355.994	474.465	133.279	366.704	695.795	531.249	329.091	61.9467
fig.6666666.52381.peg.920	SY28_RS04590	Translation	Transfer RNA biogenesis	tRNA aminoacylation	nondiscriminating aspartyl-tRNA synthetase AspC1	aspC1	33.6186	46.79	40.2043	13.1714	32.7611	64.7092	29.6043	47.1568	35.1049	74.4429	65.9007	50.5391	4.98757	22.3545	35.9455	60.9132	169.46	36.0209	8.56801	22.2944	27.4528	123.138	55.6114	46.8973	51.2544	8.71416	17.0018
fig.6666666.52381.peg.921	SY28_RS04595	Nucleic acid metabolism	DNA replication_ recombination_ and repair	recFOR recombination pathway	ATP-dependent DNA helicase RecQ	recQ	96.201	125.27	110.735	29.0685	26.2505	64.1915	55.064	59.6278	9.12748	15.3074	68.0974	0	216.461	69.2991	88.4643	216.461	244.687	223.329	185.926	204.628	37.4035	18.2788	134.085	113.075	123.58	21.0108	17.0018
fig.6666666.52381.peg.922	SY28_RS04600	Unknown function	Enzymes of unknown specificity		fatty acid desaturase		386.869	310.653	348.761	76.2161	21.8534	317.091	383.594	350.342	66.5034	18.9824	439.888	297.661	232.065	118.496	272.027	321.392	118.147	523.309	423.89	473.6	99.4194	20.9923	371.207	220.969	296.088	150.238	50.7408
fig.6666666.52381.peg.923	SY28_RS04605	Transcription	Transcription factors	cold shock	CspA family cold shock protein		5855.73	3923.55	4889.64	1932.17	39.5157	6579.63	7854.2	7216.92	1274.57	17.6608	10707.2	7327.8	5708.36	7310.04	7763.34	4998.81	64.3899	8963.89	6026.47	7495.18	2937.42	39.1908	11742.2	9355.71	10549	2386.53	22.6233
fig.6666666.52381.peg.924	SY28_RS04610	Xenobiotics biodegradation and metabolism	Benzoate degradation	protocatechuate degradation to beta-ketoadipate	4-carboxymuconolactone decarboxylase PcaC	pcaC	131.826	72.2777	102.052	59.5486	58.3512	61.5741	0	30.787	61.5741	200	298.609	0	33.8995	37.9848	92.6233	298.609	322.391	81.6087	29.1175	55.3631	52.4913	94.8127	188.99	53.1252	121.057	135.865	112.231
fig.6666666.52381.peg.925	SY28_RS04615	Unknown function	Enzymes of unknown specificity		HAD superfamily hydrolase		162.906	161.561	162.233	1.34535	0.829267	134.278	142.61	138.444	8.33179	6.01816	162.799	187.274	157.094	144.962	163.032	42.3121	25.9532	244.707	285.742	265.225	41.0345	15.4716	194.622	251.015	222.819	56.3932	25.309
fig.6666666.52381.peg.927	SY28_RS04620	Nucleic acid metabolism	Purine metabolism	purine (inosine-5'-phosphate) biosynthesis from ribose-5-phosphate	adenylosuccinate lyase PurB	purB	60.2174	76.3495	68.2835	16.1321	23.6252	173.28	63.1905	118.235	110.09	93.1107	63.9388	98.0689	36.2931	43.378	60.4197	61.7758	102.244	58.2475	41.5646	49.9061	16.6828	33.4284	83.9313	65.7238	74.8276	18.2075	24.3326
fig.6666666.52381.peg.928	SY28_RS04635	Translation	Translation factors	translation initiation	translation initiation factor IF-3 InfC	infC	511.01	498.092	504.551	12.9184	2.56038	568.298	722.209	645.254	153.911	23.8528	482.302	554.814	644.871	1008.89	672.72	526.591	78.2778	380.789	627.06	503.924	246.271	48.8707	874.294	648.311	761.302	225.983	29.6838
fig.6666666.52381.peg.929	SY28_RS04640	Nucleic acid metabolism	DNA replication_ recombination_ and repair	Nucleotide excision repair	bifunctional DNA helicase II / ATP-dependent DNA helicase PcrA	pcrA	72.8692	61.2042	67.0367	11.665	17.401	94.6598	106.492	100.576	11.832	11.7642	118.528	106.049	113.627	201.033	134.809	94.9841	70.4582	100.779	51.3676	76.0734	49.4115	64.9524	137.067	90.5968	113.832	46.4702	40.8236
fig.6666666.52381.peg.930	SY28_RS04645	Unknown function	General		hypothetical protein		64.5891	29.5108	47.0499	35.0783	74.5556	35.915	32.8621	34.3886	3.05293	8.87774	0	70.1257	20.7616	0	22.7218	70.1257	308.627	33.3206	0	16.6603	33.3206	200	17.1475	0	8.57377	17.1475	200
fig.6666666.52381.peg.931	SY28_RS04650	Unknown function	General		hypothetical protein		21.8542	32.3519	27.1031	10.4978	38.7328	30.6233	30.0216	30.3225	0.601666	1.98423	0	42.7095	92.7277	18.8914	38.5822	92.7277	240.338	0	28.9626	14.4813	28.9626	200	31.3307	52.8426	42.0867	21.5119	51.1132
fig.6666666.52381.peg.932	SY28_RS04655	Unknown function	General		protein of unknown function DUF58		36.5715	30.0772	33.3244	6.49438	19.4884	32.0288	52.3325	42.1807	20.3037	48.1352	0	0	0	39.5169	9.87921	39.5169	400	0	30.2919	15.1459	30.2919	200	10.9229	36.8453	23.8841	25.9224	108.534
fig.6666666.52381.peg.933	SY28_RS04660	Unknown function	Enzymes of unknown specificity		group 1 glycosyl transferase		142.55	128.508	135.529	14.0413	10.3604	181.091	225.951	203.521	44.8601	22.042	69.8581	294.657	169.186	154.03	171.933	224.799	130.748	241.831	208.898	225.365	32.9335	14.6134	229.254	88.3795	158.817	140.874	88.7024
fig.6666666.52381.peg.934	SY28_RS04665	Glycan biosynthesis and metabolism	Polysaccharide and lipopolysaccharide metabolism		polysaccharide deacetylase		45.1028	25.5017	35.3023	19.6011	55.5235	73.3578	51.6324	62.4951	21.7254	34.7634	239.451	55.0902	35.3386	24.3676	88.5618	215.083	242.862	91.6174	65.377	78.4972	26.2404	33.4284	40.4129	39.7604	40.0866	0.652534	1.62781
fig.6666666.52381.peg.935	SY28_RS04670	Unknown function	Enzymes of unknown specificity		family 2 glycosyl transferase		115.735	49.4949	82.6149	66.2398	80.1791	213.143	180.186	196.665	32.9569	16.7579	235.943	135.708	178.569	120.053	167.568	115.89	69.1598	85.9765	168.717	127.347	82.7408	64.9727	320.78	139.921	230.35	180.858	78.5145
fig.6666666.52381.peg.936	SY28_RS04675	Carbohydrate metabolism	Citrate cycle (TCA cycle)	TCA cycle	aconitate hydratase AcnA	acnA	235.291	254.719	245.005	19.4287	7.92991	722.125	802.565	762.345	80.4394	10.5516	183.55	199.415	409.802	181.6	243.592	228.202	93.6823	211.801	198.867	205.334	12.9346	6.29929	217.995	239.471	228.733	21.4754	9.38883
fig.6666666.52381.peg.939	SY28_RS04685	Unknown function	General		VWA domain-containing protein		7.53869	22.3199	14.9293	14.7812	99.008	6.03636	3.45203	4.74419	2.58433	54.4736	0	14.7328	42.1644	0	14.2243	42.1644	296.425	28.0015	9.99077	18.9961	18.0108	94.8127	21.6153	3.03805	12.3267	18.5773	150.708
fig.6666666.52381.peg.940	SY28_RS04690	Intracellular trafficking_ assembly_ and processing	Peptidases		S8 family peptidase		22.3363	31.0873	26.7118	8.75107	32.7611	41.2732	62.9413	52.1072	21.6681	41.5837	14.5949	33.5782	13.255	44.5572	26.4963	31.3022	118.138	47.8646	68.3112	58.0879	20.4465	35.1993	53.3698	34.6207	43.9952	18.7491	42.6162
fig.6666666.52381.peg.941	SY28_RS04695	Cell structure_ growth_ and death	Cell division	chromosome partitioning proteins_ divisome	DNA segregation ATPase FtsK	ftsK	128.245	103.518	115.881	24.7269	21.3381	101.024	106.03	103.527	5.00614	4.83559	171.474	104.429	112.219	143.705	132.957	67.0452	50.4264	126.806	169.172	147.989	42.3656	28.6276	99.3046	64.6024	81.9535	34.7022	42.3438
fig.6666666.52381.peg.942	SY28_RS04700	Intracellular trafficking_ assembly_ and processing	Chaperone and folding catalysis	OMP chaperone system: SurA-Skp-DegP	outer membrane chaperone Skp	skp	1720.42	1525.01	1622.72	195.403	12.0417	1547.75	1486.69	1517.22	61.0627	4.02464	1762.77	2027.79	1381.46	1417.74	1647.44	646.334	39.2327	1585.14	1242.03	1413.58	343.108	24.2722	1871.42	1524.22	1697.82	347.201	20.4498
fig.6666666.52381.peg.943	SY28_RS04705	Intracellular trafficking_ assembly_ and processing	Chaperone and folding catalysis	OMP chaperone system: SurA-Skp-DegP	outer membrane chaperone Skp	skp	1231.74	1040.53	1136.14	191.205	16.8294	1219.44	1241.46	1230.45	22.0213	1.78969	1990.22	2289.44	1084.51	1822.81	1796.74	1204.93	67.062	1771.62	1419.46	1595.54	352.162	22.0716	2015.38	1820.97	1918.17	194.406	10.1349
fig.6666666.52381.peg.944	SY28_RS04710	Unknown function	General		hypothetical protein		225.643	278.36	252.002	52.7169	20.9193	90.3382	34.4413	62.3897	55.8969	89.5931	191.67	0	72.5309	357.596	155.449	357.596	230.04	34.9218	249.198	142.06	214.276	150.835	71.8862	15.1555	43.5209	56.7308	130.353
fig.6666666.52381.peg.945	SY28_RS04715	Amino acid metabolism	Phenylalanine_ tyrosine and tryptophan biosynthesis	phenylalanine biosynthesis from chorismate	prephenate dehydratase PheA2	pheA2	74.6167	82.8445	78.7306	8.22775	10.4505	67.2153	85.4191	76.3172	18.2038	23.8528	95.0736	36.4558	140.312	16.1252	71.9915	124.186	172.501	86.6109	24.7218	55.6663	61.8891	111.179	98.0582	15.035	56.5466	83.0232	146.822
fig.6666666.52381.peg.946	SY28_RS04720	Unknown function	Enzymes of unknown specificity		FemA-like protein		20.1855	49.8028	34.9941	29.6173	84.6351	40.4072	92.4309	66.419	52.0238	78.3266	28.5772	0	68.1286	29.0815	31.4468	68.1286	216.647	31.2402	0	15.6201	31.2402	200	32.1538	6.77885	19.4663	25.375	130.353
fig.6666666.52381.peg.948	SY28_RS04730	Signal transduction	General		predicted signal-transduction protein containing cAMP-binding and CBS domains		29.1357	31.4498	30.2927	2.31413	7.63923	67.4367	75.0457	71.2412	7.60906	10.6807	46.4044	0	24.5842	0	17.7471	46.4044	261.475	25.3643	24.1328	24.7485	1.23144	4.97583	91.3712	44.0306	67.7009	47.3406	69.9261
fig.6666666.52381.peg.949	SY28_RS04735	Unknown function	General		hypothetical protein		58.1746	65.7855	61.9801	7.61083	12.2795	94.6186	66.5966	80.6076	28.022	34.7634	123.54	0	140.248	94.2897	89.5193	140.248	156.668	33.7629	96.3711	65.067	62.6082	96.2211	191.127	131.873	161.5	59.2541	36.6899
fig.6666666.52381.peg.950	SY28_RS04740	Transport and binding proteins	Unknown substrate		SSS sodium solute transporter superfamily protein		304.516	291.136	297.826	13.3795	4.49238	367.652	348.601	358.126	19.0509	5.31961	129.334	278.96	212.897	148.068	192.315	149.626	77.8026	212.079	290.062	251.07	77.9832	31.0603	350.159	398.834	374.496	48.6744	12.9973
fig.6666666.52381.peg.951	SY28_RS04745	Transport and binding proteins	Unknown substrate		putative solute:sodium symporter small subunit		271.749	308.631	290.19	36.8825	12.7098	207.232	325.904	266.568	118.671	44.5182	0	0	287.011	0	71.7528	287.011	400	240.328	342.99	291.659	102.662	35.1993	185.517	104.298	144.908	81.2192	56.0489
fig.6666666.52381.peg.952	SY28_RS04750	Carbohydrate metabolism	Pyruvate metabolism	acetyl-CoA biosynthesis from acetate_ direct	acetate--CoA ligase Acs	acs	31.4199	33.0182	32.219	1.59832	4.9608	85.6086	95.9161	90.7624	10.3075	11.3566	29.6548	17.0566	92.58	15.089	38.5951	77.491	200.779	16.2091	75.1828	45.6959	58.9737	129.057	70.9032	87.9307	79.4169	17.0275	21.4406
fig.6666666.52381.peg.954	SY28_RS04755	Regulatory functions	DNA interactions	acetyl-CoA biosynthesis from acetate_ direct	bifunctional IclR family transcriptional regulator / acetate--CoA ligase		22.3935	18.4169	20.4052	3.97664	19.4884	39.8464	45.5741	42.7102	5.72771	13.4106	0	12.1565	17.9955	0	7.538	17.9955	238.73	23.105	37.0967	30.1008	13.9917	46.4828	38.6436	57.6562	48.1499	19.0126	39.4862
fig.6666666.52381.peg.955	SY28_RS04760	Carbohydrate metabolism	Pyruvate metabolism	acetyl-CoA biosynthesis from acetate_ direct	acetyl-CoA synthetase Acs	acs	352.281	328.802	340.542	23.4792	6.89467	103.319	525.204	314.261	421.884	134.246	514.974	416.28	742.628	276.194	487.519	466.434	95.675	289.089	895.733	592.411	606.644	102.403	829.989	759.36	794.674	70.6287	8.88775
fig.6666666.52381.peg.956	SY28_RS04765	Translation	Translation factors	translation release factor	peptide chain relase factor 2 PrfB	prfB	262.234	289.189	275.712	26.9551	9.77656	360.895	272.907	316.901	87.9882	27.7652	455.629	174.71	545.988	206.075	345.601	371.277	107.43	345.894	385.048	365.471	39.1538	10.7133	270.567	426.318	348.443	155.751	44.6991
fig.6666666.52381.peg.957	SY28_RS04770	Glycan biosynthesis and metabolism	Peptidoglycan metabolism	peptidoglycan biosynthesis	UDP-N-acetylglucosamine 1-carboxyvinyltransferase MurA	murA	110.16	103.239	106.7	6.92068	6.48613	335.905	199.427	267.666	136.478	50.9883	43.5229	250.332	46.9388	121.8	115.648	206.809	178.826	83.2625	93.3666	88.3146	10.104	11.4409	79.5763	77.4311	78.5037	2.14524	2.73266
fig.6666666.52381.peg.958	SY28_RS04775	Unknown function	General		hypothetical protein		214.653	165.501	190.077	49.1514	25.8587	228.273	122.864	175.568	105.409	60.0387	227.918	0	271.68	231.94	182.884	271.68	148.553	0	88.8974	44.4487	88.8974	200	256.443	216.259	236.351	40.1839	17.0018
fig.6666666.52381.peg.959	SY28_RS04780	Unknown function	Enzymes of unknown specificity		RNA methylase NOL1/NOP2/sun family protein		4.78786	15.7505	10.2692	10.9627	106.753	38.3373	5.481	21.9091	32.8563	149.966	0	46.7845	13.8511	20.6938	20.3324	46.7845	230.099	55.5748	15.863	35.7189	39.7118	111.179	45.7601	33.7659	39.763	11.9942	30.1642
fig.6666666.52381.peg.961	SY28_RS04795	Amino acid metabolism	Valine_ leucine and isoleucine metabolism	branched chain amino acid degradation	3-hydroxyisobutyrate dehydrogenase MmsB	mmsB	128.82	32.1043	80.4623	96.7159	120.2	74.2357	71.5004	72.8681	2.73533	3.75381	66.3182	76.2888	94.1093	134.977	92.9233	68.6586	73.8875	18.1245	51.7337	34.9291	33.6092	96.2211	37.3091	31.4629	34.386	5.84623	17.0018
fig.6666666.52381.peg.962	SY28_RS04800	Unknown function	General	aerotolerance operon	hypothetical protein		52.2762	85.986	69.1311	33.7098	48.7621	156.969	134.65	145.809	22.3197	15.3074	55.5069	63.852	107.124	84.7295	77.803	51.6168	66.343	60.6793	108.25	84.4646	47.5706	56.3202	156.135	118.502	137.318	37.6327	27.4055
fig.6666666.52381.peg.963	SY28_RS04805	Unknown function	Enzymes of unknown specificity	aerotolerance operon	MoxR-like ATPase in aerotolerance operon		84.3588	238.97	161.664	154.611	95.6371	134.47	157.376	145.923	22.906	15.6974	26.5399	30.53	0	67.5205	31.1476	67.5205	216.776	58.026	51.7583	54.8921	6.26773	11.4183	194.1	151.094	172.597	43.006	24.9171
fig.6666666.52381.peg.964	SY28_RS04810	Unknown function	General	aerotolerance operon	protein of unknown function DUF58		26.1122	53.6879	39.9	27.5757	69.1121	45.7373	119.57	82.6535	73.8325	89.3277	55.4517	127.577	0	42.3227	56.3379	127.577	226.45	30.3095	86.5139	58.4117	56.2044	96.2211	109.186	32.8845	71.0351	76.3012	107.413
fig.6666666.52381.peg.965	SY28_RS04820	Unknown function	General		hypothetical protein		24.699	37.5008	31.0999	12.8018	41.1635	38.0326	21.7498	29.8912	16.2828	54.4736	48.4161	0	14.6571	8.21174	17.8212	48.4161	271.676	26.4639	18.8843	22.6741	7.57959	33.4284	18.1585	26.798	22.4783	8.63947	38.4348
fig.6666666.52381.peg.967	SY28_RS04830	Unknown function	General		hypothetical protein		22.5643	6.18578	14.375	16.3785	113.937	7.52818	0	3.76409	7.52818	200	0	0	0	32.5087	8.12718	32.5087	400	0	99.679	49.8395	99.679	200	0	60.6219	30.3109	60.6219	200
fig.6666666.52381.peg.969	SY28_RS04840	Signal transduction	Quorum sensing	quorum-sensing_ autoinducer-2 system	S-ribosylhomocysteine lyase LuxS	luxS	242.474	271.426	256.95	28.9525	11.2678	310.106	262.156	286.131	47.9496	16.7579	343.278	526.518	207.843	407.558	371.299	318.675	85.827	218.905	178.524	198.714	40.3819	20.3216	112.654	162.859	137.756	50.2055	36.4451
fig.6666666.52381.peg.970	SY28_RS04845	Transport and binding proteins	Cations and iron carrying compounds		trk system potassium uptake protein TrkH	trkH	17.6832	25.4503	21.5668	7.76708	36.0141	28.761	30.3648	29.5629	1.60384	5.42517	0	43.1978	49.0254	19.1073	27.8326	49.0254	176.144	82.1027	58.5874	70.345	23.5153	33.4284	31.6889	26.7234	29.2061	4.96556	17.0018
fig.6666666.52381.peg.971	SY28_RS04850	Transport and binding proteins	Cations and iron carrying compounds		trk system potassium uptake protein TrkH	trkH	42.0825	27.3233	34.7029	14.7592	42.5302	70.9394	35.4973	53.2183	35.4422	66.5976	37.628	21.6426	36.3095	57.4379	38.2545	35.7953	93.5716	51.4179	29.3529	40.3854	22.065	54.636	37.0451	8.92579	22.9855	28.1194	122.335
fig.6666666.52381.peg.972	SY28_RS04855	Transport and binding proteins	Cations and iron carrying compounds	potassium homeostasis	trk system potassium uptake protein TrkA	trkA	135.211	46.5021	90.8568	88.7094	97.6365	100.884	157.6	129.242	56.716	43.8834	41.7651	192.177	125.646	85.0041	111.148	150.412	135.326	22.8285	65.1604	43.9944	42.332	96.2211	52.8662	34.6751	43.7706	18.1912	41.5602
fig.6666666.52381.peg.973	SY28_RS04860	Translation	Ribosomal proteins: synthesis and modification	ribosomal protein modification factors	ribosomal protein S12 methylthiotransferase RimO	rimO	136.157	86.4391	111.298	49.7175	44.6707	174.532	114.85	144.691	59.6822	41.248	121.744	70.0238	161.244	51.6218	101.158	109.623	108.367	155.27	158.284	156.777	3.01384	1.92237	62.7829	149.209	105.996	86.4257	81.537
fig.6666666.52381.peg.974	SY28_RS04865	Cell structure_ growth_ and death	Cell division	cytoskeletal proteins	cytoskeleton protein RodZ	rodZ	43.2957	124.625	83.9606	81.3297	96.8665	65.0018	189.994	127.498	124.992	98.0347	91.9428	105.766	48.7096	93.5651	84.9958	57.0563	67.1284	117.262	35.8615	76.5618	81.4007	106.32	155.175	79.9696	117.572	75.2052	63.9651
fig.6666666.52381.peg.975	SY28_RS04870	Nucleic acid metabolism	Pyrimidine metabolism		pseudouridine-5'-phosphate glycosidase PsuG	psuG	44.6181	45.8685	45.2433	1.25041	2.76375	74.4302	76.6163	75.5232	2.18604	2.89452	31.5837	72.6642	39.4407	32.141	43.9574	41.0805	93.4554	0	36.9568	18.4784	36.9568	200	106.61	67.4281	87.0188	39.1815	45.0264
fig.6666666.52381.peg.976	SY28_RS04875	Regulatory functions	Small molecule interactions		diguanylate cyclase		46.7242	54.6844	50.7043	7.96025	15.6993	26.9804	8.229	17.6047	18.7514	106.514	0	70.2407	88.3815	23.3018	45.481	88.3815	194.326	66.7505	17.8621	42.3063	48.8884	115.558	77.2905	36.2107	56.7506	41.0798	72.3865
fig.6666666.52381.peg.986	SY28_RS04920	Unknown function	General		membrane protein		103.294	43.5646	73.4293	59.7294	81.3427	625.622	673.104	649.363	47.4819	7.31207	0	0	28.0948	45.7899	18.4712	45.7899	247.899	24.5944	0	12.2972	24.5944	200	18.9853	21.3471	20.1662	2.36184	11.7119
fig.6666666.52381.peg.987	SY28_RS04925	Unknown function	General		hypothetical protein		57.0389	82.0924	69.5656	25.0535	36.0141	21.4088	0	10.7044	21.4088	200	0	0	27.502	0	6.87549	27.502	400	33.1038	70.8673	51.9855	37.7635	72.6424	17.0359	43.0994	30.0677	26.0634	86.6826
fig.6666666.52381.peg.988	SY28_RS04930	Signal transduction	Two-component systems		two-component signal transduction system histidine kinase		25.4402	41.845	33.6426	16.4048	48.7621	25.463	87.3694	56.4162	61.9064	109.732	43.2197	74.5764	39.252	0	39.262	74.5764	189.945	23.6236	33.715	28.6693	10.0914	35.1993	42.5503	97.3962	69.9732	54.8459	78.3812
fig.6666666.52381.peg.990	SY28_RS04940	Unknown function	General		hypothetical protein		17.0304	7.00307	12.0167	10.0273	83.4447	8.52284	77.9836	43.2532	69.4608	160.591	0	0	0	36.8039	9.20098	36.8039	400	118.608	0	59.3038	118.608	200	61.0381	34.3157	47.6769	26.7224	56.0489
fig.6666666.52381.peg.991	SY28_RS04945	Unknown function	General		hypothetical protein		50.8803	50.214	50.5471	0.666338	1.31825	20.3704	46.597	33.4837	26.2266	78.3266	86.4395	0	78.5041	131.947	74.2227	131.947	177.772	0	134.86	67.4299	134.86	200	97.2578	205.045	151.151	107.787	71.3105
fig.6666666.52381.peg.992	SY28_RS04950	Translation	Transfer RNA biogenesis	tRNA aminoacylation	leucyl-tRNA synthetase LeuS	leuS	238.977	272.685	255.831	33.7085	13.1761	133.997	154.691	144.344	20.6937	14.3364	148.793	134.485	137.546	167.642	147.117	33.1566	22.5376	162.658	145.089	153.873	17.5697	11.4183	194.321	133.618	163.97	60.7028	37.0207
fig.6666666.52381.peg.993	SY28_RS04955	Transport and binding proteins	Unknown substrate	NitT/TauT family transport system SN	ABC-type transport system substrate-binding component		605.564	520.163	562.863	85.4016	15.1727	885.59	1116.87	1001.23	231.284	23.0999	885.894	394.484	833.764	538.008	663.037	491.41	74.115	281.162	267.511	274.336	13.6505	4.97583	249.192	196.587	222.889	52.6054	23.6016
fig.6666666.52381.peg.994	SY28_RS04956	Unknown function	General		hypothetical protein		707.059	550.067	628.563	156.992	24.9763	1300.62	1400.08	1350.35	99.4531	7.36498	1704.42	373.46	635.763	1156.33	967.492	1330.96	137.568	931.621	1266.27	1098.95	334.651	30.452	1324.15	943.384	1133.77	380.765	33.5841
fig.6666666.52381.peg.995	SY28_RS04960	Transport and binding proteins	Unknown substrate	NitT/TauT family transport system SN	ABC-type transport system ATPase component		19.7344	39.6732	29.7038	19.9388	67.1255	13.168	25.1015	19.1348	11.9334	62.3652	0	0	52.8619	18.9544	17.9541	52.8619	294.429	40.7227	36.324	38.5234	4.3987	11.4183	10.4784	30.9277	20.703	20.4493	98.7742
fig.6666666.52381.peg.998	SY28_RS04975	Amino acid metabolism	Arginine and proline metabolism	proline biosynthesis	glutamate-5-semialdehyde dehydrogenase ProA	proA	60.3336	66.8785	63.606	6.54492	10.2898	76.141	60.0592	68.1001	16.0818	23.6149	44.565	102.53	144.188	102.041	98.3309	99.6228	101.314	60.8972	26.0733	43.4852	34.8239	80.0822	62.6781	63.428	63.0531	0.749844	1.18923
fig.6666666.52381.peg.999	SY28_RS04980	Amino acid metabolism	Arginine and proline metabolism	proline biosynthesis	glutamate 5-kinase ProB	proB	46.4165	54.8749	50.6457	8.45841	16.7011	49.3618	46.4942	47.928	2.86755	5.98304	147.855	85.0421	36.3679	12.5387	70.4509	135.316	192.072	40.4082	38.4464	39.4273	1.96183	4.97583	76.2483	35.0729	55.6606	41.1753	73.9757
fig.6666666.52381.peg.1000	SY28_RS04985	Unknown function	General		hypothetical protein		12.9404	0	6.47021	12.9404	200	12.952	0	6.47602	12.952	200	0	126.447	0	0	31.6118	126.447	400	60.082	0	30.041	60.082	200	30.9196	0	15.4598	30.9196	200
fig.6666666.52381.peg.1001	SY28_RS04990	Unknown function	General		hypothetical protein		25.7457	63.5213	44.6335	37.7756	84.6351	60.1272	98.2431	79.1851	38.1159	48.1352	0	0	66.2058	37.0922	25.8245	66.2058	256.368	39.8455	56.8665	48.356	17.021	35.1993	20.5054	0	10.2527	20.5054	200
fig.6666666.52381.peg.1002	SY28_RS04995	Amino acid metabolism	Valine_ leucine and isoleucine metabolism	isoleucine biosynthesis from threonine and pyruvate	threonine ammonia-lyase IlvA	ilvA	21.5768	5.91507	13.7459	15.6617	113.937	25.1955	32.934	29.0648	7.73847	26.6249	0	105.419	10.4035	31.086	36.7271	105.419	287.033	0	23.8292	11.9146	23.8292	200	8.59253	0	4.29626	8.59253	200
fig.6666666.52381.peg.1003	SY28_RS05000	Intracellular trafficking_ assembly_ and processing	Peptidases		M28 family peptidase		41.96	59.8152	50.8876	17.8551	35.0874	86.7951	83.26	85.0275	3.53518	4.15769	95.0466	82.0023	24.2778	48.3619	62.4222	70.7688	113.371	38.9638	9.26803	24.1159	29.6958	123.138	26.7356	39.4558	33.0957	12.7202	38.4348
fig.6666666.52381.peg.1004	SY28_RS05005	Unknown function	General		hypothetical protein		100.035	58.7649	79.4	41.2702	51.9776	128.732	163.596	146.164	34.8641	23.8528	0	0	137.809	0	34.4522	137.809	400	0	94.6951	47.3475	94.6951	200	170.73	115.182	142.956	55.5483	38.857
fig.6666666.52381.peg.1005	SY28_RS05010	Unknown function	General		hypothetical protein		0	32.634	16.317	32.634	200	33.0967	90.8501	61.9734	57.7534	93.1906	0	0	0	28.5841	7.14603	28.5841	400	122.824	0	61.4118	122.824	200	47.4059	39.9775	43.6917	7.42836	17.0018
fig.6666666.52381.peg.1007	SY28_RS05020	Transport and binding proteins	Unknown substrate		ABC-type transport system ATPase component		49.2538	21.6039	35.4288	27.6499	78.0435	36.1518	15.0358	25.5938	21.116	82.5044	27.8921	0	3.16644	28.3842	14.8607	28.3842	191.002	76.2279	21.7581	48.993	54.4698	111.179	0	52.9306	26.4653	52.9306	200
fig.6666666.52381.peg.1008	SY28_RS05025	Intracellular trafficking_ assembly_ and processing	Enzyme assembly	cytochrome c biogenesis system II	c-type cytochrome biogenesis protein CcdA	ccdA	77.3381	51.6785	64.5083	25.6595	39.7771	14.5139	22.1336	18.3237	7.61969	41.5837	123.176	0	37.2894	20.8916	45.3393	123.176	271.676	44.8848	16.0146	30.4497	28.8702	94.8127	46.1975	9.73962	27.9685	36.4579	130.353
fig.6666666.52381.peg.1010	SY28_RS05035	Fatty acid and lipid metabolism	Biosynthesis of unsaturated fatty acids	fatty acid biosynthesis_ elongation	3-oxoacyl-[acyl-carrier-protein] reductase FabG	fabG	4.18709	27.5484	15.8677	23.3613	147.225	8.3817	67.1056	37.7437	58.7239	155.586	0	0	84.7919	36.1944	30.2466	84.7919	280.335	38.8811	27.7451	33.3131	11.136	33.4284	10.0045	42.1843	26.0944	32.1798	123.32
fig.6666666.52381.peg.1011	SY28_RS05040	Unknown function	Enzymes of unknown specificity		GCN5 family N-acetyltransferase		76.4388	80.0097	78.2242	3.57093	4.56499	69.5521	143.19	106.371	73.6377	69.2272	59.0274	135.804	67.0106	150.172	103.004	91.145	88.4873	96.7918	46.0462	71.419	50.7455	71.0532	66.415	112.016	89.2154	45.6009	51.1132
fig.6666666.52381.peg.1012	SY28_RS05045	Intracellular trafficking_ assembly_ and processing	Peptidases		S41 family peptidase		202.861	234.417	218.639	31.5555	14.4327	326.411	388.029	357.22	61.618	17.2493	261.75	175.643	175.814	199.776	203.246	86.1066	42.3658	166.915	331.803	249.359	164.887	66.1245	288.373	243.186	265.78	45.1873	17.0018
fig.6666666.52381.peg.1013	SY28_RS05050	Intracellular trafficking_ assembly_ and processing	Peptidases		S41 family peptidase		240.371	288.754	264.563	48.3836	18.2882	189.225	296.812	243.019	107.587	44.271	206.475	131.954	315.137	256.811	227.594	183.183	80.4868	225.715	340.031	282.873	114.316	40.4125	303.301	282.985	293.143	20.3164	6.93053
fig.6666666.52381.peg.1014	SY28_RS05055	Fatty acid and lipid metabolism	Biosynthesis	fatty acid biosynthesis from acetyl-CoA	beta-ketoacyl-acyl-carrier-protein synthase II FabF	fabF	172.574	170.314	171.444	2.26006	1.31825	220.561	194.518	207.54	26.0431	12.5485	180.42	181.602	158.736	126.227	161.746	55.3745	34.2354	123.27	105.557	114.413	17.7133	15.4819	139.563	149.792	144.677	10.2292	7.07034
fig.6666666.52381.peg.1015	SY28_RS05060	Regulatory functions	DNA interactions		YebC/PmpR family transcriptional regulator		267.588	242.076	254.832	25.5113	10.011	236.581	173.585	205.083	62.9961	30.7174	265.183	305.052	266.642	212.034	262.228	93.0171	35.4719	372.721	251.193	311.957	121.528	38.9567	149.186	215.672	182.429	66.4865	36.4451
fig.6666666.52381.peg.1016	SY28_RS05065	Amino acid metabolism	Cysteine and methionine metabolism	cysteine biosynthesis	serine O-acetyltransferase CysE	cysE	95.9669	118.388	107.177	22.4207	20.9193	72.0398	13.7325	42.8861	58.3072	135.958	101.898	58.6087	190.87	181.467	133.211	132.261	99.2872	55.6965	119.233	87.4647	63.5364	72.6424	114.651	253.799	184.225	139.148	75.5317
fig.6666666.52381.peg.1017	SY28_RS05070	Translation	tRNA and rRNA base modification	queuosine (Q-tRNA) biosynthesis from preQ0	S-adenosylmethionine:tRNA ribosyltransferase-isomerase QueA	queA	19.4106	18.6243	19.0175	0.786328	4.13477	29.1421	14.8138	21.9779	14.3283	65.1938	0	0	21.8378	83.8955	26.4333	83.8955	317.385	0	21.4369	10.7184	21.4369	200	15.4598	13.0373	14.2485	2.4225	17.0018
fig.6666666.52381.peg.1018	SY28_RS05075	Unknown function	General		hypothetical protein		102.359	154.334	128.347	51.9749	40.4957	62.6089	52.079	57.344	10.5299	18.3627	96.6088	166.7	202.898	196.627	165.709	106.29	64.1424	158.417	75.3629	116.89	83.0541	71.0532	67.9375	57.2919	62.6147	10.6456	17.0018
fig.6666666.52381.peg.1019	SY28_RS05080	Unknown function	General		hypothetical protein		124.033	164.781	144.407	40.7478	28.2174	71.6215	120.145	95.883	48.523	50.6065	202.612	46.6148	225.414	61.8562	134.124	178.8	133.309	199.343	94.8325	147.088	104.511	71.0532	296.361	144.186	220.274	152.175	69.0847
fig.6666666.52381.peg.1020	SY28_RS05085	Unknown function	General		TPR repeat domain protein		29.1468	53.4736	41.3102	24.3268	58.8881	17.9526	20.5332	19.2429	2.58059	13.4106	19.045	0	90.8071	38.7621	37.1536	90.8071	244.41	52.0492	29.7133	40.8813	22.3359	54.636	10.7143	27.1062	18.9102	16.3919	86.6826
fig.6666666.52381.peg.1021	SY28_RS05090	Unknown function	General		hypothetical protein		74.2329	33.917	54.0749	40.3159	74.5556	53.6607	47.2109	50.4358	6.44982	12.7882	70.0626	0	210.777	142.598	105.859	210.777	199.11	38.2957	13.6637	25.9797	24.632	94.8127	39.4157	108.028	73.7218	68.6122	93.0691
fig.6666666.52381.peg.1022	SY28_RS05091	Translation	Ribosomal proteins: synthesis and modification	ribosome large subunit	LSU ribosomal protein L32 RpmF	rpmF	1927.38	551.959	1239.67	1375.42	110.951	1687.97	866.802	1277.39	821.166	64.2849	1754.13	2186.01	1709.26	966.922	1654.08	1219.09	73.702	1917.59	798.215	1357.9	1119.38	82.4342	1726.96	1109.6	1418.28	617.361	43.5288
fig.6666666.52381.peg.1023	SY28_RS05095	Fatty acid and lipid metabolism	Biosynthesis	fatty acid biosynthesis_ initiation	3-oxoacyl-[acyl-carrier-protein] synthase III FabH	fabH	117.749	96.8388	107.294	20.9098	19.4884	168.363	177.159	172.761	8.79616	5.09151	85.7317	98.621	152.478	116.326	113.289	66.7466	58.917	187.441	234.072	210.757	46.6312	22.1256	209	122.019	165.51	86.9805	52.5531
fig.6666666.52381.peg.1024	SY28_RS05100	Fatty acid and lipid metabolism	Biosynthesis	fatty acid biosynthesis_ initiation	malonyl CoA-acyl carrier protein transacylase FabD	fabD	135.762	120.468	128.115	15.2939	11.9376	118.004	122.697	120.351	4.69279	3.89926	91.0433	104.731	0	92.6498	72.1061	104.731	145.246	182.466	177.553	180.01	4.91319	2.7294	76.8284	129.579	103.204	52.7508	51.1132
fig.6666666.52381.peg.1025	SY28_RS05105	Fatty acid and lipid metabolism	Biosynthesis of unsaturated fatty acids	fatty acid biosynthesis_ elongation	3-oxoacyl-[acyl-carrier-protein] reductase FabG	fabG	89.1959	77.0243	83.1101	12.1716	14.6451	116.059	112.32	114.189	3.73894	3.27434	37.8832	87.1576	21.5034	77.1034	55.9119	65.6542	117.424	124.24	88.6562	106.448	35.584	33.4284	138.53	98.8498	118.69	39.6799	33.4316
fig.6666666.52381.peg.1026	SY28_RS05110	Fatty acid and lipid metabolism	Biosynthesis		acyl carrier protein AcpP	acpP	1015.68	1067.35	1041.52	51.6677	4.9608	931.879	1227.32	1079.6	295.442	27.3659	838.797	1516.28	1686.83	1524.28	1391.55	848.03	60.9415	654.971	1776.04	1215.51	1121.07	92.2307	1449.37	1904.45	1676.91	455.079	27.1379
fig.6666666.52381.peg.1027	SY28_RS05115	Transcription	Transcription factors	cold shock	CspA family cold shock protein		1172.85	809.765	991.306	363.082	36.6267	318.837	497.274	408.056	178.438	43.7288	491.982	282.974	404.927	500.663	420.136	217.689	51.8138	336.142	767.573	551.857	431.431	78.178	380.57	350.111	365.34	30.4582	8.33694
fig.6666666.52381.peg.1028	SY28_RS05120	Transport and binding proteins	Amino acids_ peptides and amines	polar amino acid transport system PA	ABC-type polar amino acid uptake system substrate-binding component		231.138	370.52	300.829	139.382	46.3324	105.87	170.421	138.145	64.5506	46.7265	99.833	229.685	170.002	135.459	158.745	129.852	81.799	127.325	207.675	167.5	80.3494	47.9698	112.328	213.134	162.731	100.806	61.9467
fig.6666666.52381.peg.1030	SY28_RS05130	Defense and invasion systems	General		GTP-binding protein LepA	lepA	80.3903	64.612	72.5011	15.7783	21.7629	67.6616	66.9298	67.2957	0.731783	1.08741	108.638	89.2651	128.616	110.555	109.269	39.3513	36.0134	144.21	54.4799	99.3451	89.7303	90.3218	109.138	132.532	120.835	23.3944	19.3606
fig.6666666.52381.peg.1031	SY28_RS05135	Cell motility and adherance	Surface structures and assembly platforms		pilin protein		12.0105	9.87766	10.9441	2.13282	19.4884	4.00708	0	2.00354	4.00708	200	0	39.1201	23.164	0	15.571	39.1201	251.237	55.7643	0	27.8822	55.7643	200	19.1317	48.4015	33.7666	29.2698	86.6826
fig.6666666.52381.peg.1034	SY28_RS05150	Unknown function	General		hypothetical protein		39.4866	37.6705	38.5786	1.81611	4.70756	31.6176	72.325	51.9713	40.7074	78.3266	13.4166	0	6.09246	27.3067	11.7039	27.3067	233.312	44.0005	47.0973	45.5489	3.09679	6.79883	45.2873	0	22.6436	45.2873	200
fig.6666666.52381.peg.1035	SY28_RS05155	Signal transduction	Two-component systems		two component signal transduction system LuxR family response regulator		22.5128	0	11.2564	22.5128	200	16.8997	0	8.44987	16.8997	200	0	0	0	48.6517	12.1629	48.6517	400	26.1316	37.2943	31.7129	11.1627	35.1993	67.2395	0	33.6197	67.2395	200
fig.6666666.52381.peg.1043	SY28_RS05205	Transport and binding proteins	Cations and iron carrying compounds		potassium transporter	cvrA	0	19.6993	9.84966	19.6993	200	10.6553	6.09346	8.37436	4.56182	54.4736	0	0	17.9654	0	4.49134	17.9654	400	74.1417	17.6355	45.8886	56.5062	123.138	50.8733	0	25.4367	50.8733	200
fig.6666666.52381.peg.1044	SY28_RS05210	Unknown function	Enzymes of unknown specificity		2-hydroxyhepta-2_4-diene-1_7-dioate isomerase		144.012	114.955	129.484	29.0572	22.4408	80.5496	126.07	103.31	45.5206	44.0621	143.917	165.554	49.0145	146.457	126.236	116.54	92.3194	137.662	182.434	160.048	44.7723	27.9743	101.206	93.8819	97.5438	7.32395	7.50837
fig.6666666.52381.peg.1045	SY28_RS05220	Translation	Ribosomal proteins: synthesis and modification	ribosome small subunit	SSU ribosomal protein S6 RpsF	rpsF	4584.87	3538.25	4061.56	1046.62	25.769	5238.56	3618.91	4428.74	1619.65	36.5713	3912.35	3375.41	3977.14	4886.25	4037.79	1510.83	37.4173	7776.22	4820.7	6298.46	2955.52	46.9244	4301.96	3079.46	3690.71	1222.5	33.1238
fig.6666666.52381.peg.1046	SY28_RS05225	Nucleic acid metabolism	DNA replication_ recombination_ and repair	DNA replication initiation factors	single-strand DNA-binding protein Ssb	ssb	3101.41	2443.58	2772.49	657.839	23.7273	2630.27	1996.54	2313.41	633.733	27.3939	2614.35	2043.49	2412.4	2728.7	2449.74	685.208	27.9707	3572.46	2144	2858.23	1428.47	49.9773	2611.57	1932.02	2271.8	679.55	29.9124
fig.6666666.52381.peg.1047	SY28_RS05230	Translation	Ribosomal proteins: synthesis and modification	ribosome small subunit	SSU ribosomal protein S18 RpsR	rpsR	1346.16	894.911	1120.53	451.246	40.2706	1167.72	950.309	1059.01	217.407	20.5292	1429.35	986.547	1070.96	1454.57	1235.36	468.024	37.8858	1875.05	1003.51	1439.28	871.542	60.554	1072.16	1017.17	1044.67	54.985	5.2634
fig.6666666.52381.peg.1048	SY28_RS05235	Translation	Ribosomal proteins: synthesis and modification	ribosome large subunit	LSU ribosomal protien L9 RplI	rplI	2188.8	1697.77	1943.29	491.036	25.2683	1619.26	988.864	1304.06	630.4	48.3412	2736.03	1788.28	1369.49	1771.83	1916.41	1366.54	71.3071	1801.39	1091.42	1446.4	709.971	49.0852	1626.69	1504.54	1565.61	122.143	7.80162
fig.6666666.52381.peg.1049	SY28_RS05240	Prosthetic groups_ cofactors_ and carriers	Sulfur relay system		molybdenum cofactor biosysynthesis protein		15.4555	8.47393	11.9647	6.98156	58.3512	25.7823	11.7953	18.7888	13.9869	74.4429	0	100.682	0	66.8008	41.8707	100.682	240.459	0	17.0689	8.53443	17.0689	200	36.929	51.9039	44.4165	14.9749	33.7147
fig.6666666.52381.peg.1051	SY28_RS05245	Unknown function	General		hypothetical protein		50.6972	55.5925	53.1448	4.89531	9.21126	16.9142	0	8.45711	16.9142	200	0	82.5645	130.369	0	53.2334	130.369	244.901	39.2309	55.9894	47.6102	16.7585	35.1993	40.3783	34.0511	37.2147	6.32716	17.0018
fig.6666666.52381.peg.1052	SY28_RS05250	Prosthetic groups_ cofactors_ and carriers	Biotin and lipoate metabolism	lipoic acid metabolism	lipoate synthase LipA	lipA	134.984	160.97	147.977	25.9857	17.5606	131.728	115.895	123.811	15.8332	12.7882	28.6652	131.9	52.0674	247.954	115.147	219.289	190.443	156.682	122.987	139.835	33.6951	24.0964	153.201	88.3965	120.799	64.8046	53.6467
fig.6666666.52381.peg.1053	SY28_RS05255	Prosthetic groups_ cofactors_ and carriers	Biotin and lipoate metabolism	lipoic acid metabolism	lipoate-protein ligase LipB	lipB	61.2167	65.8369	63.5268	4.62015	7.27276	42.4188	32.3442	37.3815	10.0746	26.9508	79.9999	46.0137	86.2786	40.7058	63.2495	45.5728	72.0525	87.4546	234.024	160.74	146.57	91.1847	123.767	246.7	185.233	122.933	66.3665
fig.6666666.52381.peg.1054	SY28_RS05260	Prosthetic groups_ cofactors_ and carriers	Porphyrin and chlorophyll metabolism		cobalamin biosynthesis protein CobW		13.9718	51.7081	32.84	37.7363	114.91	52.4413	31.989	42.2151	20.4522	48.4476	59.341	34.1313	63.9983	60.3881	54.4647	29.867	54.8374	64.8707	0	32.4354	64.8707	200	50.0759	119.649	84.8626	69.5734	81.9836
fig.6666666.52381.peg.1055	SY28_RS05265	Carbohydrate metabolism	Galactose metabolism		UDP-glucose 4-epimerase		68.1216	92.4405	80.2811	24.3189	30.2922	47.7279	70.1853	58.9566	22.4574	38.0914	57.8652	133.13	98.5368	103.051	98.1457	75.2646	76.6867	15.8143	78.9944	47.4043	63.18	133.279	32.5537	144.126	88.3399	111.572	126.299
fig.6666666.52381.peg.1056	SY28_RS05270	Amino acid metabolism	Glycine_ serine_ and threoine metabolism		glycine C-acetyltransferase Kbl	kbl	40.3132	50.8367	45.5749	10.5235	23.0906	72.6288	67.6857	70.1572	4.9431	7.04575	22.8291	52.5226	33.6916	46.4638	38.8768	29.6935	76.3786	24.9564	62.33	43.6432	37.3736	85.6344	12.8431	48.7379	30.7905	35.8948	116.577
fig.6666666.52381.peg.1058	SY28_RS05280	Intracellular trafficking_ assembly_ and processing	Protein modification and repair	lipoprotein system lgt/lsp/lnt	phosphatidylglycerol:prolipoprotein diacylglycerol transferase Lgt	lgt	36.319	56.7519	46.5355	20.433	43.9084	36.3516	16.6308	26.4912	19.7208	74.4429	30.8508	35.489	17.5116	109.883	48.4336	92.3714	190.718	0	36.0992	18.0496	36.0992	200	60.7459	7.31816	34.032	53.4277	156.992
fig.6666666.52381.peg.1059	SY28_RS05285	Carbohydrate metabolism	Amino sugar and nucleotide sugar metabolism	UDP-N-acetylglucosamine biosynthesis from fructose-6-phosphate	bifunctional glucosamine-1-phosphate N-acetyltransferase / UDP-N-acetylglucosamine diphosphorylase GlmU	glmU	48.0888	27.6844	37.8866	20.4044	53.8564	26.4725	27.5253	26.9989	1.05276	3.89926	20.4243	46.9899	23.1866	20.7847	27.8463	26.5656	95.4008	22.3275	47.7978	35.0626	25.4703	72.6424	5.74511	58.1385	31.9418	52.3933	164.028
fig.6666666.52381.peg.1061	SY28_RS05295	Unknown function	General		PSP1 domain-containing protein		71.7288	86.7518	79.2403	15.023	18.9587	80.2394	57.9621	69.1008	22.2773	32.2388	71.6815	41.2292	56.9633	109.42	69.8234	68.1903	97.6612	19.5903	55.9175	37.7539	36.3272	96.2211	20.1632	8.50185	14.3325	11.6614	81.3629
fig.6666666.52381.peg.1063	SY28_RS05305	Unknown function	Enzymes of unknown specificity		phosphatase		98.5632	102.206	100.385	3.6433	3.62934	81.4948	9.8115	45.6531	71.6833	157.017	182.008	41.8743	123.974	111.131	114.747	140.133	122.124	59.6904	42.5943	51.1423	17.0961	33.4284	30.718	43.1743	36.9462	12.4563	33.7147
fig.6666666.52381.peg.1064	SY28_RS05310	Unknown function	General		hypothetical protein		59.5807	36.7502	48.1655	22.8304	47.4	39.7561	56.8385	48.2973	17.0824	35.3693	0	0	67.0308	0	16.7577	67.0308	400	0	16.4501	8.22503	16.4501	200	11.8634	30.0133	20.9384	18.1499	86.6826
fig.6666666.52381.peg.1065	SY28_RS05315	Unknown function	General		hypothetical protein		235.9	77.6034	156.751	158.296	100.985	188.889	252.048	220.468	63.1586	28.6475	133.588	153.673	303.311	67.9728	164.636	235.338	142.944	219.055	52.105	135.58	166.95	123.138	300.615	63.3774	181.996	237.238	130.353
fig.6666666.52381.peg.1066	SY28_RS05320	Transport and binding proteins	Unknown substrate	type II toxins: membrane damaging toxins_ pore forming	Hly III family permease		195.408	201.915	198.662	6.50645	3.27515	280.838	550.64	415.739	269.802	64.8971	383.048	146.879	130.456	259.871	230.064	252.592	109.792	442.006	249.008	345.507	192.998	55.8594	359.157	272.59	315.874	86.5667	27.4055
fig.6666666.52381.peg.1068	SY28_RS05330	Translation	Transfer RNA biogenesis	tRNA aminoacylation	glutaminyl-tRNA synthetase GlnS	glnS	124.213	96.5423	110.378	27.6707	25.0691	132.522	143.758	138.14	11.2364	8.13405	127.541	160.054	130.312	100.294	129.55	59.7606	46.1293	101.401	117.582	109.492	16.1815	14.7787	114.151	96.2636	105.207	17.8871	17.0018
fig.6666666.52381.peg.1072	SY28_RS05350	Transport and binding proteins	Carbohydrates_ organic alcohols_ and acids	D-xylose uptake system XylFGH	ABC-type D-xylose uptake system substrate-binding component XylF	xylF	259.907	331.055	295.481	71.1489	24.079	498.072	471.699	484.886	26.373	5.43902	188.466	30.9716	235.351	95.896	137.671	204.38	148.455	220.745	210.028	215.386	10.7173	4.97583	143.894	191.599	167.746	47.7052	28.4389
fig.6666666.52381.peg.1073	SY28_RS05355	Unknown function	General		ASPIC/UnbV domain-containing protein		6.20554	17.0119	11.6087	10.8063	93.0881	16.5629	47.3595	31.9612	30.7965	96.3559	17.5708	0	0	17.8808	8.8629	17.8808	201.749	19.2081	13.7067	16.4574	5.50145	33.4284	24.7123	4.16799	14.4401	20.5443	142.272
fig.6666666.52381.peg.1074	SY28_RS05360	Unknown function	Enzymes of unknown specificity		phosphoesterase PA-phosphatase-like protein		92.282	44.6438	68.4629	47.6381	69.5824	57.0488	43.4995	50.2742	13.5493	26.9508	138.332	79.5646	31.4081	46.9242	74.0572	106.924	144.38	37.8055	53.9551	45.8803	16.1496	35.1993	45.3964	21.8759	33.6362	23.5204	69.9261
fig.6666666.52381.peg.1075	SY28_RS05365	Unknown function	Enzymes of unknown specificity		oxidoreductase		53.7276	36.389	45.0583	17.3386	38.4804	56.9391	36.1799	46.5595	20.7592	44.5864	26.8461	92.6468	15.2385	68.2996	50.7577	77.4084	152.506	29.3478	83.7687	56.5582	54.421	96.2211	30.206	19.1046	24.6553	11.1014	45.0264
fig.6666666.52381.peg.1076	SY28_RS05370	Unknown function	General		DUF336 domain protein of unknown function		33.4712	33.0328	33.252	0.438345	1.31825	26.8009	15.3267	21.0638	11.4742	54.4736	170.59	130.825	38.7324	0	85.037	170.59	200.607	0	88.7164	44.3582	88.7164	200	47.9852	53.9547	50.9699	5.96954	11.7119
fig.6666666.52381.peg.1077	SY28_RS05375	Defense and invasion systems	Anti-microbial compounds		isopenicillin-N epimerase CefD	cefD	27.5052	62.2072	44.8562	34.702	77.3629	55.0597	86.5895	70.8246	31.5299	44.5182	87.6149	33.5958	53.0477	0	43.5646	87.6149	201.115	15.9632	11.3911	13.6772	4.57207	33.4284	82.1503	83.1331	82.6417	0.982798	1.18923
fig.6666666.52381.peg.1078	SY28_RS05390	Transport and binding proteins	Anions		CIC family chloride channel		20.8856	4.29418	12.5899	16.5914	131.784	31.3565	23.9092	27.6328	7.44727	26.9508	0	25.5104	12.5878	11.2838	12.3455	25.5104	206.637	24.2428	103.796	64.0194	79.5533	124.264	37.4277	21.0419	29.2348	16.3858	56.0489
fig.6666666.52381.peg.1079	SY28_RS05395	Unknown function	Enzymes of unknown specificity		amidohydrolase		20.7467	29.25	24.9983	8.50329	34.0154	17.7988	61.0719	39.4354	43.2731	109.732	0	0	51.4453	25.62	19.2663	51.4453	267.022	41.2827	0	20.6413	41.2827	200	35.4083	11.944	23.6762	23.4644	99.1054
fig.6666666.52381.peg.1080	SY28_RS05400	Unknown function	Enzymes of unknown specificity		chorismate synthase		20.6202	64.4423	42.5313	43.8221	103.035	33.022	56.6531	44.8375	23.6311	52.7038	0	161.192	0	89.1236	62.579	161.192	257.582	57.4435	27.3273	42.3854	30.1162	71.0532	49.2696	58.1688	53.7192	8.89927	16.5663
fig.6666666.52381.peg.1081	SY28_RS05405	Prosthetic groups_ cofactors_ and carriers	Ubiquinone and other terpenoid-quinone biosynthesis	menaquinone biosynthesis via SEPHCHC	O-succinylbenzoate synthase MenC	menC	103.175	101.824	102.5	1.3512	1.31825	79.6637	128.236	103.95	48.5721	46.7265	75.1209	28.805	162.033	50.9643	79.2309	133.228	168.152	41.0605	68.3673	54.7139	27.3068	49.9083	91.5663	136.617	114.091	45.0504	39.4862
fig.6666666.52381.peg.1082	SY28_RS05410	Unknown function	Enzymes of unknown specificity		PLP-dependent carboxylase		27.6983	24.678	26.1881	3.02037	11.5333	30.0334	21.1388	25.5861	8.89461	34.7634	39.2134	0	22.2584	39.9054	25.3443	39.9054	157.453	64.3013	45.8846	55.0929	18.4167	33.4284	11.0303	13.9528	12.4916	2.92252	23.396
fig.6666666.52381.peg.1084	SY28_RS05420	Transport and binding proteins	Cations and iron carrying compounds		potassium transporter KefC		24.9162	30.7374	27.8268	5.82118	20.9193	14.5475	14.2617	14.4046	0.28582	1.98423	0	20.2891	0	44.8715	16.2901	44.8715	275.452	9.64045	27.5172	18.5788	17.8768	96.2211	14.8836	33.4703	24.177	18.5867	76.8779
fig.6666666.52381.peg.1085	SY28_RS05430	Unknown function	General		hypothetical protein		73.7701	87.6344	80.7023	13.8643	17.1796	123.06	131.366	127.213	8.30598	6.52917	69.6258	240.281	55.3297	35.4272	100.166	204.854	204.514	76.1139	81.4708	78.7924	5.35696	6.79883	19.585	66.0642	42.8246	46.4793	108.534
fig.6666666.52381.peg.1087	SY28_RS05445	Unknown function	General		domain-containing protein		17.9891	35.9297	26.9594	17.9406	66.5468	29.58	52.9545	41.2673	23.3744	56.6416	0	50.2229	19.8255	33.3221	25.8426	50.2229	194.341	47.7274	51.0865	49.4069	3.35909	6.79883	76.755	49.1931	62.974	27.5619	43.7672
fig.6666666.52381.peg.1088	SY28_RS05450	Carbohydrate metabolism	Citrate cycle (TCA cycle)	TCA cycle	succinyl-CoA synthetase beta subunit SucC	sucC	1021.36	811.431	916.395	209.928	22.908	822.454	953.926	888.19	131.472	14.8023	442.394	367.543	862.154	862.883	633.743	495.341	78.1611	523.919	671.035	597.477	147.115	24.6228	428.628	472.234	450.431	43.6062	9.68099
fig.6666666.52381.peg.1089	SY28_RS05455	Carbohydrate metabolism	Citrate cycle (TCA cycle)	TCA cycle	succinyl-CoA synthetase alpha subunit SucD	sucD	501.323	387.498	444.41	113.825	25.6126	464.045	353.833	408.939	110.212	26.9508	288.165	184.16	403.47	244.375	280.042	219.31	78.313	367.52	212.304	289.912	155.216	53.5391	369.262	417.731	393.497	48.4693	12.3176
fig.6666666.52381.peg.1091	SY28_RS05460	Intracellular trafficking_ assembly_ and processing	Peptidases		M50 family peptidase		15.1005	24.8378	19.9692	9.73738	48.7621	35.266	11.5244	23.3952	23.7416	101.481	42.7564	0	82.5164	0	31.3182	82.5164	263.477	0	66.7071	33.3536	66.7071	200	12.0269	30.427	21.2269	18.4001	86.6826
fig.6666666.52381.peg.1092	SY28_RS05465	Intracellular trafficking_ assembly_ and processing	Peptidases		M50 family peptidase		26.2529	43.1819	34.7174	16.9289	48.7621	47.2977	24.0429	35.6703	23.2548	65.1938	44.6006	51.306	45.5694	22.6938	41.0424	28.6122	69.7138	48.7567	139.169	93.9626	90.4119	96.2211	62.7282	21.1595	41.9439	41.5687	99.1054
fig.6666666.52381.peg.1093	SY28_RS05470	Intracellular trafficking_ assembly_ and processing	Peptidases		M23 family peptidase		397.151	294.937	346.044	102.214	29.5377	516.166	529.29	522.728	13.1242	2.51071	553.867	231.687	331.536	397.111	378.55	322.181	85.1091	385.305	392.784	389.045	7.47889	1.92237	474.472	328.46	401.466	146.012	36.3698
fig.6666666.52381.peg.1094	SY28_RS05475	Transcription	Transcription factors	Rho-dependent termination	transcription termination factor Rho	rho	539.671	297.23	418.451	242.442	57.9379	559.709	329.866	444.787	229.843	51.6747	746.745	357.922	386.192	274.416	441.319	472.329	107.027	646.261	388.348	517.305	257.913	49.857	303.407	216.5	259.954	86.9067	33.4316
fig.6666666.52381.peg.1095	SY28_RS05480	Carbohydrate metabolism	Pentose phosphate pathway	pentose phosphate cycle_ non-oxidative phase	transaldolase TalA	talA	702.884	370.128	536.506	332.756	62.0227	738.943	509.413	624.178	229.53	36.7732	386.584	741.175	687.56	524.541	584.965	354.591	60.6175	915.65	485.859	700.754	429.791	61.3327	459.132	723.429	591.28	264.297	44.6991
fig.6666666.52381.peg.1096	SY28_RS05485	Translation	Transfer RNA biogenesis	tRNA aminoacylation	isoleucyl-tRNA synthetase IleS	ileS	137.245	104.634	120.94	32.6109	26.9646	112.301	130.737	121.519	18.4363	15.1715	161.682	117.467	87.9103	82.2676	112.332	79.4146	70.6964	139.538	102.892	121.215	36.6465	30.2326	181.918	133.226	157.572	48.6917	30.9013
fig.6666666.52381.peg.1097	SY28_RS05490	Unknown function	General		hypothetical protein		50.709	87.1995	68.9543	36.4905	52.9198	50.7545	10.5546	30.6546	40.1999	131.139	39.1584	45.0457	35.5636	19.9247	34.9231	25.121	71.9323	21.4037	106.914	64.1588	85.5101	133.279	33.0445	111.466	72.2552	78.4215	108.534
fig.6666666.52381.peg.1098	SY28_RS05495	Intracellular trafficking_ assembly_ and processing	Peptidases		Xaa-Pro aminopeptidase PepP	pepP	126.054	134.77	130.412	8.71613	6.68351	104.088	144.303	124.196	40.2152	32.3805	187.382	61.5869	139.791	95.3444	121.026	125.795	103.941	102.422	73.0868	87.7543	29.3349	33.4284	112.947	209.546	161.247	96.5996	59.908
fig.6666666.52381.peg.1100	SY28_RS05505	Nucleic acid metabolism	DNA replication_ recombination_ and repair	Base excision repair	deoxyribonuclease IV Nfo	nfo	37.8284	34.5676	36.198	3.26081	9.00828	50.4831	28.8699	39.6765	21.6132	54.4736	0	164.284	44.5852	54.4999	65.8423	164.284	249.512	19.5151	55.703	37.6091	36.1879	96.2211	0	16.9385	8.46923	16.9385	200
fig.6666666.52381.peg.1102	SY28_RS05515	Intracellular trafficking_ assembly_ and processing	Chaperone and folding catalysis	heat shock proteins	HSP20 family protein		46.0776	75.7902	60.9339	29.7127	48.7621	69.1784	123.079	96.1288	53.9009	56.0715	130.467	0	37.0281	165.962	83.3642	165.962	199.08	0	76.3313	38.1657	76.3313	200	0	61.8966	30.9483	61.8966	200
fig.6666666.52381.peg.1103	SY28_RS05520	Nucleic acid metabolism	Pyrimidine metabolism		thimidine kinase Tdk	tdk	83.5139	68.6835	76.0987	14.8304	19.4884	95.53	54.631	75.0805	40.899	54.4736	101.343	233.158	138.059	128.914	150.368	131.816	87.6617	110.786	19.7639	65.2752	91.0225	139.444	99.7731	84.139	91.9561	15.6342	17.0018
fig.6666666.52381.peg.1104	SY28_RS05525	Translation	Ribosomal proteins: synthesis and modification	ribosome large subunit	LSU ribosomal protein L31 RpmE	rpmE	2331.21	1226.56	1778.88	1104.66	62.0984	2347.8	1591.28	1969.54	756.52	38.411	2213.92	2263.79	3406.97	2252.98	2534.42	1193.06	47.0742	2084.08	2110.82	2097.45	26.7459	1.27516	2214.22	2655.01	2434.62	440.788	18.105
fig.6666666.52381.peg.1105	SY28_RS05530	Amino acid metabolism	Phenylalanine_ tyrosine and tryptophan biosynthesis	phenylalanine and tyrosine biosynthesis from chorismate	chorismate mutatase II AroH	aroH	53.5902	51.4193	52.5048	2.17095	4.13477	89.3972	122.697	106.047	33.2999	31.401	75.8694	261.828	215.326	0	138.256	261.828	189.379	41.4697	29.5922	35.5309	11.8774	33.4284	170.73	0	85.3649	170.73	200
fig.6666666.52381.peg.1106	SY28_RS05535	Translation	Transfer RNA biogenesis	tRNA aminoacylation	methionyl-tRNA synthetase MetG	metG	78.4247	67.3646	72.8947	11.0601	15.1727	102.916	115.714	109.315	12.7985	11.7079	44.4114	85.1473	78.9879	60.2601	67.2017	40.736	60.6175	48.5498	57.7409	53.1454	9.19107	17.2942	58.298	84.2792	71.2886	25.9812	36.4451
fig.6666666.52381.peg.1107	SY28_RS05540	Carbohydrate metabolism	Pentose phosphate pathway	pentose phosphate cycle_ non-oxidative phase	ribose 5-phosphate isomerase RpiA	rpiA	113.995	89.8457	101.921	24.1497	23.6946	152.13	43.4995	97.8149	108.631	111.057	0	139.238	196.955	61.588	99.4453	196.955	198.054	66.1597	62.9476	64.5536	3.21208	4.97583	90.7927	143.561	117.177	52.7681	45.0329
fig.6666666.52381.peg.1108	SY28_RS05545	Defense and invasion systems	Detoxification and inactivation	resistance to reactive oxygen species (ROS)	peroxiredoxin	bcp	199.607	290.018	244.813	90.4105	36.9305	173.148	106.635	139.892	66.5127	47.5458	113.036	260.061	38.4972	172.546	146.035	221.564	151.72	247.139	352.71	299.925	105.571	35.1993	349.754	509.457	429.606	159.703	37.1743
fig.6666666.52381.peg.1109	SY28_RS05550	Unknown function	Enzymes of unknown specificity		adenosine monophosphate-protein transferase		6.73538	16.6179	11.6767	9.88256	84.6351	26.9657	15.4209	21.1933	11.5448	54.4736	57.213	0	6.49509	0	15.927	57.213	359.22	31.2722	66.9463	49.1093	35.6741	72.6424	32.1868	0	16.0934	32.1868	200
fig.6666666.52381.peg.1111	SY28_RS05556	Unknown function	General		hypothetical protein		41.0858	50.6847	45.8853	9.59888	20.9193	41.1227	0	20.5613	41.1227	200	87.2498	0	99.05	44.3947	57.6737	99.05	171.742	47.6901	34.0311	40.8606	13.6591	33.4284	24.5424	124.18	74.3613	99.6377	133.991
fig.6666666.52381.peg.1112	SY28_RS05560	Amino acid metabolism	Arginine and proline metabolism	proline biosynthesis	pyrroline-5-carboxylate reductase ProC	proC	17.4833	75.4879	46.4856	58.0045	124.78	56.8718	70.0504	63.4611	13.1786	20.7665	0	42.7095	4.2149	56.6741	25.8996	56.6741	218.822	60.881	28.9626	44.9218	31.9184	71.0532	83.5486	8.8071	46.1779	74.7415	161.856
fig.6666666.52381.peg.1113	SY28_RS05565	Translation	tRNA and rRNA base modification	tRNA N6-threonylcarbamoyladenosine modification	tRNA threonylcarbamoyl adenosine modification protein YeaZ	yeaZ	49.3338	116.648	82.9908	67.3139	81.1101	55.5504	28.238	41.8942	27.3124	65.1938	104.765	0	35.6803	26.6535	41.7748	104.765	250.786	85.8959	61.2942	73.595	24.6017	33.4284	88.4079	173.961	131.184	85.5529	65.2158
fig.6666666.52381.peg.1114	SY28_RS05570	Translation	tRNA and rRNA base modification	16S rRNA modification factors	16S rRNA (guanine1207-N2)-methyltransferase RsmC	rsmC	84.3559	94.1531	89.2545	9.7972	10.9767	171.879	165.545	168.712	6.33313	3.75381	127.956	58.8773	197.555	247.406	157.949	188.529	119.361	237.795	199.632	218.714	38.1627	17.4487	64.7866	91.0578	77.9222	26.2713	33.7147
fig.6666666.52381.peg.1116	SY28_RS05575	Transcription	Transcription factors		RNA polymerase primary sigma factor RpoD	rpoD	320.037	289.881	304.959	30.1561	9.88856	614.676	559.455	587.066	55.2206	9.4062	330.631	253.56	304.449	336.465	306.276	82.9054	27.0688	351.401	336.728	344.065	14.6725	4.26446	294.509	309.361	301.935	14.852	4.91895
fig.6666666.52381.peg.1117	SY28_RS05576	Unknown function	General		hypothetical protein		83.2118	68.4351	75.8234	14.7768	19.4884	104.108	95.2585	99.6833	8.84962	8.87774	0	203.276	0	179.827	95.7756	203.276	212.242	0	68.9236	34.4618	68.9236	200	149.118	0	74.5592	149.118	200
fig.6666666.52381.peg.1118	SY28_RS05580	Unknown function	General		hypothetical protein		781.663	650.841	716.252	130.822	18.2648	806.661	600.255	703.458	206.406	29.3416	701.092	1233.47	725.684	818.384	869.657	532.375	61.2167	653.714	772.108	712.911	118.394	16.6071	765.636	626.098	695.867	139.539	20.0525
fig.6666666.52381.peg.1119	SY28_RS05585	Unknown function	General		hypothetical protein		424.918	308.348	366.633	116.57	31.7948	337.738	343.365	340.551	5.62739	1.65243	424.638	854.84	241.034	756.229	569.186	613.806	107.839	522.234	579.692	550.963	57.4585	10.4287	507.645	226.64	367.143	281.005	76.5383
fig.6666666.52381.peg.1120	SY28_RS05590	Prosthetic groups_ cofactors_ and carriers	Iron sulfur clusters	iron-sulfur cluster assembly SUF system	cysteine desulfuration protein SufE	sufE	458.808	358.775	408.791	100.032	24.4703	316.184	189.427	252.805	126.757	50.14	383.34	881.947	340.895	552.648	539.708	541.052	100.249	628.593	274.117	451.355	354.475	78.5358	377.403	242.487	309.945	134.915	43.5288
fig.6666666.52381.peg.1122	SY28_RS05605	Carbohydrate metabolism	Pyruvate metabolism		acylphosphatase AcyP	acyP	61.7832	50.8117	56.2975	10.9715	19.4884	49.4709	84.8731	67.172	35.4022	52.7038	0	120.743	202.569	106.814	107.531	202.569	188.381	0	81.8792	40.9396	81.8792	200	59.0494	199.186	129.118	140.137	108.534
fig.6666666.52381.peg.1123	SY28_RS05610	Unknown function	General	ribosome-binding GTPase	GTP-binding protein HflX	hflX	97.5332	91.4431	94.4881	6.09011	6.44537	216.718	218.84	217.779	2.12225	0.974495	33.1394	114.365	79.0049	92.7415	79.8128	81.2258	101.77	153.967	122.795	138.381	31.1723	22.5265	163.131	157.221	160.176	5.90946	3.68936
fig.6666666.52381.peg.1124	SY28_RS05615	Unknown function	Enzymes of unknown specificity		HAD superfamily hydrolase		33.9436	88.4002	61.1719	54.4566	89.0224	164.208	90.6677	127.438	73.54	57.7066	192.22	55.2798	174.574	268.966	172.76	213.686	123.69	131.332	149.947	140.64	18.615	13.2359	135.173	136.79	135.982	1.61713	1.18923
fig.6666666.52381.peg.1125	SY28_RS05620	Unknown function	General		hypothetical protein		55.8147	40.8028	48.3088	15.0119	31.075	124.144	56.7956	90.4698	67.3484	74.4429	0	181.798	35.8823	160.826	94.6265	181.798	192.121	57.5881	20.547	39.0676	37.041	94.8127	74.0903	137.457	105.774	63.3669	59.908
fig.6666666.52381.peg.1128	SY28_RS05630	Cell structure_ growth_ and death	Chromosome and associated proteins	chromosome partitioning proteins_ inhibitors of FtsZ assembly	cell division initiation protein DivIVA	divIVA	27.1082	27.8679	27.488	0.759701	2.76375	108.53	62.0653	85.2977	46.4647	54.4736	57.5669	132.444	71.8879	29.2914	72.7974	103.152	141.698	31.4656	112.267	71.8665	80.8017	112.433	16.1929	95.5888	55.8909	79.3959	142.055
fig.6666666.52381.peg.1129	SY28_RS05635	Transport and binding proteins	Carbohydrates_ organic alcohols_ and acids	inositol uptake system	ABC-type myo-inositol uptake system substrate-binding component InoE	inoE	7.19227	106.471	56.8317	99.2789	174.689	3.59936	0	1.79968	3.59936	200	91.641	0	6.93567	15.543	28.5299	91.641	321.21	50.0903	11.9146	31.0024	38.1757	123.138	60.1477	21.7383	40.943	38.4094	93.8118
fig.6666666.52381.peg.1135	SY28_RS05665	Carbohydrate metabolism	Inositol phosphate metabolism	myo-inositol degradation	5-dehydro-2-deoxygluconokinase IolC	iolC	12.9787	26.6849	19.8318	13.7062	69.1121	9.74279	14.8577	12.3002	5.1149	41.5837	27.5616	0	0	42.072	17.4084	42.072	241.676	0	21.5004	10.7502	21.5004	200	15.5056	19.6138	17.5597	4.10827	23.396
fig.6666666.52381.peg.1138	SY28_RS05680	Carbohydrate metabolism	Inositol phosphate metabolism	myo-inositol degradation	5-deoxy-glucuronate isomerase IolB	iolB	7.89164	29.2061	18.5489	21.3144	114.91	3.94936	0	1.97468	3.94936	200	33.5173	0	15.2202	0	12.1844	33.5173	275.085	18.3203	0	9.16016	18.3203	200	18.8561	7.95071	13.4034	10.9054	81.3629
fig.6666666.52381.peg.1139	SY28_RS05685	Regulatory functions	DNA interactions	myo-inositol degradation	DeoR family transcriptional regulator of myo-inositol degradation		4.13963	23.8316	13.9856	19.692	140.802	37.2901	9.47786	23.384	27.8122	118.937	0	0	0	35.7842	8.94604	35.7842	400	38.4404	13.7153	26.0778	24.7251	94.8127	29.6734	16.6825	23.178	12.991	56.0489
fig.6666666.52381.peg.1140	SY28_RS05690	Unknown function	Enzymes of unknown specificity		PLP-dependent protein modulating 2-ketobutyrate and CoA availability YggS	yggS	5.90102	14.5593	10.2302	8.65833	84.6351	5.90631	94.5744	50.2403	88.6681	176.488	150.377	57.6617	108.119	0	79.0394	150.377	190.255	27.3983	19.5511	23.4747	7.84721	33.4284	42.2993	0	21.1497	42.2993	200
fig.6666666.52381.peg.1141	SY28_RS05695	Nucleic acid metabolism	General	deoxynucleoside degradation	purine-nucleoside phosphorylase PunA	punA	128.112	75.7287	101.92	52.3831	51.3962	96.17	45.8308	71.0004	50.3392	70.8999	34.0072	0	119.68	121.126	68.7033	121.126	176.302	130.117	106.114	118.115	24.0029	20.3216	76.5269	72.6023	74.5646	3.92463	5.2634
fig.6666666.52381.peg.1142	SY28_RS05700	Transcription	RNA polymerase	RNA polymerase RpoABCEZ	DNA-directed RNA polymerase beta' subunit RpoC	rpoC	485.854	382.459	434.156	103.394	23.815	856.932	624.38	740.656	232.553	31.3982	591.318	427.767	400.699	406.338	456.53	190.619	41.7539	576.446	323.369	449.908	253.077	56.2509	358.383	257.398	307.891	100.985	32.7991
fig.6666666.52381.peg.1143	SY28_RS05705	Transcription	RNA polymerase	RNA polymerase RpoABCEZ	DNA-directed RNA polymerase beta subunit RpoB	rpoB	3432.99	2839.39	3136.19	593.608	18.9277	1923.77	3044.52	2484.14	1120.74	45.1159	7447.53	5978.02	11250.5	3482.1	7039.53	7768.38	110.354	3654.64	8456.32	6055.48	4801.68	79.2948	6801.46	6410.94	6606.2	390.521	5.91142
fig.6666666.52381.peg.1144	SY28_RS05710	Translation	Transfer RNA biogenesis	tRNA aminoacylation	seryl-tRNA synthetase SerS	serS	67.0789	65.7761	66.4275	1.30284	1.9613	54.2277	76.79	65.5089	22.5623	34.4415	43.8304	50.4201	131.859	78.0566	76.0416	88.029	115.764	23.9574	34.1913	29.0743	10.234	35.1993	49.316	88.3752	68.8456	39.0592	56.7345
fig.6666666.52381.peg.1145	SY28_RS05715	Translation	Aminoacyl-tRNA biosynthesis	GatABC aspartyl/glutamyl-tRNA(Asn/Gln) amidotransferase complex	bifunctional aspartyl-tRNA(Asn) / glutamyl-tRNA(Gln) amidotransferase subunit GatC	gatC	80.1675	160.119	120.143	79.9515	66.5468	149.016	393.315	271.165	244.299	90.0921	194.564	0	187.746	98.9987	120.327	194.564	161.696	53.1736	113.832	83.5029	60.6584	72.6424	109.457	69.2293	89.3434	40.2281	45.0264
fig.6666666.52381.peg.1147	SY28_RS05720	Amino acid metabolism	Cysteine and methionine metabolism	methionine biosynthesis	O-acetylhomoserine (thiol)-lyase MetY	metY	17.8081	16.738	17.273	1.07012	6.1953	542.361	273.757	408.059	268.604	65.8247	21.6099	0	12.2663	43.9824	19.4646	43.9824	225.961	59.059	8.42874	33.7438	50.6302	150.043	91.1792	10.2522	50.7157	80.927	159.57
fig.6666666.52381.peg.1148	SY28_RS05725	Amino acid metabolism	Cysteine and methionine metabolism	methionine biosynthesis from homoserine	homoserine O-acetyltransferase MetX	metX	0	4.74659	2.3733	4.74659	200	346.6	151.962	249.281	194.638	78.0799	0	0	0	12.4726	3.11815	12.4726	400	0	28.6829	14.3414	28.6829	200	20.6854	0	10.3427	20.6854	200
fig.6666666.52381.peg.1149	SY28_RS05730	Amino acid metabolism	Glycine_ serine_ and threoine metabolism	glycine cleavage system GcvHLPT	decarboxylating glycine dehydrogenase GcvP	gcvP	152.448	113.978	133.213	38.4695	28.8782	193.043	163.941	178.492	29.1016	16.3042	107.913	135.422	147.009	94.8418	121.296	52.1671	43.008	91.1575	72.7016	81.9295	18.4559	22.5265	44.1522	107.047	75.5995	62.8946	83.1945
fig.6666666.52381.peg.1150	SY28_RS05731	Mobile and extrachromosomal element functions	Selfish genetic elements		transposase		78.8848	129.753	104.319	50.8681	48.7621	184.23	240.813	212.522	56.5837	26.6249	223.36	0	177.498	0	100.214	223.36	222.882	244.173	87.1195	165.646	157.054	94.8127	0	264.918	132.459	264.918	200
fig.6666666.52381.peg.1151	SY28_RS05735	Unknown function	General		hypothetical protein		71.1223	41.7803	56.4513	29.342	51.9776	71.1861	11.6313	41.4087	59.5549	143.822	86.3059	0	39.1914	43.9144	42.3529	86.3059	203.778	47.1741	67.3257	57.2499	20.1516	35.1993	84.9691	51.1819	68.0755	33.7872	49.6319
fig.6666666.52381.peg.1152	SY28_RS05740	Defense and invasion systems	Restriction-modification systems	restriction enzyme system_ type I	type I site-specific restriction-modification system specificity subunit HsdS	hsdS	81.821	63.446	72.6335	18.375	25.2982	37.4374	21.4094	29.4234	16.028	54.4736	59.5732	137.059	67.6302	40.4162	76.1697	96.6431	126.879	54.2704	46.472	50.3712	7.7984	15.4819	61.4433	37.6839	49.5636	23.7594	47.9373
fig.6666666.52381.peg.1153	SY28_RS05745	Unknown function	General		hypothetical protein		58.1913	46.3138	52.2526	11.8774	22.7308	37.5764	38.6801	38.1282	1.10363	2.89452	175.397	73.3697	61.5457	73.0193	95.8328	113.851	118.802	113.301	99.5083	106.405	13.7932	12.9629	67.2779	64.3004	65.7891	2.9775	4.52583
fig.6666666.52381.peg.1154	SY28_RS05750	Defense and invasion systems	Restriction-modification systems	restriction enzyme system_ type I	type I site-specific restriction-modification system DNA methyltransferase subunit HsdM	hsdM	113.676	82.8051	98.2407	30.8712	31.424	37.3843	126.415	81.8997	89.0309	108.707	55.1778	31.7367	73.6024	91.2461	62.9407	59.5093	94.5482	75.3994	69.9452	72.6723	5.45414	7.50511	50.4429	65.4441	57.9435	15.0012	25.8893
fig.6666666.52381.peg.1156	SY28_RS05760	Unknown function	General		hypothetical protein		26.8316	23.643	25.2373	3.18855	12.6343	28.7739	43.88	36.3269	15.1061	41.5837	0	37.4549	5.54449	24.8507	16.9625	37.4549	220.81	80.086	12.6996	46.3928	67.3864	145.252	32.0554	7.72354	19.8895	24.3318	122.335
fig.6666666.52381.peg.1160	SY28_RS05770	Unknown function	General		hypothetical protein		6.57373	16.2191	11.3964	9.64537	84.6351	19.7389	60.2034	39.9711	40.4645	101.234	0	0	57.0528	28.4126	21.3664	57.0528	267.022	30.5217	43.5597	37.0407	13.0381	35.1993	0	26.4918	13.2459	26.4918	200
fig.6666666.52381.peg.1161	SY28_RS05775	Unknown function	General		hypothetical protein		36.5659	30.0725	33.3192	6.49338	19.4884	28.4656	9.30212	18.8839	19.1635	101.481	34.5117	0	35.2613	52.681	30.6135	52.681	172.084	0	40.383	20.1915	40.383	200	29.1233	40.9329	35.0281	11.8096	33.7147
fig.6666666.52381.peg.1164	SY28_RS05790	Mobile and extrachromosomal element functions			excisionase		15.6891	45.1606	30.4249	29.4715	96.8665	62.8127	53.8813	58.347	8.93143	15.3074	133.269	0	52.9528	33.9053	55.0319	133.269	242.168	254.954	25.9903	140.472	228.964	162.996	131.205	0	65.6026	131.205	200
fig.6666666.52381.peg.1166	SY28_RS05800	Carbohydrate metabolism			carboxymuconolactone decarboxylase		27.2769	61.6909	44.4839	34.414	77.3629	27.3014	0	13.6507	27.3014	200	0	0	78.9112	0	19.7278	78.9112	400	31.6615	22.5932	27.1274	9.06825	33.4284	32.5874	82.4432	57.5153	49.8558	86.6826
fig.6666666.52381.peg.1173	SY28_RS05830	Transport and binding proteins	Amino acids_ peptides and amines	glycine betaine/proline uptake system ProVWX	ABC-type glycine betaine/proline uptake system ATPase component ProV	proV	30.3064	49.8492	40.0778	19.5428	48.7621	13.788	12.616	13.202	1.17204	8.87774	0	53.8434	10.6273	0	16.1177	53.8434	334.064	25.584	54.7692	40.1766	29.1852	72.6424	26.3322	16.6545	21.4933	9.67768	45.0264
fig.6666666.52381.peg.1175	SY28_RS05840	Transport and binding proteins	Amino acids_ peptides and amines	glycine betaine/proline uptake system ProVWX	ABC-type glycine betaine/proline uptake system substrate-binding component ProX	proX	118.579	310.851	214.715	192.272	89.5474	44.5071	33.9365	39.2218	10.5706	26.9508	31.4768	144.837	28.5872	64.0645	67.2413	116.25	172.884	34.41	36.8318	35.6209	2.4218	6.79883	115.103	112	113.552	3.10298	2.73266
fig.6666666.52381.peg.1176	SY28_RS05850	Prosthetic groups_ cofactors_ and carriers	Riboflavin metabolism	riboflavin secretion	bifunctional 3_4-dihydroxy 2-butanone 4-phosphate synthase / GTP cyclohydrolase II RibB-RibA	ribB-ribA	84.9816	54.1088	69.5452	30.8728	44.3924	52.1322	43.9349	48.0335	8.1973	17.0658	23.286	133.935	137.464	35.5454	82.5576	114.178	138.301	38.1839	63.5776	50.8808	25.3937	49.9083	78.6012	27.6186	53.1099	50.9826	95.9946
fig.6666666.52381.peg.1177	SY28_RS05855	Prosthetic groups_ cofactors_ and carriers	Riboflavin metabolism	riboflavin_ FAD and FMN from GTP and ribulose-5-P	riboflavin synthase RibE	ribE	85.6513	79.2465	82.4489	6.4048	7.76821	85.7281	12.2564	48.9922	73.4717	149.966	90.9445	0	242.624	92.5492	106.529	242.624	227.753	124.274	53.2082	88.741	71.0657	80.0822	25.5817	118.652	72.1168	93.0703	129.055
fig.6666666.52381.peg.1178	SY28_RS05860	Prosthetic groups_ cofactors_ and carriers	Riboflavin metabolism	riboflavin_ FAD and FMN from GTP and ribulose-5-P	bifunctional diaminohydroxyphosphoribosylaminopyrimidine deaminase / 5-amino-6-(5-phosphoribosylamino)uracil reductase RibD	ribD	85.4472	44.5065	64.9768	40.9406	63.0081	39.9111	78.2539	59.0825	38.3428	64.8971	24.1941	83.4946	38.4527	36.9315	45.7682	59.3005	129.567	39.6729	103.804	71.7382	64.1307	89.3954	40.8331	80.3476	60.5904	39.5145	65.2158
fig.6666666.52381.peg.1179	SY28_RS05865	Prosthetic groups_ cofactors_ and carriers	Riboflavin metabolism	riboflavin_ FAD and FMN from GTP and ribulose-5-P	6_7-dimethyl-8-ribityllumazine synthase RibH	ribH	27.7959	97.1546	62.4753	69.3587	111.018	111.283	31.82	71.5517	79.4635	111.057	177.082	0	120.619	120.138	104.46	177.082	169.522	96.7918	92.0925	94.4421	4.69928	4.97583	16.6037	70.0099	43.3068	53.4062	123.32
fig.6666666.52381.peg.1182	SY28_RS05870	Cell structure_ growth_ and death	Toxin-antitoxin systems		toxin-antitoxin system antidote component		86.4965	60.9741	73.7353	25.5224	34.6136	49.4709	56.5821	53.0265	7.11118	13.4106	314.887	0	71.4948	0	96.5954	314.887	325.985	0	40.9396	20.4698	40.9396	200	88.5741	99.5931	94.0836	11.019	11.7119
fig.6666666.52381.peg.1186	SY28_RS05885	Defense and invasion systems	Invasion response	CRISPR immunity	CRISPR-associated protein Cas02710	cas2710	51.5675	53.4736	52.5206	1.90615	3.62934	53.8578	71.8662	62.862	18.0084	28.6475	19.045	65.7249	17.2966	19.381	30.3619	48.4283	159.504	20.8197	66.855	43.8373	46.0353	105.014	91.0714	49.6946	70.383	41.3768	58.788
fig.6666666.52381.peg.1188	SY28_RS05895	Translation	Ribosomal proteins: synthesis and modification	ribosome large subunit	LSU ribosomal protein L33 RpmG	rpmG	3547.41	1747.18	2647.3	1800.23	68.0026	3209.58	1238.94	2224.26	1970.64	88.5974	6128.77	3133.42	1932.68	2078.97	3318.46	4196.09	126.447	3629.1	3187.3	3408.2	441.802	12.9629	2825.37	2301.88	2563.62	523.495	20.4201
fig.6666666.52381.peg.1189	SY28_RS05900	Intracellular trafficking_ assembly_ and processing	Protein export_ secretion_ and sorting	Sec protein export system	preprotein translocase subunit SecE	secE	889.565	607.597	748.581	281.968	37.6671	875.272	276.162	575.717	599.11	104.063	128.073	1031.3	130.855	456.166	436.598	903.225	206.878	770.042	299.723	534.883	470.319	87.9294	324.23	546.848	435.539	222.618	51.1132
fig.6666666.52381.peg.1190	SY28_RS05905	Transcription	Transcription factors	transcription termination - antitermination Nus factors	transcriptional antiterminator NusG	nusG	1121.19	718.261	919.727	402.933	43.81	1116.29	607.978	862.136	508.315	58.96	1804.52	1383.88	1103.95	1402.78	1423.78	700.566	49.2046	2137.06	801.593	1469.33	1335.47	90.8899	916.485	582.628	749.557	333.857	44.5405
fig.6666666.52381.peg.1191	SY28_RS05910	Translation	Ribosomal proteins: synthesis and modification	ribosome large subunit	LSU ribosomal protein L11 RlpK	rplK	2991.5	1862.33	2426.92	1129.17	46.527	2895.64	1785.99	2340.82	1109.66	47.4048	3345.25	3330.16	4038.69	3567.94	3570.51	708.523	19.8437	3410.83	2208.1	2809.46	1202.73	42.8101	2587.7	2105.91	2346.8	481.786	20.5294
fig.6666666.52381.peg.1192	SY28_RS05915	Translation	Ribosomal proteins: synthesis and modification	ribosome large subunit	LSU ribosomal protein L1 RplA	rplA	1223.78	967.902	1095.84	255.882	23.3502	1468.92	611.91	1040.41	857.009	82.3719	1274.52	1328.69	1745.32	1094.35	1360.72	650.964	47.8397	1937.54	1071.91	1504.72	865.633	57.5278	1019.51	718.036	868.772	301.472	34.7009
fig.6666666.52381.peg.1193	SY28_RS05920	Transport and binding proteins	Cations and iron carrying compounds		cation diffusion facilitator family transporter		80.1675	62.9345	71.551	17.233	24.085	62.0032	75.0873	68.5453	13.0841	19.0883	154.767	35.6071	28.1118	31.4996	62.4963	126.655	202.66	84.5944	72.4386	78.5165	12.1558	15.4819	104.482	51.3975	77.9398	53.0846	68.1097
fig.6666666.52381.peg.1195	SY28_RS05930	Unknown function	Enzymes of unknown specificity		predicted secreted hydrolase		12.253	57.9434	35.0982	45.6904	130.179	21.462	7.01344	14.2377	14.4485	101.481	0	0	2.95396	26.4796	7.35839	26.4796	359.856	14.2226	50.7453	32.4839	36.5227	112.433	65.8734	117.275	91.5741	51.4014	56.1309
fig.6666666.52381.peg.1196	SY28_RS05935	Translation	Ribosomal proteins: synthesis and modification	ribosome large subunit	LSU ribosomal protein L7/L12 RplL	rplL	1219.6	967.456	1093.53	252.145	23.0579	883.056	475.29	679.173	407.766	60.0387	2204.21	1436.84	759.036	1009.4	1352.37	1445.17	106.862	1164.64	229.262	696.952	935.381	134.21	909.361	697.151	803.256	212.209	26.4186
fig.6666666.52381.peg.1197	SY28_RS05940	Translation	Ribosomal proteins: synthesis and modification	ribosome large subunit	LSU ribosomal protein L10 RplJ	rplJ	4158.77	2460.72	3309.74	1698.04	51.3043	3566.06	1507.96	2537.01	2058.1	81.1233	5701.21	5516.38	5849.25	4961.36	5507.05	887.882	16.1226	6348.97	3823.95	5086.46	2525.03	49.6421	4061.68	2957.57	3509.62	1104.1	31.4593
fig.6666666.52381.peg.1198	SY28_RS05945	Nucleic acid metabolism	DNA replication_ recombination_ and repair		Rad52/22 family double-strand break repair protein		0	51.0838	25.5419	51.0838	200	31.0849	23.7021	27.3935	7.38277	26.9508	0	0	0	22.3721	5.59303	22.3721	400	0	34.299	17.1495	34.299	200	12.3678	93.8684	53.1181	81.5006	153.433
fig.6666666.52381.peg.1199	SY28_RS05950	Unknown function	Enzymes of unknown specificity		metallophosphoesterase		64.5327	56.6112	60.572	7.92153	13.0779	38.7544	88.6502	63.7023	49.8958	78.3266	73.0889	0	20.7435	74.3786	42.0527	74.3786	176.87	39.9498	85.5231	62.7364	45.5732	72.6424	61.6773	86.6877	74.1825	25.0104	33.7147
fig.6666666.52381.peg.1200	SY28_RS05955	Translation	tRNA and rRNA base modification	16S rRNA modification factors	16S rRNA (adenine1518-N6/adenine1519-N6)-dimethyltransferase KsgA	ksgA	4.20316	6.91352	5.55834	2.71036	48.7621	16.8277	0	8.41385	16.8277	200	0	0	44.5852	54.4999	24.7713	54.4999	220.013	0	97.4802	48.7401	97.4802	200	0	42.3462	21.1731	42.3462	200
fig.6666666.52381.peg.1201	SY28_RS05960	Carbohydrate metabolism	Pentose phosphate pathway		ribokinase RbsK	rbsK	125.453	138.549	132.001	13.0963	9.92138	132.741	73.8591	103.3	58.8816	57.0006	30.4471	105.074	145.173	139.429	105.031	114.726	109.23	332.843	71.2537	202.048	261.589	129.469	214.11	101.114	157.612	112.997	71.6931
fig.6666666.52381.peg.1202	SY28_RS05965	Amino acid metabolism	Histidine metabolism	histidine biosynthesis	imidazole glycerol phosphate synthase glutamine amidotransferase subunit HisH	hisH	43.8981	27.077	35.4875	16.8211	47.4	32.9531	113.07	73.0114	80.1167	109.732	0	53.6187	68.7893	0	30.602	68.7893	224.787	25.4772	0	12.7386	25.4772	200	13.1111	0	6.55557	13.1111	200
fig.6666666.52381.peg.1204	SY28_RS05975	Amino acid metabolism	Histidine metabolism	histidine biosynthesis	histidinol-phosphate aminotransferase HisC	hisC	71.4536	61.3199	66.3868	10.1338	15.2647	87.0651	64.0159	75.5405	23.0492	30.5124	79.1681	91.0706	89.8753	40.2825	75.0991	50.7881	67.6281	14.4242	154.394	84.4092	139.97	165.823	74.2304	100.158	87.1941	25.9275	29.7354
fig.6666666.52381.peg.1208	SY28_RS05990	Cell structure_ growth_ and death	Chromosome and associated proteins	chromosome partitioning proteins	rod shape-determining protein MreC	mreC	41.5533	82.0183	61.7858	40.4649	65.4923	49.9087	47.569	48.7389	2.33969	4.80046	141.188	121.811	0	71.8397	83.7098	141.188	168.664	96.4654	13.7673	55.1164	82.6981	150.043	69.5006	16.7457	43.1232	52.7549	122.335
fig.6666666.52381.peg.1209	SY28_RS05995	Cell structure_ growth_ and death	Chromosome and associated proteins	chromosome partitioning proteins	rod shape-determining protein MreD	mreD	6.90518	17.0369	11.971	10.1317	84.6351	69.1138	0	34.5569	69.1138	200	58.6554	0	0	89.5356	37.0477	89.5356	241.676	128.242	68.6341	98.4382	59.6083	60.554	0	13.9137	6.95687	13.9137	200
fig.6666666.52381.peg.1210	SY28_RS06000	Glycan biosynthesis and metabolism	Peptidoglycan metabolism	MreBCD system	penicillin-binding protein 2 MrdA	mrdA	41.156	32.309	36.7325	8.84701	24.085	95.4927	42.8311	69.1619	52.6616	76.1425	47.6721	54.8393	84.7873	48.5133	58.953	37.1152	62.9573	69.4859	74.3763	71.9311	4.89047	6.79883	49.1686	113.084	81.1262	63.9151	78.7848
fig.6666666.52381.peg.1211	SY28_RS06005	Unknown function	Enzymes of unknown specificity		FAD dependent oxidoreductase		10.8765	19.679	15.2778	8.80258	57.617	23.9497	29.8825	26.9161	5.93285	22.042	0	42.5117	29.3676	9.40192	20.3203	42.5117	209.208	10.0998	14.4142	12.257	4.31439	35.1993	46.7784	26.2989	36.5386	20.4795	56.0489
fig.6666666.52381.peg.1212	SY28_RS06010	Defense and invasion systems	Detoxification and inactivation	resistance to reactive oxygen species (ROS)	alkyl hydroperoxide reductase	bcp	13.2268	43.512	28.3694	30.2852	106.753	26.4774	15.1417	20.8095	11.3357	54.4736	0	64.6229	25.5099	85.7524	43.9713	85.7524	195.019	153.53	0	76.7648	153.53	200	63.2078	66.6292	64.9185	3.42135	5.27022
fig.6666666.52381.peg.1213	SY28_RS06015	Defense and invasion systems	Detoxification and inactivation	resistance to reactive oxygen species (ROS)	alkyl hydroperoxide reductase	bcp	24.5289	25.2163	24.8726	0.687416	2.76375	24.5509	14.04	19.2954	10.5109	54.4736	52.0895	0	23.6537	26.5043	25.5619	52.0895	203.778	0	40.6341	20.317	40.6341	200	14.6522	49.4249	32.0386	34.7727	108.534
fig.6666666.52381.peg.1214	SY28_RS06020	Regulatory functions	Protein interactions		serine/threonine protein kinase		32.5755	29.4698	31.0227	3.10569	10.011	42.3861	22.3749	32.3805	20.0112	61.8003	69.1773	0	47.1199	63.3582	44.9138	69.1773	154.022	52.9365	32.3784	42.6574	20.5581	48.1934	31.1341	75.4844	53.3093	44.3504	83.1945
fig.6666666.52381.peg.1215	SY28_RS06025	Regulatory functions	Protein interactions		protein serine/threonine phosphatase		52.0348	10.6986	31.3667	41.3362	131.784	21.7006	29.784	25.7423	8.08335	31.401	0	0	29.2707	56.2255	21.3741	56.2255	263.055	0	57.4667	28.7333	57.4667	200	20.7218	17.4748	19.0983	3.24705	17.0018
fig.6666666.52381.peg.1216	SY28_RS06030	Unknown function	General		hypothetical protein		58.5633	42.1432	50.3533	16.4201	32.6099	29.3079	50.2812	39.7946	20.9733	52.7038	46.6369	0	84.711	39.5499	42.7244	84.711	198.273	67.977	78.8247	73.4008	10.8477	14.7787	30.6097	33.1884	31.8991	2.57876	8.08412
fig.6666666.52381.peg.1217	SY28_RS06035	Transport and binding proteins	Unknown substrate		MFS superfamily transporter		43.8614	51.8543	47.8579	7.99281	16.7011	41.157	37.6585	39.4077	3.49852	8.87774	46.5721	26.787	63.4449	82.9392	54.9358	56.1523	102.214	12.728	36.3301	24.529	23.6021	96.2211	85.1513	44.1898	64.6705	40.9616	63.3388
fig.6666666.52381.peg.1218	SY28_RS06040	Cell structure_ growth_ and death	Chromosome and associated proteins		YbaB/EbfC family DNA-binding protein		816.483	473.488	644.985	342.995	53.1788	628.627	599.158	613.892	29.4696	4.80046	266.751	511.426	635.939	452.43	466.637	369.188	79.1168	680.419	346.813	513.616	333.606	64.9524	650.296	316.382	483.339	333.913	69.0847
fig.6666666.52381.peg.1219	SY28_RS06045	Nucleic acid metabolism	DNA replication_ recombination_ and repair	recFOR recombination pathway	recombination protein RecR	recR	117.588	87.4966	102.542	30.0915	29.3454	106.485	38.4604	72.4725	68.0243	93.8621	237.819	109.43	118.793	72.6046	134.661	165.214	122.689	103.992	55.6556	79.8238	48.3365	60.554	40.1375	112.827	76.4822	72.6894	95.0409
fig.6666666.52381.peg.1220	SY28_RS06050	Unknown function	General		roadblock/LC7 family protein		49.501	105.848	77.6743	56.3466	72.5421	49.5454	113.335	81.44	63.7892	78.3266	0	0	181.393	42.7901	56.0457	181.393	323.651	45.9664	98.403	72.1847	52.4367	72.6424	0	139.64	69.8201	139.64	200
fig.6666666.52381.peg.1221	SY28_RS06055	Unknown function	General		roadblock/LC7 family protein		1210.46	727.486	968.974	482.975	49.844	1649.57	1854.71	1752.14	205.139	11.7079	1660.96	1455.75	1876.62	1328.07	1580.35	548.551	34.7107	1296.95	1110.59	1203.77	186.366	15.4819	1401.63	1613.52	1507.57	211.892	14.0551
fig.6666666.52381.peg.1222	SY28_RS06060	Unknown function	General		protein of unknown function DUF3467		168.27	101.485	134.877	66.7849	49.5153	280.701	205.472	243.087	75.2288	30.9473	95.2899	109.616	216.355	193.943	153.801	121.065	78.7154	156.254	148.668	152.461	7.58621	4.97583	80.412	113.019	96.7157	32.6074	33.7147
fig.6666666.52381.peg.1223	SY28_RS06065	Intracellular trafficking_ assembly_ and processing	Peptidases		acylaminoacyl-peptidase		15.9902	52.6025	34.2963	36.6124	106.753	17.7828	28.4746	23.1287	10.6918	46.2273	15.0919	0	15.4197	30.7163	15.307	30.7163	200.669	32.9964	11.7729	22.3847	21.2235	94.8127	21.2259	50.1195	35.6727	28.8937	80.9966
fig.6666666.52381.peg.1224	SY28_RS06070	Unknown function	General		COG5316 family protein of unknown function		18.7668	57.3269	38.0469	38.5601	101.349	42.934	18.4146	30.6743	24.5194	79.9348	45.5464	26.197	64.633	11.5875	36.991	53.0455	143.401	87.1336	88.8249	87.9793	1.69129	1.92237	83.276	64.8249	74.0504	18.4512	24.9171
fig.6666666.52381.peg.1225	SY28_RS06075	Transport and binding proteins	Amino acids_ peptides and amines		ABC-type transport system ATPase component		212.68	333.923	273.301	121.243	44.3625	212.87	44.2672	128.569	168.603	131.139	0	188.927	223.737	334.266	186.732	334.266	179.008	89.7696	64.0584	76.914	25.7112	33.4284	46.1975	0	23.0987	46.1975	200
fig.6666666.52381.peg.1226	SY28_RS06080	Carbohydrate metabolism	Glycolysis / Gluconeogenesis	Embden-Meyerhof pathway	triosephosphate isomerase TpiA	tpiA	39.6539	43.4829	41.5684	3.82897	9.21126	79.3789	30.2631	54.821	49.1159	89.5931	74.8524	0	50.9855	152.346	69.5461	152.346	219.058	40.9138	14.5978	27.7558	26.316	94.8127	73.693	26.6338	50.1634	47.0592	93.8118
fig.6666666.52381.peg.1227	SY28_RS06085	Unknown function	General		hypothetical protein		92.4431	168.949	130.696	76.5059	58.5373	113.087	352.754	232.921	239.667	102.896	87.2498	200.735	435.82	44.3947	192.05	391.425	203.814	0	102.093	51.0466	102.093	200	196.339	124.18	160.26	72.1592	45.0264
fig.6666666.52381.peg.1228	SY28_RS06090	Amino acid metabolism	Lysine biosynthesis	lysine biosynthesis via diaminopimelate (DAP)_ succinylated branch	N-succinyldiaminopimelate transaminase DapC	dapC	121.201	99.6785	110.44	21.523	19.4884	86.6501	92.4986	89.5743	5.84846	6.52917	24.5127	140.99	153.054	212.034	132.648	187.522	141.368	13.3984	66.9267	40.1626	53.5283	133.279	82.7418	46.5176	64.6297	36.2242	56.0489
fig.6666666.52381.peg.1229	SY28_RS06095	Carbohydrate metabolism	Pyruvate metabolism	pyruvate dehydrogenase complex PdhABCD-AceE	pyruvate dehydrogenase E1 component alpha subunit PdhA	pdhA	66.7546	117.643	92.199	50.8889	55.1946	104.994	72.7797	88.8869	32.2144	36.2421	108.008	124.246	73.5691	123.653	107.369	50.6768	47.1989	103.313	63.1911	83.2522	40.1221	48.1934	136.716	70.4568	103.586	66.2591	63.9651
fig.6666666.52381.peg.1230	SY28_RS06100	Carbohydrate metabolism	Pyruvate metabolism	pyruvate dehydrogenase complex PdhABCD-AceE	pyruvate dehydrogenase E1 component beta subunit PdhB	pdhB	88.9233	94.8011	91.8622	5.87781	6.39851	92.2994	188.512	140.406	96.2131	68.5249	0	64.3639	6.35191	14.2348	21.2376	64.3639	303.065	61.1657	65.4706	63.3181	4.30489	6.79883	62.9545	72.9983	67.9764	10.0438	14.7755
fig.6666666.52381.peg.1231	SY28_RS06105	Amino acid metabolism	Phenylalanine metabolism	phenylacetate degradation to succinyl-CoA	bifunctional oxepin-CoA hydrolase / NADP-dependent 3-oxo-5_6-dehydrosuberyl-CoA semialdehyde dehydrogenase PaaZ	paaZ	58.8645	56.2618	57.5632	2.60268	4.52144	19.1083	54.6376	36.873	35.5293	96.3559	121.626	77.7289	78.2428	103.144	95.1853	43.8972	46.1176	81.2532	158.131	119.692	76.8775	64.2294	15.2054	80.142	47.6737	64.9367	136.211
fig.6666666.52381.peg.1233	SY28_RS06115	Defense and invasion systems	Restriction-modification systems		adenine-specific site-specific DNA-methyltransferase		61.151	53.4351	57.293	7.71597	13.4676	49.7298	61.2534	55.4916	11.5236	20.7665	97.3952	0	58.9693	16.519	43.2209	97.3952	225.343	0	25.3254	12.6627	25.3254	200	45.6603	53.9076	49.784	8.24734	16.5663
fig.6666666.52381.peg.1235	SY28_RS06125	Amino acid metabolism	Phenylalanine_ tyrosine and tryptophan biosynthesis	tryptophan biosynthesis	tryptophan synthase beta subunit TrpB	trpB	35.2843	35.7151	35.4997	0.430787	1.2135	51.6156	111.856	81.7358	60.2403	73.7013	69.1659	0	75.9029	58.6553	50.931	75.9029	149.031	100.815	125.895	113.355	25.0805	22.1256	58.3668	71.0968	64.7318	12.73	19.6658
fig.6666666.52381.peg.1236	SY28_RS06130	Intracellular trafficking_ assembly_ and processing	Protein modification and repair		aminopeptidase PepS	pepS	334.303	312.329	323.316	21.9741	6.79648	278.39	202.066	240.228	76.3238	31.7715	318.047	522.662	497.749	462.37	450.207	204.615	45.4492	273.18	283.546	278.363	10.3658	3.72385	428.144	339.5	383.822	88.6445	23.0952
fig.6666666.52381.peg.1238	SY28_RS06140	Unknown function	Enzymes of unknown specificity		metallophosphoesterase		22.6681	18.6427	20.6554	4.0254	19.4884	31.7637	41.5196	36.6416	9.75581	26.6249	0	44.3001	0	39.1898	20.8725	44.3001	212.242	63.1483	30.0412	46.5947	33.1071	71.0532	10.8325	9.13509	9.9838	1.69742	17.0018
fig.6666666.52381.peg.1239	SY28_RS06145	Regulatory functions	DNA interactions		AsnC family transcriptional regulator		81.0143	57.1095	69.0619	23.9048	34.6136	34.7516	132.49	83.6207	97.7382	116.883	0	226.18	122.766	0	87.2366	226.18	259.272	0	153.379	76.6897	153.379	200	0	93.2808	46.6404	93.2808	200
fig.6666666.52381.peg.1241	SY28_RS06155	Carbohydrate metabolism	Citrate cycle (TCA cycle)	TCA cycle	NADP-dependent isocitrate dehydrogenase Icd	icd	183.177	248.252	215.714	65.0746	30.167	348.607	318.974	333.79	29.633	8.87774	328.728	201.68	286.11	379.132	298.913	177.452	59.3659	227.595	153.861	190.728	73.7339	38.6592	234.251	140.361	187.306	93.8904	50.1268
fig.6666666.52381.peg.1242	SY28_RS06160	Unknown function	General		hypothetical protein		0	139.82	69.91	139.82	200	11.3442	77.8492	44.5967	66.505	149.125	96.2757	110.75	109.297	0	79.0806	110.75	140.047	0	37.5515	18.7758	37.5515	200	0	45.6754	22.8377	45.6754	200
fig.6666666.52381.peg.1244	SY28_RS06170	Unknown function	General		hypothetical protein		68.5385	85.7765	77.1575	17.238	22.3413	47.7217	47.7588	47.7402	0.0370637	0.0776361	50.6255	87.3551	54.5988	64.3985	64.2445	36.7297	57.1717	41.5073	167.841	104.674	126.334	120.693	85.4423	90.0672	87.7547	4.62487	5.27022
fig.6666666.52381.peg.1245	SY28_RS06175	Nucleic acid metabolism	DNA replication_ recombination_ and repair	DNA replication elongation factor_ DNA polymerase IIIl	DNA polymerase III epsilon subunit DnaQ	dnaQ	62.8064	86.0887	74.4475	23.2823	31.2734	54.481	76.6922	65.5866	22.2111	33.8654	106.7	204.571	56.5279	54.2916	105.523	150.279	142.414	194.406	69.3627	131.884	125.043	94.8127	90.0409	118.116	104.079	28.0752	26.975
fig.6666666.52381.peg.1246	SY28_RS06180	Translation	Aminoacyl-tRNA biosynthesis	GatABC aspartyl/glutamyl-tRNA(Asn/Gln) amidotransferase complex	bifunctional aspartyl-tRNA(Asn) / glutamyl-tRNA(Gln) amidotransferase subunit GatA	gatA	62.0597	34.0261	48.0429	28.0336	58.3512	73.6183	57.8878	65.753	15.7304	23.9235	136.671	67.3795	88.6602	69.5414	90.563	69.2916	76.512	138.735	30.4614	84.5981	108.273	127.986	115.332	55.5771	85.4546	59.7551	69.9261
fig.6666666.52381.peg.1247	SY28_RS06185	Unknown function	Enzymes of unknown specificity		hypothetical protein		70.7805	69.1259	69.9532	1.6546	2.36529	39.8497	121.541	80.6954	81.6914	101.234	225.464	129.681	21.3298	76.4808	113.239	204.134	180.269	102.697	190.537	146.617	87.8398	59.911	105.701	62.3965	84.0486	43.3044	51.523
fig.6666666.52381.peg.1248	SY28_RS06190	Transport and binding proteins	Unknown substrate	RND efflux pump	RND-type efflux system permease component		341.313	284.759	313.036	56.5541	18.0663	336.683	352.331	344.507	15.6477	4.54207	402.208	163.865	279.671	213.18	264.731	238.343	90.0322	311.446	232.048	271.747	79.3971	29.2173	242.772	180.879	211.826	61.8939	29.2193
fig.6666666.52381.peg.1249	SY28_RS06195	Transport and binding proteins	Accessory functions	RND efflux pump	RND-type efflux system MFP component		463.394	283.613	373.504	179.782	48.1338	571.673	363.934	467.804	207.739	44.4073	411.934	131.629	259.803	291.113	273.62	280.304	102.443	462.829	223.154	342.992	239.674	69.8776	193.121	195.431	194.276	2.31038	1.18923
fig.6666666.52381.peg.1250	SY28_RS06200	Transport and binding proteins	Porins and secretins	RND efflux pump	RND-type efflux system secretin component		482.687	307.855	395.271	174.832	44.2308	788.767	578.878	683.823	209.889	30.6934	557.841	352.94	443.301	383.187	434.317	204.901	47.1777	686.051	380.767	533.409	305.284	57.2327	353.058	244.804	298.931	108.254	36.2136
fig.6666666.52381.peg.1251	SY28_RS06205	Transport and binding proteins	Porins and secretins	RND efflux pump	outer membrane efflux protein		630.218	474.058	552.138	156.16	28.2827	1010.28	973.671	991.975	36.6078	3.6904	892.22	600.796	350.805	542.564	596.596	541.414	90.7505	1022.94	356.491	689.715	666.449	96.6267	550.913	640.097	595.505	89.184	14.9762
fig.6666666.52381.peg.1252	SY28_RS06210	Regulatory functions	DNA interactions	RND efflux pump	MarR family transcriptional regulator of efflux pump		825.126	712.25	768.688	112.876	14.6843	1467.45	1483.23	1475.34	15.7768	1.06937	1332.28	599.706	1413.83	618.947	991.19	814.121	82.1357	1234.8	1242.63	1238.71	7.82978	0.63209	814.686	1415.28	1114.98	600.59	53.8655
fig.6666666.52381.peg.1253	SY28_RS06215	Unknown function	General		hypothetical protein		117.067	118.496	117.781	1.42927	1.2135	171.251	103.088	137.169	68.1627	49.6924	0	87.9933	112.89	116.764	79.4119	116.764	147.036	501.726	89.5063	295.616	412.22	139.444	193.65	254.031	223.84	60.3808	26.975
fig.6666666.52381.peg.1254	SY28_RS06220	Transcription	Transcription factors		transcription elongation factor GreA	greA	445.417	341.056	393.236	104.361	26.5389	261.34	492.317	376.829	230.977	61.2948	260.934	375.205	355.469	365.115	339.181	114.271	33.6903	249.593	279.882	264.737	30.2885	11.4409	311.941	495.173	403.557	183.232	45.4043
fig.6666666.52381.peg.1255	SY28_RS06225	Translation	Transfer RNA biogenesis	tRNA aminoacylation	class II lysyl-tRNA synthetase LysS	lysS	211.423	267.092	239.258	55.6687	23.2673	211.613	154.7	183.157	56.9126	31.0732	259.204	170.385	235.408	254.357	229.838	88.8188	38.644	242.878	187.758	215.318	55.1205	25.5996	213.525	215.202	214.364	1.67612	0.781904
fig.6666666.52381.peg.1256	SY28_RS06250	Unknown function	Enzymes of unknown specificity		ribonuclease		33.1492	44.0395	38.5943	10.8903	28.2174	40.8356	35.0291	37.9323	5.80647	15.3074	64.9805	49.8333	63.933	44.0847	55.7079	20.8957	37.5095	23.6786	33.7934	28.736	10.1149	35.1993	30.4638	20.5522	25.508	9.91164	38.857
fig.6666666.52381.peg.1257	SY28_RS06255	Unknown function	General		hypothetical protein		65.9848	16.9585	41.4716	49.0263	118.216	28.8942	84.9796	56.9369	56.0854	98.5044	35.0313	0	67.6076	0	25.6597	67.6076	263.477	19.1478	0	9.57392	19.1478	200	78.8313	8.30984	43.5706	70.5215	161.856
fig.6666666.52381.peg.1258	SY28_RS06260	Intracellular trafficking_ assembly_ and processing	Peptidases	glutathione metabolism	leucyl aminopeptidase PepA	pepA	79.4142	148.766	114.09	69.3516	60.7867	52.9903	90.9111	71.9507	37.9208	52.7038	74.9529	86.2217	151.035	123.948	109.039	76.0818	69.7747	122.906	80.3955	101.651	42.5105	41.8202	105.417	40.0043	72.7107	65.4127	89.963
fig.6666666.52381.peg.1260	SY28_RS06270	Unknown function	General		hypothetical protein		0	54.887	27.4435	54.887	200	33.3991	114.6	73.9997	81.2011	109.732	0	0	0	72.1132	18.0283	72.1132	400	0	110.558	55.2789	110.558	200	318.927	67.238	193.082	251.689	130.353
fig.6666666.52381.peg.1261	SY28_RS06275	Unknown function	General		hypothetical protein		136.008	102.535	119.271	33.4737	28.0651	102.098	311.397	206.747	209.299	101.234	288.827	221.5	32.789	195.949	184.766	256.038	138.574	157.871	300.412	229.141	142.541	62.2067	162.488	137.026	149.757	25.4614	17.0018
fig.6666666.52381.peg.1262	SY28_RS06280	Energy metabolism	Oxidative phosphorylation		inorganic pyrophosphatase Ppa		25.1546	27.5835	26.3691	2.42892	9.21126	58.7467	57.5925	58.1696	1.15422	1.98423	0	0	24.2572	36.2406	15.1244	36.2406	239.616	0	166.683	83.3413	166.683	200	0	135.162	67.581	135.162	200
fig.6666666.52381.peg.1263	SY28_RS06285	Translation	Transfer RNA biogenesis	tRNA aminoacylation	threonyl-tRNA synthetase ThrS	thrS	164.511	157.387	160.949	7.12458	4.42661	168.019	172.954	170.487	4.93477	2.89452	185.373	32.8065	186.161	137.855	135.549	153.355	113.136	132.5	194.662	163.581	62.1622	38.0009	204.562	233.393	218.977	28.8308	13.1661
fig.6666666.52381.peg.1264	SY28_RS06290	Transport and binding proteins	Unknown substrate		MFS transporter		67.5199	28.8754	48.1977	38.6444	80.1791	32.4386	24.7343	28.5865	7.70428	26.9508	68.8249	52.7815	75.5287	58.3661	63.8753	22.7472	35.6118	75.2383	53.6891	64.4637	21.5492	33.4284	25.8129	48.9782	37.3955	23.1653	61.9467
fig.6666666.52381.peg.1267	SY28_RS06305	Nucleic acid metabolism	Purine metabolism		bifunctional exopolyphosphatase / guanosine-5'-triphosphate_3'-diphosphate pyrophosphatase Ppx-GppA	ppx-gppA	32.6943	41.2289	36.9616	8.53464	23.0906	47.9947	59.884	53.9393	11.8893	22.042	74.0582	42.5962	54.6483	18.8413	47.536	55.217	116.158	20.2398	64.993	42.6164	44.7532	105.014	46.8714	39.5268	43.1991	7.34462	17.0018
fig.6666666.52381.peg.1268	SY28_RS06310	Energy metabolism	General	polyphosphate kinase/exopolyphosphatase system	polyphosphate kinase Ppk	ppk	52.1191	41.4811	46.8001	10.638	22.7308	23.5588	57.7398	40.6493	34.181	84.0876	199.938	32.8569	21.0766	21.8	68.9179	178.862	259.528	23.4182	50.1327	36.7754	26.7145	72.6424	36.1545	6.77539	21.465	29.3792	136.87
fig.6666666.52381.peg.1269	SY28_RS06315	Transport and binding proteins	Cations and iron carrying compounds	iron (III) transport system AfuABC	ABC-type iron(III) uptake system ATPase component FbpC	fbpC	33.6425	19.3678	26.5051	14.2747	53.8564	33.6726	15.4052	24.5389	18.2675	74.4429	28.5772	65.7473	25.9537	14.5407	33.7048	51.2066	151.927	46.8603	44.5852	45.7227	2.27509	4.97583	32.1538	13.5577	22.8558	18.5961	81.3629
fig.6666666.52381.peg.1270	SY28_RS06320	Transport and binding proteins	Cations and iron carrying compounds	iron (III) transport system AfuABC	ABC-type iron(III) uptake system permease component FbpB	fbpB	35.5097	51.1068	43.3083	15.5971	36.0141	39.9843	25.4065	32.6954	14.5777	44.5864	56.5563	0	6.42053	38.3695	25.3366	56.5563	223.22	123.653	36.7655	80.2092	86.8875	108.326	37.1202	40.2474	38.6838	3.12725	8.08412
fig.6666666.52381.peg.1272	SY28_RS06325	Transport and binding proteins	Cations and iron carrying compounds	iron (III) transport system AfuABC	ABC-type iron(III) uptake system substrate-binding component FbpA	fbpA	392.921	359.675	376.298	33.2454	8.83486	290.68	297.262	293.971	6.58169	2.23889	551.434	233.704	273.469	354.419	353.256	317.73	89.9431	745.592	249.042	497.317	496.549	99.8457	538.811	357.997	448.404	180.814	40.3239
fig.6666666.52381.peg.1274	SY28_RS06335	Nucleic acid metabolism	General		5'-nucleotidase SurE	surE	31.3461	18.4141	24.8801	12.9321	51.9776	58.2665	112.779	85.5226	54.5123	63.7402	76.0762	0	4.31826	19.3546	24.9373	76.0762	305.07	103.957	59.3457	81.6512	44.6109	54.636	0	45.1154	22.5577	45.1154	200
fig.6666666.52381.peg.1275	SY28_RS06340	Regulatory functions	Small molecule interactions	oxidative stress response	ATPase repressor of oxidative stress response YchF	ychF	111.718	72.5363	92.1272	39.1819	42.5302	117.704	141.354	129.529	23.6504	18.2588	99.8925	114.911	107.732	25.4138	86.9874	89.497	102.885	68.2506	165.589	116.92	97.3388	83.2525	35.1233	82.9348	59.0291	47.8115	80.9966
fig.6666666.52381.peg.1276	SY28_RS06345	Regulatory functions	DNA interactions		AbrB family transcriptional regulator		190.149	100.532	145.341	89.6177	61.6605	67.9714	31.0968	49.5341	36.8746	74.4429	0	0	248.853	0	62.2133	248.853	400	63.0613	134.999	99.0303	71.9379	72.6424	129.811	27.3675	78.5893	102.444	130.353
fig.6666666.52381.peg.1277	SY28_RS06350	Unknown function	General		ThiJ/PfpI domain-containing protein		31.9113	47.2401	39.5757	15.3288	38.7328	19.164	14.6125	16.8882	4.55151	26.9508	0	62.3642	6.15457	110.34	44.7148	110.34	246.765	0	253.746	126.873	253.746	200	0	51.4403	25.7202	51.4403	200
fig.6666666.52381.peg.1278	SY28_RS06355	Intracellular trafficking_ assembly_ and processing	Peptidases		family S10 peptidase		154.753	136.235	145.494	18.5183	12.7279	115.623	124.758	120.191	9.13478	7.60022	148.116	170.385	105.093	160.151	145.936	65.2921	44.7402	161.919	144.429	153.174	17.4898	11.4183	130.198	188.85	159.524	58.6519	36.7667
fig.6666666.52381.peg.1279	SY28_RS06360	Unknown function	General		hypothetical protein		59.6778	67.9572	63.8175	8.2794	12.9736	96.489	84.0829	90.2859	12.4061	13.7409	0	0	48.695	0	12.1737	48.695	400	85.2561	136.885	111.07	51.6286	46.4828	43.8747	73.9993	58.937	30.1246	51.1132
fig.6666666.52381.peg.1280	SY28_RS06365	Intracellular trafficking_ assembly_ and processing	Peptidases		S41 family peptidase		7.75814	23.395	15.5766	15.6368	100.387	2.58837	0	1.29418	2.58837	200	21.9669	25.2695	19.9503	44.7091	27.974	24.7588	88.5066	0	34.272	17.136	34.272	200	49.4324	10.4216	29.927	39.0108	130.353
fig.6666666.52381.peg.1282	SY28_RS06375	Intracellular trafficking_ assembly_ and processing	Peptidases		oligoendopeptidase F		63.1733	48.8988	56.036	14.2745	25.4738	63.2299	59.5567	61.3933	3.67319	5.98304	31.5658	36.3116	8.95874	72.2763	37.2781	63.3176	169.852	43.1341	24.6239	33.879	18.5101	54.636	8.87911	63.6461	36.2626	54.767	151.029
fig.6666666.52381.peg.1283	SY28_RS06380	Unknown function	General		hypothetical protein		152.484	41.8018	97.1427	110.682	113.937	203.494	193.954	198.724	9.53966	4.80046	143.917	165.554	0	146.457	113.982	165.554	145.246	78.6641	168.401	123.533	89.737	72.6424	566.753	136.555	351.654	430.197	122.335
fig.6666666.52381.peg.1284	SY28_RS06385	Unknown function	General		hypothetical protein		69.9333	32.3519	51.1426	37.5814	73.4835	52.4971	120.086	86.2918	67.5894	78.3266	74.2552	0	42.149	56.6741	43.2696	74.2552	171.611	40.5873	130.332	85.4595	89.7444	105.014	135.767	70.4568	103.112	65.3097	63.3388
fig.6666666.52381.peg.1285	SY28_RS06390	Unknown function	General		hypothetical protein		66.7761	67.122	66.949	0.345887	0.516642	170.803	84.937	127.87	85.8661	67.151	0	0	28.6194	32.0684	15.172	32.0684	211.366	0	49.1645	24.5822	49.1645	200	88.6408	89.7012	89.171	1.06045	1.18923
fig.6666666.52381.peg.1286	SY28_RS06395	Unknown function	General		hypothetical protein		9.81154	40.346	25.0788	30.5345	121.754	58.9221	44.9279	51.925	13.9942	26.9508	83.3431	0	0	0	20.8358	83.3431	400	91.1095	0	45.5547	91.1095	200	93.774	19.77	56.772	74.004	130.353
fig.6666666.52381.peg.1288	SY28_RS06405	Unknown function	Enzymes of unknown specificity		enoyl-CoA hydratase/isomerase		14.7393	6.06095	10.4001	8.67836	83.4447	14.7525	0	7.37627	14.7525	200	0	0	21.3202	0	5.33005	21.3202	400	0	122.084	61.0422	122.084	200	35.2178	59.3986	47.3082	24.1807	51.1132
fig.6666666.52381.peg.1289	SY28_RS06410	Amino acid metabolism	Valine_ leucine and isoleucine metabolism		methylcrotonoyl-CoA carboxylase		65.302	94.3918	79.8469	29.0898	36.4319	27.7287	18.1226	22.9257	9.60611	41.9011	50.4274	0	49.6145	34.2115	33.5633	50.4274	150.245	45.9387	98.3438	72.1412	52.4051	72.6424	56.7386	27.9112	42.3249	28.8274	68.1097
fig.6666666.52381.peg.1290	SY28_RS06415	Intracellular trafficking_ assembly_ and processing	Peptidases		S8 family serine protease		51.6974	134.264	92.9808	82.5667	88.7998	13.6168	62.2965	37.9567	48.6797	128.251	23.1125	0	62.9722	23.5204	27.4013	62.9722	229.815	25.2663	81.1336	53.2	55.8673	105.014	52.0104	76.7559	64.3832	24.7455	38.4348
fig.6666666.52381.peg.1291	SY28_RS06420	Intracellular trafficking_ assembly_ and processing	Enzyme assembly	carbon-monoxide dehydrogenase assembly	type II carbon-monoxide dehydrogenase maturation protein CoxE	coxE	120.285	151.838	136.062	31.5531	23.1903	162.391	128.092	145.242	34.2987	23.6149	118.808	82.0023	121.389	60.4524	95.663	60.9366	63.6993	103.904	148.288	126.096	44.3849	35.1993	160.413	95.8212	128.117	64.5921	50.4164
fig.6666666.52381.peg.1292	SY28_RS06425	Intracellular trafficking_ assembly_ and processing	Enzyme assembly	carbon-monoxide dehydrogenase assembly	type II carbon-monoxide dehydrogenase maturation protein CoxD	coxD	271.46	153.864	212.662	117.596	55.297	201.942	176.377	189.159	25.5648	13.515	124.643	358.455	183.95	190.263	214.328	233.812	109.091	272.515	133.693	203.104	138.821	68.3499	192.833	192.183	192.508	0.649727	0.337506
fig.6666666.52381.peg.1293	SY28_RS06430	Defense and invasion systems	Detoxification and inactivation	carbon-monoxide dehydrogenase CoxLMS-CooF	type II carbon-monoxide dehydrogenase medium subunit CoxM	coxM	542.569	856.871	699.72	314.302	44.9182	865.741	576.109	720.925	289.632	40.1751	400.765	729.945	750.695	509.796	597.8	349.93	58.5363	876.22	403.813	640.017	472.407	73.8116	676.384	681.307	678.846	4.92299	0.7252
fig.6666666.52381.peg.1294	SY28_RS06435	Defense and invasion systems	Detoxification and inactivation	carbon-monoxide dehydrogenase CoxLMS-CooF	type II carbon-monooxide dehydrogenase large subunit CoxL	coxL	1675.39	2451.83	2063.61	776.447	37.6257	1476.66	2204.19	1840.43	727.528	39.5304	1545.86	1588.23	1177.55	1525.11	1459.19	410.683	28.1446	1857.62	1546.5	1702.06	311.117	18.2788	2077.91	1606.75	1842.33	471.162	25.5742
fig.6666666.52381.peg.1295	SY28_RS06440	Defense and invasion systems	Detoxification and inactivation	carbon-monoxide dehydrogenase CoxLMS-CooF	type II carbon-monoxide dehydrogenase small subunit CoxS	coxS	3530.1	4562.98	4046.54	1032.88	25.5251	2612.11	4093.83	3352.97	1481.71	44.1911	2624.48	2633.64	2478.63	2443.49	2545.06	190.156	7.47157	3876.25	2831.38	3353.82	1044.87	31.1546	3863.96	3126.03	3494.99	737.93	21.1139
fig.6666666.52381.peg.1296	SY28_RS06445	Intracellular trafficking_ assembly_ and processing	Enzyme assembly		type II carbon-monoxide dehydrogenase maturation factor CoxF	coxF	81.793	89.6909	85.742	7.89792	9.21126	24.2567	27.7435	26.0001	3.48677	13.4106	51.4653	29.6014	20.449	52.3735	38.4723	31.9244	82.9803	42.1959	50.184	46.1899	7.98818	17.2942	57.9065	91.5614	74.7339	33.6549	45.0329
fig.6666666.52381.peg.1297	SY28_RS06460	Carbohydrate metabolism	Fructose and mannose metabolism	fucose degradation to rhamnose	L-fuculose-phosphate aldolase FucA	fucA	16.2985	58.085	37.1917	41.7865	112.354	16.3131	0	8.15657	16.3131	200	92.2974	53.0869	0	23.4815	42.2164	92.2974	218.629	50.449	35.9998	43.2244	14.4492	33.4284	0	43.788	21.894	43.788	200
fig.6666666.52381.peg.1298	SY28_RS06465	Unknown function	General		hypothetical protein		165.851	24.7999	95.3255	141.051	147.968	90.5454	34.5203	62.5328	56.0251	89.5931	128.073	441.985	14.5395	65.1666	162.441	427.445	263.139	140.008	49.9538	94.9807	90.0538	94.8127	144.102	91.1414	117.622	52.9609	45.0264
fig.6666666.52381.peg.1299	SY28_RS06470	Intracellular trafficking_ assembly_ and processing	Peptidases	proline salvage	proline iminopeptidase Pip	pip	15.0774	30.9998	23.0386	15.9225	69.1121	45.2727	43.1503	44.2115	2.12236	4.80046	0	0	47.2532	32.5833	19.9591	47.2532	236.75	52.5029	37.4654	44.9841	15.0375	33.4284	54.0383	37.9756	46.007	16.0628	34.9138
fig.6666666.52381.peg.1300	SY28_RS06475	Carbohydrate metabolism	Pyruvate metabolism	pyruvate dehydrogenase complex PdhABCD-AceE	dihydrolipoamide dehydrogenase PdhD	pdhD	256.861	203.423	230.142	53.4374	23.2193	195.199	152.469	173.834	42.7302	24.5811	141.418	116.2	162.838	174.752	148.802	58.5524	39.3492	265.022	189.116	227.069	75.9056	33.4284	250.041	234.822	242.432	15.2193	6.27779
fig.6666666.52381.peg.1301	SY28_RS06480	Carbohydrate metabolism	Citrate cycle (TCA cycle)	2-oxoglutarate dehydrogenase system	2-oxoglutarate dehydrogenase E2 component (dihydrolipoamide succinyltransferase) SucB	sucB	396.21	378.629	387.42	17.5804	4.53781	351.882	402.463	377.172	50.5812	13.4106	331.816	163.587	419.743	277.373	298.13	256.157	85.9211	453.42	332.799	393.11	120.621	30.6838	266.675	168.666	217.67	98.0091	45.0264
fig.6666666.52381.peg.1302	SY28_RS06485	Carbohydrate metabolism	Citrate cycle (TCA cycle)	2-oxoglutarate dehydrogenase system	2-oxoglutarate dehydrogenase E1 component SucA	sucA	267.324	223.85	245.587	43.4741	17.7021	240.807	239.255	240.031	1.55175	0.646478	185.789	249.342	283.565	246.838	241.383	97.7761	40.5066	315.936	245.577	280.757	70.3588	25.0604	226.462	296.257	261.359	69.7956	26.7048
fig.6666666.52381.peg.1303	SY28_RS06490	Amino acid metabolism	Tyrosine metabolism	homogentisate pathway (Phe and Tyr degradation)	4-alpha-hydroxytetrahydrobiopterin dehydratase PhhB	phhB	57.8674	142.774	100.321	84.9065	84.6351	81.087	105.992	93.5394	24.9048	26.6249	0	0	111.606	250.111	90.4292	250.111	276.582	53.7353	38.3448	46.0401	15.3905	33.4284	82.9603	116.601	99.7806	33.6408	33.7147
fig.6666666.52381.peg.1304	SY28_RS06495	Amino acid metabolism	Cysteine and methionine metabolism	methionine biosynthesis from homoserine	5-methyltetrahydropteroyltriglutamate--homocysteine methyltransferase MetE	metE	206.325	183.826	195.075	22.4987	11.5333	236.626	268.999	252.813	32.3735	12.8053	316.442	140.007	233.506	291.062	245.254	176.435	71.9398	212.88	156.656	184.768	56.2244	30.4298	116.4	202.095	159.247	85.695	53.8125
fig.6666666.52381.peg.1305	SY28_RS06500	Translation	Ribosomal proteins: synthesis and modification	ribosome large subunit	LSU ribosomal protein L13 RplM	rplM	844.756	821.061	832.908	23.6948	2.84483	999.243	843.972	921.608	155.271	16.8478	913.269	300.164	481.365	863	639.45	613.105	95.8801	1034.03	737.87	885.949	296.159	33.4284	917.473	510.647	714.06	406.826	56.9736
fig.6666666.52381.peg.1306	SY28_RS06505	Translation	Ribosomal proteins: synthesis and modification	ribosome small subunit	SSU ribosomal protein S9 RpsI	rpsI	451.306	455.2	453.253	3.89391	0.859104	579.553	331.43	455.492	248.123	54.4736	289.326	416.031	213.496	110.412	257.316	305.619	118.772	395.358	394.972	395.165	0.386623	0.0978383	284.845	360.315	322.58	75.4708	23.396
fig.6666666.52381.peg.1308	SY28_RS06515	Signal transduction	Two-component systems	phosphate signalling cascade PhoBRU-PstABCS	two component signal transduction system response regulator PhoB	phoB	83.6478	133.541	108.594	49.8928	45.9442	211.77	292.906	252.338	81.136	32.1537	208.982	192.321	90.1533	148.869	160.081	118.828	74.2301	205.61	97.8138	151.712	107.796	71.0532	293.921	89.2312	191.576	204.69	106.845
fig.6666666.52381.peg.1309	SY28_RS06520	Signal transduction	Two-component systems	phosphate signalling cascade PhoBRU-PstABCS	two component signal transduction system histidine kinase with PAS sensory domain	phoR	65.1204	62.0126	63.5665	3.10783	4.8891	126.927	78.4715	102.699	48.4557	47.1821	116.454	0	9.91533	88.882	53.8129	116.454	216.406	15.9133	79.4886	47.7009	63.5753	133.279	114.651	55.2487	84.9497	59.402	69.9261
fig.6666666.52381.peg.1310	SY28_RS06525	Regulatory functions	Protein interactions	phosphate signalling cascade PhoBRU-PstABCS	phosphate transport system regulatory protein PhoU	phoU	109.231	167.418	138.325	58.1866	42.0653	213.689	295.56	254.625	81.8713	32.1537	168.701	242.58	38.3033	42.9194	123.126	204.277	165.909	161.368	131.6	146.484	29.7679	20.3216	177.951	120.053	149.002	57.8977	38.857
fig.6666666.52381.peg.1311	SY28_RS06530	Translation	Translation factors	translation elongation factor	elongation factor P Efp	efp	480.571	287.884	384.228	192.687	50.1491	237.532	135.838	186.685	101.694	54.4736	151.191	115.948	343.278	205.145	203.891	227.33	111.496	192.826	373.482	283.154	180.655	63.801	283.522	454.281	368.902	170.759	46.2884
fig.6666666.52381.peg.1312	SY28_RS06535	Fatty acid and lipid metabolism	Biosynthesis	fatty acid biosynthesis_ initiation	acetyl-CoA carboxylase biotin carboxyl carrier protein AccB	accB	252.836	295.49	274.163	42.6539	15.5579	146.51	243.738	195.124	97.2283	49.8289	169.554	520.123	141.156	460.123	322.739	378.966	117.422	278.031	286.577	282.304	8.54587	3.02718	190.775	134.068	162.421	56.7074	34.9138
fig.6666666.52381.peg.1313	SY28_RS06540	Fatty acid and lipid metabolism	Biosynthesis	fatty acid biosynthesis_ initiation	acetyl-CoA carboxylase complex biotin carboxylase subunit AccC	accC	163.976	179.139	171.558	15.1626	8.83819	122.48	162.5	142.49	40.0196	28.0859	291.049	191.318	238.369	148.093	217.207	142.957	65.8158	147.722	121.63	134.676	26.0922	19.374	87.7167	128.218	107.967	40.501	37.5123
fig.6666666.52381.peg.1314	SY28_RS06545	Prosthetic groups_ cofactors_ and carriers	Vitamin B6 metabolism		pyridoxal 5'-phosphate synthase subunit PdxS	pdxS	186.542	242.397	214.469	55.855	26.0433	119.494	76.8772	98.1855	42.6167	43.4043	285.221	145.823	438.923	225.753	273.93	293.1	106.998	155.9	210.135	183.017	54.2354	29.634	187.202	202.973	195.088	15.7711	8.08412
fig.6666666.52381.peg.1315	SY28_RS06550	Unknown function	General		hypothetical protein		18.4655	45.5593	32.0124	27.0937	84.6351	27.7232	84.5553	56.1392	56.8321	101.234	0	180.436	0	39.9054	55.0853	180.436	327.557	128.603	30.5897	79.5961	98.0128	123.138	154.424	18.6038	86.514	135.82	156.992
fig.6666666.52381.peg.1316	SY28_RS06555	Prosthetic groups_ cofactors_ and carriers	Vitamin B6 metabolism		pyridoxal 5'-phosphate synthase subunit PdxT	pdxT	130.234	96.9066	113.57	33.3277	29.3454	62.072	184.586	123.329	122.514	99.3391	52.6792	60.5992	53.8234	241.239	102.085	188.56	184.708	259.146	102.735	180.941	156.411	86.4432	192.635	87.4728	140.054	105.162	75.0869
fig.6666666.52381.peg.1317	SY28_RS06560	Translation	General	tmRNA trans-translation system	SsrA-binding protein SmpB	smpB	76.2614	106.622	91.4418	30.3607	33.2022	114.495	69.8415	92.1681	44.6533	48.4476	194.338	74.5187	36.7703	230.729	134.089	193.959	144.649	35.408	0	17.704	35.408	200	163.996	138.298	151.147	25.6977	17.0018
fig.6666666.52381.peg.1318	SY28_RS06570	Translation	Ribosomal proteins: synthesis and modification	ribosome small subunit	SSU ribosomal protein S10 RpsJ	rpsJ	3705.58	2040.3	2872.94	1665.27	57.9641	3708.9	1821.44	2765.17	1887.46	68.2584	2578.59	3375.41	3714.69	2714.58	3095.82	1136.1	36.6978	4811.54	2080.88	3446.21	2730.66	79.2366	3326.51	1877.2	2601.86	1449.31	55.7029
fig.6666666.52381.peg.1319	SY28_RS06575	Translation	Ribosomal proteins: synthesis and modification	ribosome large subunit	LSU ribosomal protein L3 RplC	rplC	2046.64	1494.31	1770.47	552.329	31.1967	1930.98	1507.42	1719.2	423.558	24.6369	1777.51	1196.93	1801.36	1632.4	1602.05	604.429	37.7285	3128	1437.34	2282.67	1690.66	74.0652	1426.81	956.418	1191.62	470.395	39.4754
fig.6666666.52381.peg.1320	SY28_RS06580	Translation	Ribosomal proteins: synthesis and modification	ribosome large subunit	LSU ribosomal protein L4 RplD	rplD	1304.14	1033.31	1168.73	270.83	23.173	1602.46	1068.12	1335.29	534.335	40.0163	2116.51	1087.85	1523.45	1328.98	1514.2	1028.66	67.9342	2658.34	790.399	1724.37	1867.94	108.326	1304.71	769.115	1036.91	535.591	51.6525
fig.6666666.52381.peg.1321	SY28_RS06585	Translation	Ribosomal proteins: synthesis and modification	ribosome large subunit	LSU ribosomal protein L23 RplW	rplW	2119.46	1659.2	1889.33	460.266	24.3614	2075.99	2153.83	2114.91	77.8396	3.68052	3177.1	1329	2787.06	3135.19	2607.09	1848.09	70.8873	5525.47	1877.58	3701.52	3647.9	98.5513	2031.1	1278.91	1655	752.184	45.449
fig.6666666.52381.peg.1322	SY28_RS06590	Translation	Ribosomal proteins: synthesis and modification	ribosome large subunit	LSU ribosomal protein L2 RplB	rplB	1625.55	1392.45	1509	233.098	15.4472	1344.57	1119.26	1231.91	225.31	18.2894	2329.48	1320.43	912.171	1631.92	1548.5	1417.31	91.5276	2472.73	1119.28	1796.01	1353.45	75.3591	1253.53	792.831	1023.18	460.702	45.0264
fig.6666666.52381.peg.1323	SY28_RS06595	Translation	Ribosomal proteins: synthesis and modification	ribosome small subunit	SSU ribosomal protein S19 RpsS	rpsS	1466.08	1030.71	1248.4	435.374	34.8746	1337.23	893.305	1115.27	443.922	39.8041	1506.47	693.185	1071.74	1635.26	1226.66	942.074	76.7997	1482.17	1096.83	1289.5	385.339	29.8829	1525.51	762.353	1143.93	763.161	66.7138
fig.6666666.52381.peg.1324	SY28_RS06600	Translation	Ribosomal proteins: synthesis and modification	ribosome large subunit	LSU ribosomal protein L22 RplV	rplV	1177.19	973.582	1075.38	203.606	18.9333	926.709	696.518	811.613	230.191	28.3622	1741.49	1357.08	797.183	1143.36	1259.78	944.302	74.9578	1443.18	832.631	1137.9	610.547	53.6554	1216.75	759.572	988.161	457.178	46.2655
fig.6666666.52381.peg.1325	SY28_RS06605	Translation	Ribosomal proteins: synthesis and modification	ribosome small subunit	SSU ribosomal protein S3 RpsC	rpsC	1576.49	1388.89	1482.69	187.597	12.6525	1270.97	1246	1258.48	24.9711	1.98423	2714.95	1645.97	2024.21	2221.49	2151.66	1068.98	49.6816	3208.59	958.772	2083.68	2249.81	107.973	1434.49	783.265	1108.88	651.225	58.7283
fig.6666666.52381.peg.1326	SY28_RS06610	Translation	Ribosomal proteins: synthesis and modification	ribosome large subunit	LSU ribosomal protein L16 RplP	rplP	1716.9	1539.23	1628.07	177.68	10.9135	1424.3	1150.95	1287.62	273.35	21.2291	3481.78	1284.7	1678.02	2406.72	2212.81	2197.08	99.2893	3447.15	1434.91	2441.03	2012.24	82.4342	1940.29	903.836	1422.07	1036.46	72.884
fig.6666666.52381.peg.1327	SY28_RS06615	Translation	Ribosomal proteins: synthesis and modification	ribosome large subunit	LSU ribosomal protein L29 RpmC	rpmC	1403.58	1256.62	1330.1	146.966	11.0492	1138.1	1220.34	1179.22	82.2398	6.97409	3018.37	1562.48	1490.57	2226.93	2074.59	1527.8	73.6437	3382.13	1295.02	2338.58	2087.11	89.2471	1146.2	1002.39	1074.29	143.806	13.3861
fig.6666666.52381.peg.1328	SY28_RS06620	Translation	Ribosomal proteins: synthesis and modification	ribosome small subunit	SSU ribosomal protein S17 RpsQ	rpsQ	1312.5	1448.46	1380.48	135.961	9.84879	774.735	950.309	862.522	175.574	20.3559	3239.86	1096.16	411.075	969.714	1429.2	2828.78	197.927	1875.05	1189.34	1532.2	685.707	44.7531	1447.42	542.493	994.955	904.923	90.9511
fig.6666666.52381.peg.1329	SY28_RS06625	Translation	Ribosomal proteins: synthesis and modification	ribosome large subunit	LSU ribosomal protein L14 RplN	rplN	1214.71	815.363	1015.04	399.349	39.3433	652.599	817.98	735.29	165.381	22.4919	1745	1309.14	887.144	1466.96	1352.06	857.853	63.4479	1990.54	621.437	1305.99	1369.11	104.833	960.355	611.902	786.129	348.453	44.3252
fig.6666666.52381.peg.1330	SY28_RS06630	Translation	Ribosomal proteins: synthesis and modification	ribosome large subunit	LSU ribosomal protein L24 RplX	rplX	2008.09	1281.75	1644.92	726.333	44.1561	1389.92	1555.41	1472.66	165.484	11.237	2630.76	1854.81	1348.77	1856.75	1922.77	1281.99	66.674	2736.75	1324	2030.37	1412.74	69.5803	1408.39	1087.05	1247.72	321.343	25.7545
fig.6666666.52381.peg.1331	SY28_RS06635	Translation	Ribosomal proteins: synthesis and modification	ribosome large subunit	LSU ribosomal protein L5 RplE	rplE	1253.57	1016.16	1134.86	237.407	20.9194	906.5	782.753	844.627	123.747	14.6511	1732.26	761.913	827.104	881.413	1050.67	970.347	92.3548	1837.98	1192.33	1515.16	645.655	42.6131	759.561	471.341	615.451	288.22	46.8308
fig.6666666.52381.peg.1332	SY28_RS06640	Translation	Ribosomal proteins: synthesis and modification	ribosome small subunit	SSU ribosomal protein S14 RpsN	rpsN	2724.8	1909.31	2317.06	815.488	35.195	2886.23	1846.39	2366.31	1039.85	43.9438	3217.54	2507.32	3181.38	2112.46	2754.68	1105.08	40.1165	4652	2348.02	3500.01	2303.99	65.828	2306.44	2437.44	2371.94	130.999	5.52288
fig.6666666.52381.peg.1333	SY28_RS06645	Translation	Ribosomal proteins: synthesis and modification	ribosome small subunit	SSU ribosomal protein S8 RpsH	rpsH	1407.19	979.905	1193.55	427.286	35.7996	1089.75	823.093	956.422	266.659	27.8809	2443	501.837	1446.13	1065.47	1364.11	1941.16	142.302	1383.01	986.9	1184.96	396.113	33.4284	687.187	1221.1	954.146	533.917	55.9576
fig.6666666.52381.peg.1334	SY28_RS06650	Translation	Ribosomal proteins: synthesis and modification	ribosome large subunit	LSU ribosomal protein L6 RplF	rplF	750.064	531.61	640.837	218.455	34.089	665.287	446.778	556.033	218.509	39.2979	466.196	297.937	776.229	527.136	516.874	478.292	92.5355	1274.1	747.547	1010.82	526.549	52.0912	539.113	380.911	460.012	158.202	34.3909
fig.6666666.52381.peg.1335	SY28_RS06655	Translation	Ribosomal proteins: synthesis and modification	ribosome large subunit	LSU ribosomal protein L18 RplR	rplR	1157.21	407.877	782.544	749.334	95.7561	710.522	623.407	666.965	87.1148	13.0614	578.224	570.134	290.703	1008.73	611.948	718.029	117.335	677.256	741.031	709.144	63.7752	8.99327	999.123	313.512	656.317	685.611	104.463
fig.6666666.52381.peg.1336	SY28_RS06660	Translation	Ribosomal proteins: synthesis and modification	ribosome small subunit	SSU ribosomal protein S5 RpsE	rpsE	889.071	747.807	818.439	141.263	17.2601	599.987	524.312	562.149	75.6749	13.4617	858.195	329.073	740.44	553.114	620.206	529.122	85.3139	844.349	401.678	623.014	442.671	71.0532	514.988	542.864	528.926	27.8756	5.27022
fig.6666666.52381.peg.1337	SY28_RS06665	Translation	Ribosomal proteins: synthesis and modification	ribosome large subunit	LSU ribosomal protein L30 RpmD	rpmD	597.612	460.77	529.191	136.842	25.8587	355.151	256.548	305.849	98.6022	32.2388	634.544	912.431	684.346	322.871	638.548	589.56	92.3283	867.093	309.373	588.233	557.72	94.8127	401.603	338.673	370.138	62.9301	17.0018
fig.6666666.52381.peg.1338	SY28_RS06670	Translation	Ribosomal proteins: synthesis and modification	ribosome large subunit	LSU ribosomal protein L15 RplO	rplO	1126.52	844.379	985.449	282.14	28.6306	806.397	897.827	852.112	91.4292	10.7297	1090.15	766.363	783.806	801.223	860.386	323.787	37.6328	1059.32	850.407	954.864	208.913	21.8789	1022.16	574.658	798.408	447.498	56.0489
fig.6666666.52381.peg.1339	SY28_RS06675	Intracellular trafficking_ assembly_ and processing	Protein export_ secretion_ and sorting	Sec protein export system	preprotein translocase subunit SecY	secY	924.898	787.236	856.067	137.661	16.0807	589.778	506.628	548.203	83.1498	15.1677	950.377	510.188	637.756	569.542	666.966	440.188	65.9986	819.606	658.998	739.302	160.608	21.7243	683.178	480.94	582.059	202.238	34.7453
fig.6666666.52381.peg.1340	SY28_RS06680	Nucleic acid metabolism	Purine metabolism	adenosine monophosphate (AMP) biosynthesis from inosine monophosphate (IMP)	adenylate kinase Adk	adk	645.941	503.027	574.484	142.913	24.8768	560.699	248.666	404.683	312.033	77.1056	679.79	726.136	413.426	667.079	621.608	312.71	50.3067	636.974	795.439	716.206	158.465	22.1256	464.385	357.063	410.724	107.322	26.13
fig.6666666.52381.peg.1341	SY28_RS06685	Intracellular trafficking_ assembly_ and processing	Peptidases		methionyl aminopeptidase Map	map	839.377	697.155	768.266	142.222	18.5121	823.494	599.37	711.432	224.124	31.5032	1129.5	609.056	428.758	610.638	694.489	700.747	100.901	1138.29	729.667	933.98	408.625	43.751	774.436	946.134	860.285	171.699	19.9583
fig.6666666.52381.peg.1342	SY28_RS06690	Translation	Translation factors	translation initiation	translation initiation factor IF-1 InfA	infA	1462.51	892.795	1177.65	569.71	48.3769	1599.64	1139.17	1369.4	460.466	33.6254	896.512	1031.3	1148.62	1368.5	1111.23	471.985	42.4741	1750.1	1198.89	1474.49	551.204	37.3826	1296.92	607.609	952.265	689.311	72.3865
fig.6666666.52381.peg.1343	SY28_RS06691	Translation	Ribosomal proteins: synthesis and modification	ribosome large subunit	LSU ribosomal protein L36 RpmJ	rpmJ	1512.54	909.036	1210.79	603.505	49.844	2241.73	998.949	1620.34	1242.78	76.6989	988.317	1421.13	953.685	1257.2	1155.08	467.446	40.4686	1755.67	674.598	1215.13	1081.07	88.9674	695.006	644.711	669.859	50.2954	7.50837
fig.6666666.52381.peg.1344	SY28_RS06695	Translation	Ribosomal proteins: synthesis and modification	ribosome small subunit	SSU ribosomal protein S13 RpsM	rpsM	1487.74	1059.93	1273.84	427.807	33.5841	1852.69	1208.03	1530.36	644.658	42.1247	955.156	1521.36	1459.68	1345.86	1320.52	566.202	42.8774	1566.24	1232.28	1399.26	333.961	23.8669	1260.7	976.012	1118.36	284.693	25.4563
fig.6666666.52381.peg.1345	SY28_RS06700	Translation	Ribosomal proteins: synthesis and modification	ribosome small subunit	SSU ribosomal protein S11 RpsK	rpsK	1442.62	963.979	1203.3	478.636	39.7771	1681.83	938.332	1310.08	743.494	56.7519	1531.77	1201.41	853.658	1558.8	1286.41	705.139	54.8146	1484.22	1004.81	1244.51	479.414	38.5222	1449.29	825.803	1137.55	623.485	54.8097
fig.6666666.52381.peg.1346	SY28_RS06705	Translation	Ribosomal proteins: synthesis and modification	ribosome small subunit	SSU ribosomal protein S4 RpsD	rpsD	1322.83	921.648	1122.24	401.186	35.7486	1497.47	859.67	1178.57	637.803	54.1166	1570.19	790.239	1258.93	1248.36	1216.93	779.952	64.0918	1877.43	842.104	1359.77	1035.33	76.14	1118	593.62	855.808	524.375	61.2725
fig.6666666.52381.peg.1347	SY28_RS06710	Transcription	RNA polymerase	RNA polymerase RpoABCEZ	DNA-directed RNA polymerase alpha subunit RpoA	rpoA	1367.58	943.227	1155.4	424.35	36.7275	1368.8	1041.16	1204.98	327.648	27.1911	852.084	1208.9	822.226	1170.61	1013.46	386.675	38.1541	1568	875.183	1221.59	692.817	56.7143	758.992	592.898	675.945	166.094	24.5722
fig.6666666.52381.peg.1348	SY28_RS06715	Translation	Ribosomal proteins: synthesis and modification	ribosome large subunit	LSU ribosomal protein L17 RplQ	rplQ	365.96	367.856	366.908	1.8956	0.516642	569.783	387.908	478.845	181.874	37.9818	460.535	463.553	705.808	439.37	517.317	266.438	51.5038	629.313	291.895	460.604	337.418	73.2555	453.402	396.011	424.706	57.3913	13.5132
fig.6666666.52381.peg.1349	SY28_RS06720	Transport and binding proteins	Amino acids_ peptides and amines	polar amino acid transport system PA	ABC-type polar amino acid uptake system permease component		86.4181	34.3106	60.3643	52.1075	86.3216	38.7739	40.9361	39.855	2.1622	5.42517	50.6255	0	126.439	64.3985	60.3658	126.439	209.455	83.0145	19.746	51.3803	63.2685	123.138	56.9615	108.081	82.5211	51.1191	61.9467
fig.6666666.52381.peg.1350	SY28_RS06725	Transport and binding proteins	Amino acids_ peptides and amines	polar amino acid transport system PA	ABC-type polar amino acid uptake system ATPase component		13.2713	50.9348	32.1031	37.6635	117.321	30.9942	20.2568	25.6255	10.7374	41.9011	37.5773	86.4538	72.5212	76.4808	68.2583	48.8764	71.6052	61.6184	117.254	89.4361	55.6352	62.2067	52.8504	71.3102	62.0803	18.4598	29.7354
fig.6666666.52381.peg.1351	SY28_RS06735	Nucleic acid metabolism	DNA replication_ recombination_ and repair	DNA replication initiation factors	replicative DNA helicase DnaB	dnaB	46.0889	21.9447	34.0168	24.1442	70.9774	29.1349	33.3229	31.2289	4.18799	13.4106	0	0	51.4622	41.9374	23.3499	51.4622	220.396	56.313	24.1106	40.2118	32.2025	80.0822	17.388	14.6633	16.0257	2.72465	17.0018
fig.6666666.52381.peg.1353	SY28_RS06745	Nucleic acid metabolism	DNA replication_ recombination_ and repair	Nucleotide excision repair	excinuclease ABC subunit UvrA	uvrA	65.9834	62.5439	64.2637	3.43947	5.35212	162.308	184.359	173.333	22.0507	12.7215	94.9981	76.4964	71.1785	72.5058	78.7947	23.8196	30.2299	62.3103	51.8745	57.0924	10.4358	18.2788	61.4604	96.8991	79.1797	35.4387	44.7572
fig.6666666.52381.peg.1355	SY28_RS06755	Nucleic acid metabolism	Purine metabolism		deoxyguanosine kinase		63.6168	34.8798	49.2483	28.737	58.3512	58.3677	0	29.1838	58.3677	200	0	51.8025	15.3368	0	16.7848	51.8025	308.627	24.6142	17.5644	21.0893	7.04984	33.4284	63.3353	64.093	63.7141	0.757705	1.18923
fig.6666666.52381.peg.1356	SY28_RS06760	Unknown function	General		PDZ/DHR/GLGF domain-containing protein		24.8534	25.55	25.2017	0.696513	2.76375	52.8609	71.1287	61.9948	18.2678	29.4666	26.3894	30.3569	74.8961	53.7101	46.3381	48.5067	104.68	14.4242	61.7577	38.091	47.3334	124.264	44.5382	37.5592	41.0487	6.97901	17.0018
fig.6666666.52381.peg.1357	SY28_RS06765	Unknown function	General		myosin-like domain-containing protein		61.4155	28.0607	44.7381	33.3548	74.5556	95.6209	67.7027	81.6618	27.9182	34.1876	77.2871	44.4534	24.1285	117.976	65.9613	93.8478	142.277	95.0502	15.0726	55.0614	79.9776	145.252	92.395	105.417	98.906	13.0221	13.1661
fig.6666666.52381.peg.1358	SY28_RS06770	Transport and binding proteins	Carbohydrates_ organic alcohols_ and acids	lipopolysaccharide export system LptABCDEFG	lipopolysaccharide export system ATPase component LptB	lptB	153.672	161.489	157.58	7.81725	4.9608	311.892	195.465	253.679	116.426	45.8952	290.077	83.4223	436.335	368.995	294.707	352.912	119.75	198.193	282.855	240.524	84.6628	35.1993	285.584	189.227	237.406	96.3576	40.5877
fig.6666666.52381.peg.1359	SY28_RS06775	Translation	Transfer RNA biogenesis	tRNA aminoacylation	glutamyl-tRNA synthetase GltX	gltX	100.502	101.44	100.971	0.938028	0.929008	155.46	156.889	156.174	1.42814	0.914455	38.8047	44.6387	57.2687	98.7235	59.8589	59.9188	100.1	95.4465	83.2448	89.3457	12.2017	13.6567	147.357	119.664	133.51	27.6929	20.7421
fig.6666666.52381.peg.1363	SY28_RS06795	Amino acid metabolism	Valine_ leucine and isoleucine metabolism	leucine degradation	2-oxoisovalerate dehydrogenase E1 component alpha subuit BkdA1	bkdA1	257.852	316.875	287.363	59.0231	20.5395	100.86	47.5004	74.1802	53.3596	71.9324	125.879	202.726	191.491	89.6701	152.441	113.056	74.1634	233.935	186.572	210.254	47.3628	22.5265	63.735	161.244	112.489	97.5088	86.6826
fig.6666666.52381.peg.1364	SY28_RS06800	Amino acid metabolism	Valine_ leucine and isoleucine metabolism	leucine degradation	2-oxoisovalerate dehydrogenase E1 component beta subunit BkdA2	bkdA2	151.857	335.817	243.837	183.959	75.4436	94.5738	92.7156	93.6447	1.85812	1.98423	171.991	296.774	165.965	160.441	198.793	136.333	68.5806	62.6728	268.335	165.504	205.662	124.264	96.7586	156.394	126.576	59.6353	47.1141
fig.6666666.52381.peg.1365	SY28_RS06805	Carbohydrate metabolism	Pyruvate metabolism	pyruvate dehydrogenase complex PdhABCD-AceE	pyruvate dehydrogenase E2 component PdhC	pdhC	175.706	263.96	219.833	88.2547	40.1462	124.277	69.7295	97.0031	54.5472	56.2325	139.301	68.6762	140.068	101.257	112.326	71.3917	63.5579	250.178	108.667	179.422	141.511	78.8705	39.1839	84.97	62.0769	45.7861	73.757
fig.6666666.52381.peg.1366	SY28_RS06810	Carbohydrate metabolism	Pyruvate metabolism	pyruvate dehydrogenase complex PdhABCD-AceE	dihydrolipoamide dehydrogenase PdhD	pdhD	363.112	362.622	362.867	0.489234	0.134825	556.956	259.125	408.04	297.831	72.9906	200.287	299.518	338.788	377.068	303.915	176.782	58.1681	251.793	257.796	254.795	6.00338	2.35616	197.184	218.547	207.866	21.3631	10.2774
fig.6666666.52381.peg.1367	SY28_RS06815	Cell structure_ growth_ and death	Chromosome and associated proteins	chromosome partitioning proteins_ inhibitors of FtsZ assembly	septum site-determining protein MinC	minC	103.094	149.623	126.358	46.5292	36.8232	206.372	180.499	193.436	25.8732	13.3756	103.026	0	333.334	340.742	194.275	340.742	175.391	112.626	120.553	116.589	7.92672	6.79883	101.43	85.5361	93.483	15.8938	17.0018
fig.6666666.52381.peg.1368	SY28_RS06820	Unknown function	General		putative membrane protein	yozB	67.6929	18.5573	43.1251	49.1356	113.937	82.81	17.2206	50.0153	65.5894	131.139	127.78	220.487	79.784	32.5087	115.14	187.978	163.261	69.8436	74.7593	72.3015	4.91565	6.79883	35.9431	136.399	86.1712	100.456	116.577
fig.6666666.52381.peg.1369	SY28_RS06825	Unknown function	General		hypothetical protein		16.5169	20.3758	18.4463	3.85884	20.9193	24.7976	0	12.3988	24.7976	200	0	0	159.276	71.3885	57.6662	159.276	276.204	76.6876	54.7233	65.7055	21.9643	33.4284	78.9304	33.2811	56.1057	45.6493	81.3629
fig.6666666.52381.peg.1370	SY28_RS06830	Unknown function	Enzymes of unknown specificity		diacylglycerol kinase		87.9046	122.586	105.245	34.6817	32.9532	110.936	78.7544	94.845	32.1813	33.9304	162.325	0	191.65	132.152	121.532	191.65	157.696	53.2355	50.6509	51.9432	2.5846	4.97583	136.981	100.114	118.548	36.8667	31.0987
fig.6666666.52381.peg.1371	SY28_RS06835	Unknown function	General		hypothetical protein		46.058	44.7661	45.4121	1.29189	2.84483	29.3359	28.7596	29.0477	0.576373	1.98423	35.5668	81.8282	36.3394	72.3888	56.5308	46.2614	81.8339	97.2028	13.8725	55.5376	83.3302	150.043	60.0273	84.3686	72.198	24.3414	33.7147
fig.6666666.52381.peg.1372	SY28_RS06840	Transport and binding proteins	Unknown substrate	ABC-2 transport system ABC-2	ABC-type transport system ATPase component	yadG	43.5828	59.7389	51.6608	16.1561	31.2734	47.257	16.6308	31.9439	30.6263	95.8752	30.8508	106.467	154.102	15.6976	76.7794	138.405	180.263	84.314	72.1985	78.2562	12.1155	15.4819	34.7119	65.8635	50.2877	31.1516	61.9467
fig.6666666.52381.peg.1373	SY28_RS06845	Transport and binding proteins	Unknown substrate	ABC-2 transport system ABC-2	ABC transporter	yadH	29.8806	28.085	28.9828	1.79557	6.1953	25.6349	0	12.8175	25.6349	200	36.2597	0	4.11637	18.4498	14.7064	36.2597	246.556	59.4578	0	29.7289	59.4578	200	0	17.2024	8.60122	17.2024	200
fig.6666666.52381.peg.1376	SY28_RS06860	Amino acid metabolism	Histidine metabolism	histidine degradation to glutamate	urocanate hydratase HutU	hutU	3.97926	13.0905	8.53487	9.11123	106.753	15.9313	0	7.96566	15.9313	200	0	0	3.83729	34.3978	9.55878	34.3978	359.856	9.23779	6.59197	7.91488	2.64582	33.4284	4.75398	8.01809	6.38603	3.26411	51.1132
fig.6666666.52381.peg.1377	SY28_RS06865	Amino acid metabolism	Histidine metabolism	histidine degradation to glutamate	imidazolonepropionase HutI	hutI	0	18.2186	9.1093	18.2186	200	8.31461	6.33986	7.32724	1.97475	26.9508	0	27.0578	0	0	6.76444	27.0578	400	12.8566	27.523	20.1898	14.6664	72.6424	6.61632	0	3.30816	6.61632	200
fig.6666666.52381.peg.1378	SY28_RS06870	Nucleic acid metabolism	DNA replication_ recombination_ and repair		exonuclease SbcD	sbcD	37.1236	25.8341	31.4788	11.2895	35.8638	17.1493	19.6145	18.3819	2.46513	13.4106	0	55.8081	0	24.6852	20.1233	55.8081	277.331	0	47.3064	23.6532	47.3064	200	34.1163	5.75407	19.9352	28.3622	142.272
fig.6666666.52381.peg.1379	SY28_RS06875	Nucleic acid metabolism	DNA replication_ recombination_ and repair		exonuclease SbcC	sbcC	37.4606	32.796	35.1283	4.66463	13.2788	27.8183	47.0339	37.4261	19.2156	51.3427	20.5294	11.8079	16.3141	47.0062	23.9144	35.1982	147.184	39.2742	24.0219	31.6481	15.2523	48.1934	40.4228	41.3934	40.9081	0.970575	2.37258
fig.6666666.52381.peg.1381	SY28_RS06885	Regulatory functions	DNA interactions	heat shock response	MerR family transcriptional regulator		168.441	119.809	144.125	48.6318	33.7429	154.922	93.8072	124.365	61.1149	49.1417	116.011	88.9683	100.971	78.7053	96.1638	37.3056	38.7938	84.5476	150.83	117.689	66.2826	56.3202	130.53	137.596	134.063	7.06541	5.27022
fig.6666666.52381.peg.1382	SY28_RS06890	Carbohydrate metabolism	Pyruvate metabolism		malate dehydrogenase (oxaloacetate-decarboxylating) MaeA	maeA	43.6226	56.1539	49.8882	12.5313	25.1187	53.1534	82.506	67.8297	29.3526	43.274	64.443	55.5988	31.0925	40.9876	48.0305	33.3506	69.4363	35.2241	43.987	39.6056	8.76296	22.1256	81.572	53.5033	67.5376	28.0687	41.5602
fig.6666666.52381.peg.1383	SY28_RS06895	Carbohydrate metabolism	Citrate cycle (TCA cycle)	TCA cycle	malate dehydrogenase Mdh	mdh	687.162	765.578	726.37	78.4158	10.7956	708.107	1271.03	989.568	562.922	56.8857	373.8	727.69	923.787	526.701	637.994	549.988	86.2057	581.515	381.316	481.415	200.199	41.5855	363.966	422.886	393.426	58.9202	14.9762
fig.6666666.52381.peg.1384	SY28_RS06900	Unknown function	Enzymes of unknown specificity		phosphoribosyltransferase		76.5872	110.227	93.4071	33.6398	36.0141	127.76	73.0623	100.411	54.6975	54.4736	54.2135	62.3642	147.71	82.7552	86.7606	93.4961	107.763	88.8981	169.164	129.031	80.266	62.2067	45.749	154.321	100.035	108.572	108.534
fig.6666666.52381.peg.1385	SY28_RS06905	Amino acid metabolism	Lysine biosynthesis	lysine biosynthesis	aspartate kinase LysC	lysC	209.629	201.136	205.382	8.49209	4.13477	212.506	209.21	210.858	3.29615	1.56321	136.974	210.09	253.983	255.551	214.15	118.577	55.3709	187.173	195.894	191.534	8.72124	4.55338	115.588	238.274	176.931	122.686	69.3411
fig.6666666.52381.peg.1386	SY28_RS06910	Unknown function	General		hypothetical protein		380.473	147.763	264.118	232.711	88.1087	148.095	48.395	98.2448	99.6996	101.481	0	206.544	214.025	228.397	162.241	228.397	140.776	49.0702	105.048	77.0589	55.9774	72.6424	202.021	149.069	175.545	52.9518	30.1642
fig.6666666.52381.peg.1387	SY28_RS06915	Unknown function	General		hypothetical protein		272.285	135.959	204.122	136.326	66.7865	87.5986	133.587	110.593	45.9887	41.5837	165.207	380.09	121.908	0	166.801	380.09	227.87	90.3008	0	45.1504	90.3008	200	116.177	19.5945	67.8858	96.5826	142.272
fig.6666666.52381.peg.1388	SY28_RS06920	Unknown function	Enzymes of unknown specificity		carbon-nitrogen hydrolase family protein MtnU	mtnU	162.843	148.023	155.433	14.8203	9.53485	132.965	186.418	159.692	53.4533	33.4728	109.205	293.12	152.901	296.351	212.894	187.146	87.9057	139.277	141.981	140.629	2.70342	1.92237	153.59	129.523	141.556	24.0671	17.0018
fig.6666666.52381.peg.1391	SY28_RS06935	Carbohydrate metabolism	Amino sugar and nucleotide sugar metabolism	murein amino sugar recycling	N-acetylmuramic acid 6-phosphate etherase MurQ	murQ	25.593	9.02064	17.3068	16.5723	95.7561	36.5942	75.3379	55.966	38.7437	69.2272	93.17	35.7259	28.2056	94.8141	62.9789	66.6085	105.763	16.9753	48.4536	32.7144	31.4782	96.2211	0	44.202	22.101	44.202	200
fig.6666666.52381.peg.1392	SY28_RS06940	Regulatory functions	DNA interactions		GntR family transcriptional regulator		54.8643	28.7136	41.789	26.1506	62.5778	19.9685	11.4195	15.694	8.54908	54.4736	0	243.684	38.4777	21.5574	75.9298	243.684	320.933	46.3151	115.675	80.9949	69.3595	85.6344	11.9174	120.6	66.2586	108.682	164.028
fig.6666666.52381.peg.1393	SY28_RS06945	Amino acid metabolism	Cysteine and methionine metabolism	sulfolactate degradation	(2R)-sulfolactate sulfo-lyase alpha subunit SuyA	suyA	29.7006	56.9949	43.3477	27.2943	62.9658	9.90908	0	4.95454	9.90908	200	0	290.219	57.282	385.111	183.153	385.111	210.267	45.9664	32.801	39.3837	13.1654	33.4284	70.966	39.8972	55.4316	31.0688	56.0489
fig.6666666.52381.peg.1395	SY28_RS06955	Amino acid metabolism	Cysteine and methionine metabolism	sulfolactate degradation	(S)-sulfolactate dehydrogenase SlcC	slcC	17.7477	2.91921	10.3334	14.8285	143.5	3.55272	40.634	22.0934	37.0813	167.839	0	0	23.9603	15.3416	9.82546	23.9603	243.859	0	11.7602	5.8801	11.7602	200	25.4435	0	12.7218	25.4435	200
fig.6666666.52381.peg.1397	SY28_RS06965	Transport and binding proteins	Carbohydrates_ organic alcohols_ and acids		ABC-type multiple sugar uptake system substrate-binding component		99.2065	210.415	154.811	111.208	71.835	70.552	83.6822	77.1171	13.1301	17.0262	110.881	229.593	100.702	248.244	172.355	147.541	85.6032	121.214	147.044	134.129	25.8305	19.2579	87.3312	110.47	98.9006	23.1388	23.396
fig.6666666.52381.peg.1398	SY28_RS06970	Transport and binding proteins	Carbohydrates_ organic alcohols_ and acids		ABC-type multiple sugar uptake system permease component		3.52668	8.70124	6.11396	5.17456	84.6351	3.52985	0	1.76492	3.52985	200	0	0	13.6034	0	3.40086	13.6034	400	65.4971	70.1069	67.802	4.60974	6.79883	58.9861	14.2123	36.5992	44.7737	122.335
fig.6666666.52381.peg.1399	SY28_RS06975	Transport and binding proteins	Carbohydrates_ organic alcohols_ and acids		ABC-type multiple sugar uptake system permease component		0	29.418	14.709	29.418	200	11.934	9.09966	10.5168	2.83438	26.9508	0	0	22.9959	34.3562	14.338	34.3562	239.616	0	13.168	6.584	13.168	200	28.4894	0	14.2447	28.4894	200
fig.6666666.52381.peg.1401	SY28_RS06985	Energy metabolism	Sulfur metabolism	sulfoquinovose degradation	sulfofructose kinase YihV	yihV	31.0082	19.1263	25.0672	11.8819	47.4	27.1565	0	13.5782	27.1565	200	0	113.623	3.73774	83.7636	50.2812	113.623	225.976	71.9851	38.5257	55.2554	33.4593	60.554	9.26129	23.4302	16.3457	14.1689	86.6826
fig.6666666.52381.peg.1402	SY28_RS06990	Energy metabolism	Sulfur metabolism	sulfoquinovose degradation	sulfofructosephosphate aldolase YihS	yihS	9.97028	13.6663	11.8183	3.69598	31.2734	19.9584	7.60912	13.7838	12.3493	89.5931	28.2305	162.374	16.0243	86.1859	73.2037	146.35	199.921	15.4306	44.0442	29.7374	28.6137	96.2211	23.8228	26.7864	25.3046	2.96364	11.7119
fig.6666666.52381.peg.1403	SY28_RS06995	Unknown function	General		hypothetical protein		4.86223	21.9934	13.4278	17.1311	127.58	12.1665	0	6.08324	12.1665	200	41.3017	23.7556	21.0994	21.0152	26.793	20.2865	75.7155	0	8.05469	4.02734	8.05469	200	5.80885	14.6959	10.2524	8.88702	86.6826
fig.6666666.52381.peg.1406	SY28_RS07000	Unknown function	Enzymes of unknown specificity		oxidoreductase domain-containing protein		21.6064	31.0966	26.3515	9.49026	36.0141	0	6.18358	3.09179	6.18358	200	0	79.1723	18.2311	23.3464	30.1875	79.1723	262.269	0	26.8445	13.4223	26.8445	200	19.3597	5.44202	12.4008	13.9176	112.231
fig.6666666.52381.peg.1407	SY28_RS07005	Unknown function	General		hypothetical protein		11.218	20.7582	15.9881	9.54027	59.671	19.6491	32.105	25.877	12.456	48.1352	23.8225	0	24.3399	0	12.0406	24.3399	202.149	13.0212	46.4588	29.74	33.4376	112.433	6.701	0	3.3505	6.701	200
fig.6666666.52381.peg.1408	SY28_RS07010	Unknown function	General		protein of Unknown function DUF1800		2.74134	11.2727	7.007	8.53132	121.754	10.9752	50.2113	30.5932	39.2361	128.251	116.43	0	60.8014	23.6969	50.2321	116.43	231.784	12.728	27.2475	19.9878	14.5196	72.6424	6.5501	0	3.27505	6.5501	200
fig.6666666.52381.peg.1409	SY28_RS07015	Prosthetic groups_ cofactors_ and carriers	Biotin and lipoate metabolism	biotin biosynthesis	bifunctional biotin operon repressor / biotin-[acetyl-CoA-carboxylase] ligase BirA	birA	67.6603	82.0034	74.8319	14.3431	19.1671	67.721	81.5322	74.6266	13.8111	18.507	211.744	69.5939	96.1526	92.3487	117.46	142.15	121.02	99.2037	35.3952	67.2995	63.8084	94.8127	51.0525	86.1054	68.5789	35.0529	51.1132
fig.6666666.52381.peg.1417	SY28_RS07055	Amino acid metabolism	Phenylalanine_ tyrosine and tryptophan biosynthesis	shikimate pathway	3-dehydroquinate dehydratase II AroQ	aroQ	22.4105	61.436	41.9232	39.0256	93.0881	37.3843	222.342	129.863	184.958	142.425	63.4544	145.989	122.462	161.435	123.335	97.9809	79.4428	69.3674	49.4997	59.4336	19.8677	33.4284	124.943	195.678	160.31	70.7346	44.1235
fig.6666666.52381.peg.1418	SY28_RS07060	Carbohydrate metabolism	Pyruvate metabolism	lactate utilization	L-lactate dehydrogenase complex protein LldG	lldG	33.7692	87.9461	60.8576	54.1769	89.0224	73.2322	0	36.6161	73.2322	200	0	164.988	113.975	24.3259	75.8222	164.988	217.598	52.2631	0	26.1316	52.2631	200	67.2395	11.3406	39.2901	55.8988	142.272
fig.6666666.52381.peg.1425	SY28_RS07095	Cell structure_ growth_ and death	Toxin-antitoxin systems		toxin-antitoxin system PilT family toxin component		31.6045	25.9922	28.7983	5.61233	19.4884	31.6328	90.4497	61.0413	58.8169	96.3559	0	0	38.0962	0	9.52404	38.0962	400	73.3694	0	36.6847	73.3694	200	18.8788	143.285	81.0818	124.406	153.433
fig.6666666.52381.peg.1426	SY28_RS07100	Cell structure_ growth_ and death	Toxin-antitoxin systems		toxin-antitoxin system AbrB family antidote component		59.7612	39.3191	49.5401	20.4422	41.2639	11.963	27.3652	19.6641	15.4022	78.3266	0	0	0	206.637	51.6593	206.637	400	55.4939	197.999	126.746	142.505	112.433	171.351	168.584	169.967	2.76675	1.62781
fig.6666666.52381.peg.1427	SY28_RS07105	Amino acid metabolism	Glycine_ serine_ and threoine metabolism	glycine betaine biosynthesis from choline	choline dehydrogenase BetA	betA	50.8934	41.8558	46.3746	9.03766	19.4884	27.592	38.8409	33.2164	11.2489	33.8654	36.0257	20.721	26.5838	54.9922	34.5807	34.2711	99.1049	39.3828	21.0773	30.23	18.3055	60.554	20.2673	21.3643	20.8158	1.09704	5.27022
fig.6666666.52381.peg.1428	SY28_RS07110	Regulatory functions	General	translation stress response	ribosome-binding GTPase BipA	bipA	270.38	167.909	219.145	102.471	46.7596	406.855	248.461	327.658	158.394	48.3412	374.974	323.512	331.682	190.795	305.241	184.179	60.3388	418.456	292.511	355.483	125.945	35.4293	338.402	214.958	276.68	123.444	44.6161
fig.6666666.52381.peg.1430	SY28_RS07120	Cell structure_ growth_ and death	Toxin-antitoxin systems		toxin-antitoxin system antidote component		104.109	73.3896	88.7493	30.7193	34.6136	104.202	238.362	171.282	134.159	78.3266	252.669	435.985	129.079	64.2819	220.504	371.703	168.57	138.107	246.379	192.243	108.272	56.3202	106.61	59.9361	83.2728	46.6735	56.0489
fig.6666666.52381.peg.1435	SY28_RS07145	Prosthetic groups_ cofactors_ and carriers	One carbon pool by folate		formyltetrahydrofolate deformylase PurU	purU	15.2878	34.5756	24.9317	19.2879	77.3629	84.1581	61.2534	72.7057	22.9047	31.5032	32.4651	149.384	33.1702	49.5569	66.1441	116.919	176.764	35.4903	12.6627	24.0765	22.8276	94.8127	0	30.8044	15.4022	30.8044	200
fig.6666666.52381.peg.1436	SY28_RS07150	Intracellular trafficking_ assembly_ and processing	Peptidases		protease Do		188.048	174.258	181.153	13.7895	7.61207	222.679	260.752	241.715	38.0729	15.7511	202.482	103.522	242.637	160.265	177.226	139.115	78.4958	196.755	272.029	234.392	75.2737	32.1144	196.181	176.114	186.147	20.0675	10.7804
fig.6666666.52381.peg.1437	SY28_RS07155	Transport and binding proteins	Porins and secretins		autotransporter with peptidase MA domain		14.5975	19.0083	16.8029	4.41085	26.2505	26.7861	19.4959	23.141	7.29016	31.5032	10.3331	0	0	52.577	15.7275	52.577	334.299	0	8.06065	4.03032	8.06065	200	20.346	29.4135	24.8798	9.06746	36.4451
fig.6666666.52381.peg.1438	SY28_RS07160	Nucleic acid metabolism	Purine metabolism	adenosine monophosphate (AMP) biosynthesis from inosine monophosphate (IMP)	adenylosuccinate synthase PurA	purA	175.008	206.899	190.954	31.8914	16.7011	123.163	125.215	124.189	2.05214	1.65243	116.14	187.041	100.204	295.472	174.714	195.269	111.765	101.57	135.898	118.734	34.3281	28.9118	156.81	187.338	172.074	30.5276	17.741
fig.6666666.52381.peg.1440	SY28_RS07170	Intracellular trafficking_ assembly_ and processing	Peptidases		M20 family peptidase		55.8591	101.551	78.7049	45.6917	58.0544	55.9092	60.5803	58.2448	4.67108	8.01975	0	114.911	141.753	63.5345	80.0496	141.753	177.082	27.3002	58.4433	42.8718	31.1431	72.6424	21.074	59.2392	40.1566	38.1652	95.0409
fig.6666666.52381.peg.1441	SY28_RS07175	Translation	Transfer RNA biogenesis	tRNA aminoacylation	arginyl-tRNA synthetase ArgS	argS	117.834	96.9094	107.372	20.9251	19.4884	109.005	69.4906	89.2479	39.5147	44.2752	121.325	52.3372	111.909	108.033	98.401	68.988	70.1091	74.6048	118.305	96.4547	43.6997	45.306	106.648	71.9494	89.2988	34.6988	38.857
fig.6666666.52381.peg.1442	SY28_RS07180	Regulatory functions	DNA interactions		SARP family transcriptional regulator		49.9904	44.0497	47.0201	5.94065	12.6343	51.8222	44.9645	48.3933	6.85771	14.1708	15.1656	87.2286	86.0837	38.5831	56.7653	72.063	126.949	49.7366	124.22	86.9782	74.4832	85.6344	55.457	57.5595	56.5083	2.10244	3.72059
fig.6666666.52381.peg.1444	SY28_RS07190	Nucleic acid metabolism	DNA replication_ recombination_ and repair	Base excision repair	formamidopyrimidine-DNA glycosylase	mutM	12.234	30.1844	21.2092	17.9504	84.6351	8.16331	37.347	22.7552	29.1837	128.251	0	39.8481	47.1901	35.2514	30.5724	47.1901	154.355	18.934	0	9.46702	18.934	200	19.4878	0	9.74389	19.4878	200
fig.6666666.52381.peg.1445	SY28_RS07195	Unknown function	General		hypothetical protein		9.9002	24.4264	17.1633	14.5262	84.6351	19.8182	45.3338	32.576	25.5157	78.3266	0	0	76.3759	0	19.094	76.3759	400	0	32.801	16.4005	32.801	200	23.6553	0	11.8277	23.6553	200
fig.6666666.52381.peg.1446	SY28_RS07200	Metabolism of other amino acids and amines	D-Alanine metabolism	peptidoglycan biosynthesis	D-alanine-D-alanine ligase Ddl	ddl	64.515	16.7553	40.6351	47.7597	117.533	71.37	124.387	97.8785	53.0171	54.1662	28.8429	66.3586	0	102.732	49.4833	102.732	207.609	31.5306	67.4996	49.5151	35.969	72.6424	0	13.6838	6.84188	13.6838	200
fig.6666666.52381.peg.1448	SY28_RS07210	Carbohydrate metabolism	Starch and sucrose metabolism	glycogen metabolism	starch synthase GlgA	glgA	19.5793	30.1919	24.8856	10.6127	42.6459	31.8448	5.60344	18.7241	26.2414	140.147	20.7892	47.8296	23.6009	31.7341	30.9885	27.0404	87.2594	22.7265	8.10866	15.4176	14.6178	94.8127	17.5433	59.1774	38.3604	41.6341	108.534
fig.6666666.52381.peg.1452	SY28_RS07230	Intracellular trafficking_ assembly_ and processing	Peptidases		ATP-dependent protease Lon	lon	114.578	206.627	160.603	92.0494	57.315	120.207	123.264	121.736	3.05644	2.51071	140.714	107.913	62.5667	161.096	118.072	98.5296	83.4485	153.826	224.11	188.968	70.2843	37.1937	263.875	247.561	255.718	16.3142	6.37978
fig.6666666.52381.peg.1454	SY28_RS07240	Prosthetic groups_ cofactors_ and carriers	Nicotinate and nicotinamide metabolism		NAD(P) transhydrogenase beta subunit PntB	pntB	33.8852	67.6792	50.7822	33.7939	66.5468	46.0283	94.2063	70.1173	48.1779	68.7105	20.5596	23.6506	74.6887	10.4612	32.34	64.2275	198.601	0	32.0764	16.0382	32.0764	200	63.6151	34.1389	48.877	29.4762	60.307
fig.6666666.52381.peg.1456	SY28_RS07250	Prosthetic groups_ cofactors_ and carriers	Nicotinate and nicotinamide metabolism		NAD(P) transhydrogenase alpha subunit PntA	pntA	12.1849	50.1054	31.1451	37.9205	121.754	67.0769	62.7699	64.9234	4.30693	6.63386	0	29.7661	105.751	39.4985	43.754	105.751	241.695	70.7175	70.6483	70.6829	0.069155	0.0978383	58.2285	30.6902	44.4593	27.5383	61.9405
fig.6666666.52381.peg.1458	SY28_RS07255	Unknown function	Enzymes of unknown specificity		phosphohexose mutase		141.097	127.455	134.276	13.6422	10.1598	101.866	116.509	109.188	14.6427	13.4106	78.5924	45.2042	51.3025	139.964	78.7657	94.7594	120.306	75.1765	114.954	95.0651	39.7771	41.8419	121.589	88.5544	105.072	33.035	31.4404
fig.6666666.52381.peg.1459	SY28_RS07260	Unknown function	General		hypothetical protein		120.672	23.6292	72.1505	97.0425	134.5	80.52	249.97	165.245	169.45	102.545	97.6222	0	38.7888	124.181	65.148	124.181	190.614	133.399	57.115	95.257	76.2839	80.0822	68.6501	46.3143	57.4822	22.3358	38.857
fig.6666666.52381.peg.1461	SY28_RS07270	Unknown function	Enzymes of unknown specificity		oxygen-insensitive NADPH nitroreductase		12.5613	0	6.28064	12.5613	200	20.9542	0	10.4771	20.9542	200	0	0	0	36.1944	9.0486	36.1944	400	0	41.6176	20.8088	41.6176	200	20.0091	33.7475	26.8783	13.7384	51.1132
fig.6666666.52381.peg.1464	SY28_RS07285	Amino acid metabolism	Valine_ leucine and isoleucine metabolism	isoleucine biosynthesis from pyruvate and acetyl-CoA	(R)-citramalate synthase CimA	cimA	37.3037	39.2013	38.2525	1.89763	4.9608	45.6343	132.857	89.2458	87.2231	97.7335	70.416	0	3.99698	44.7866	29.7999	70.416	236.296	67.3555	27.4652	47.4103	39.8903	84.1385	24.7591	33.407	29.083	8.64795	29.7354
fig.6666666.52381.peg.1465	SY28_RS07290	Unknown function	Enzymes of unknown specificity		nucleotidyl transferase of unknown funtion DUF2204		0	24.408	12.204	24.408	200	37.1311	152.887	95.0089	115.756	121.837	0	72.5002	0	0	18.125	72.5002	400	34.4488	24.5822	29.5155	9.86659	33.4284	53.1845	0	26.5922	53.1845	200
fig.6666666.52381.peg.1466	SY28_RS07295	Unknown function	Enzymes of unknown specificity		GCN5-related N-acetyltransferase		49.3338	0	24.6669	49.3338	200	43.2058	381.213	212.209	338.007	159.28	0	120.516	59.4672	26.6535	51.6592	120.516	233.291	28.632	0	14.316	28.632	200	29.4693	49.7031	39.5862	20.2338	51.1132
fig.6666666.52381.peg.1467	SY28_RS07296	Unknown function	General		hypothetical protein		78.8848	43.251	61.0679	35.6339	58.3512	26.3185	541.83	284.074	515.512	181.471	0	0	76.0704	0	19.0176	76.0704	400	0	87.1195	43.5597	87.1195	200	125.657	52.9835	89.3203	72.6736	81.3629
fig.6666666.52381.peg.1468	SY28_RS07300	Amino acid metabolism	Valine_ leucine and isoleucine metabolism	leucine biosynthesis from pyruvate and acetyl-CoA	2-isopropylmalate synthase LeuA	leuA	50.5996	112.705	81.6523	62.1053	76.0607	130.833	753.025	441.929	622.192	140.79	35.8178	82.4056	44.7282	54.6747	54.4066	46.5878	85.629	88.0997	111.763	99.9315	23.6635	23.6798	236.766	110.453	173.609	126.313	72.7568
fig.6666666.52381.peg.1469	SY28_RS07305	Amino acid metabolism	Valine_ leucine and isoleucine metabolism	branched chain amino acid biosynthesis	ketol-acid reductoisomerase IlvC	ilvC	87.0907	92.8474	89.969	5.75668	6.39851	196.937	886.212	541.575	689.275	127.272	0	0	27.9945	41.8243	17.4547	41.8243	239.616	104.834	170.99	137.912	66.1562	47.9698	262.043	71.4939	166.768	190.549	114.26
fig.6666666.52381.peg.1470	SY28_RS07310	Regulatory functions	Protein interactions	branched chain amino acid biosynthesis	acetolactate synthase regulatory subunit IlvH	ilvH	38.745	26.5539	32.6494	12.1911	37.3394	58.1696	517.465	287.817	459.295	159.579	0	0	0	27.9102	6.97756	27.9102	400	119.928	42.7895	81.3588	77.1384	94.8127	169.724	130.117	149.92	39.6069	26.4186
fig.6666666.52381.peg.1471	SY28_RS07315	Amino acid metabolism	Valine_ leucine and isoleucine metabolism	branched chain amino acid biosynthesis	acetolactate synthase I/II/III large subunit IlvB	ilvB	60.4706	35.2938	47.8822	25.1767	52.5806	105.43	540.401	322.916	434.971	134.701	0	95.3044	26.335	67.4483	47.2719	95.3044	201.609	72.455	84.0173	78.2362	11.5623	14.7787	167.791	74.68	121.236	93.1114	76.802
fig.6666666.52381.peg.1472	SY28_RS07320	Nucleic acid metabolism	Pyrimidine metabolism		thioredoxin reductase (NADPH) TrxB	trxB	16.7186	41.249	28.9838	24.5305	84.6351	6.69342	7.65556	7.17449	0.962144	13.4106	28.4028	98.019	0	43.356	42.4445	98.019	230.935	46.5743	88.6261	67.6002	42.0519	62.2067	23.9682	53.8998	38.934	29.9316	76.8779
fig.6666666.52381.peg.1473	SY28_RS07325	Unknown function	Enzymes of unknown specificity		alpha/beta hydrolase		0	12.7029	6.35147	12.7029	200	3.09193	14.1455	8.61873	11.0536	128.251	0	0	0	13.3518	3.33795	13.3518	400	0	20.4698	10.2349	20.4698	200	0	6.22457	3.11228	6.22457	200
fig.6666666.52381.peg.1475	SY28_RS07335	Prosthetic groups_ cofactors_ and carriers	One carbon pool by folate		formate dehydrogenase		24.6805	21.4918	23.0861	3.18879	13.8126	18.8903	36.5634	27.7269	17.6731	63.7402	12.3321	28.3724	33.6	31.3744	26.4197	21.2679	80.5	13.4813	19.2402	16.3607	5.75887	35.1993	62.4401	20.4773	41.4587	41.9628	101.216
fig.6666666.52381.peg.1478	SY28_RS07350	Carbohydrate metabolism	Glyoxylate and dicarboxylate metabolism	ethylmalonyl pathway	acetyl-CoA C-acetyltransferase AtoB	atoB	245.206	265.107	255.157	19.9006	7.79937	57.9096	100.928	79.4186	43.0181	54.1662	234.031	161.53	185.978	130.989	178.132	103.043	57.8463	115.128	146.051	130.589	30.9233	23.6798	197.491	111.03	154.261	86.4613	56.0489
fig.6666666.52381.peg.1479	SY28_RS07355	Signal transduction	Two-component systems		two component signal transduction system response regulator		40.7616	27.428	34.0948	13.3336	39.1073	40.7982	16.9682	28.8832	23.8299	82.5044	94.4305	0	60.7477	16.0161	42.7986	94.4305	220.639	86.025	147.327	116.676	61.3022	52.5405	53.1245	97.0667	75.0956	43.9423	58.5151
fig.6666666.52381.peg.1480	SY28_RS07360	Unknown function	General		protein of unknown function DUF4388		62.4371	124.706	93.5715	62.2689	66.5468	138.378	102.109	120.243	36.2688	30.1629	151.533	0	94.615	96.3793	85.6318	151.533	176.959	124.24	118.208	121.224	6.03191	4.97583	170.498	116.823	143.66	53.6756	37.3629
fig.6666666.52381.peg.1481	SY28_RS07365	Signal transduction	Two-component systems		two component signal transduction system hybrid histidine kinase / response regulator PilL	pilL	74.5103	94.8833	84.6968	20.3729	24.054	72.1715	41.2729	56.7222	30.8986	54.4736	71.4587	58.7159	50.9918	67.5254	62.1729	20.467	32.9194	100.437	75.6522	88.0446	24.7847	28.1502	109.117	75.068	92.0927	34.0492	36.9728
fig.6666666.52381.peg.1482	SY28_RS07370	Signal transduction	Taxis	T2bSS twitching motility chemosensory response system ChpABC/pilGHJK	twitching motility protein PilJ	pilJ	55.301	71.1364	63.2187	15.8354	25.0486	41.1582	38.9582	40.0582	2.20001	5.49204	24.0897	41.5672	101.187	73.5443	60.0969	77.0969	128.288	39.5017	75.1678	57.3348	35.6661	62.2067	81.3139	48.572	64.943	32.7419	50.4164
fig.6666666.52381.peg.1483	SY28_RS07375	Signal transduction	Taxis	T2bSS twitching motility chemosensory response system ChpABC/pilGHJK	twitching motility protein PilJ	pilJ	108.885	115.817	112.351	6.93193	6.1699	50.8585	49.8592	50.3588	0.999234	1.98423	61.6607	113.49	67.2	37.6492	69.9999	75.8404	108.344	87.6285	153.921	120.775	66.2929	54.8896	100.598	99.4611	100.029	1.13677	1.13643
fig.6666666.52381.peg.1484	SY28_RS07380	Signal transduction	General		putative integral membrane sensor protein		134.957	175.438	155.198	40.481	26.0835	152.508	169.447	160.977	16.9385	10.5223	36.9801	85.0797	209.907	94.0815	106.512	172.927	162.355	161.704	346.17	253.937	184.466	72.6424	114.423	166.67	140.546	52.2471	37.1743
fig.6666666.52381.peg.1485	SY28_RS07385	Signal transduction	Taxis	flagellar chemotaxis system CheABRVWY-MCP	chemotaxis signal relay system purine-binding protiein CheW	cheW	132.873	253.064	192.969	120.191	62.2851	160.991	48.0346	104.513	112.956	108.079	59.4042	68.3353	114.645	151.131	98.3789	91.7268	93.2383	292.229	208.531	250.38	83.698	33.4284	66.8389	183.188	125.013	116.349	93.0691
fig.6666666.52381.peg.1486	SY28_RS07390	Signal transduction	Two-component systems		two component signal transduction system response regulator		258.518	227.796	243.157	30.7212	12.6343	258.75	295.943	277.346	37.1939	13.4106	156.854	270.654	133.551	199.527	190.146	137.103	72.104	214.338	244.718	229.528	30.3801	13.2359	132.364	74.415	103.389	57.9485	56.0489
fig.6666666.52381.peg.1488	SY28_RS07400	Nucleic acid metabolism	Purine metabolism		small GTP-binding protein		13.9782	24.6341	19.3062	10.656	55.1946	21.9854	0	10.9927	21.9854	200	0	39.025	15.4051	43.154	24.396	43.154	176.89	9.27147	33.08	21.1757	23.8085	112.433	33.3991	28.1656	30.7824	5.23355	17.0018
fig.6666666.52381.peg.1489	SY28_RS07410	Nucleic acid metabolism	Pyrimidine metabolism	uridine monophosphate biosynthesis from glutamine	carbamoyl-phosphate synthase large subunit CarB	carB	110.554	82.1796	96.367	28.3748	29.4445	94.6939	51.1105	72.9022	43.5834	59.7833	108.357	114.26	131.212	87.2962	110.281	43.9163	39.822	113.518	158.489	136.004	44.9702	33.0655	124.458	147.795	136.127	23.3369	17.1435
fig.6666666.52381.peg.1490	SY28_RS07415	Prosthetic groups_ cofactors_ and carriers	Porphyrin and chlorophyll metabolism	ferritin biosynthesis	ferritin		99.2012	168.609	133.905	69.4079	51.8336	119.148	196.842	157.995	77.6937	49.1747	0	0	82.9071	200.089	70.749	200.089	282.815	61.4118	0	30.7059	61.4118	200	252.831	266.517	259.674	13.6854	5.27022
fig.6666666.52381.peg.1493	SY28_RS07430	Energy metabolism	Sulfur metabolism	thiosulfate to sulfite	thiosulfate/3-mercaptopyruvate sulfurtransferase SseA	sseA	343.974	336.327	340.15	7.64799	2.24841	585.281	516.279	550.78	69.0024	12.5281	97.3952	37.346	151.109	115.633	100.371	113.763	113.343	177.452	189.941	183.696	12.4892	6.79883	237.434	261.837	249.635	24.4036	9.77569
fig.6666666.52381.peg.1494	SY28_RS07435	Regulatory functions	DNA interactions		BadM/Rrf2 family transcriptional regulator		25.2351	15.5654	20.4002	9.6697	47.4	12.6289	0	6.31443	12.6289	200	0	0	0	54.5348	13.6337	54.5348	400	0	41.804	20.902	41.804	200	0	38.1359	19.068	38.1359	200
fig.6666666.52381.peg.1495	SY28_RS07440	Energy metabolism	Nitrogen metabolism		nitrilase		30.8465	39.4626	35.1545	8.61604	24.509	34.3046	47.0829	40.6938	12.7783	31.401	0	0	0	14.8137	3.70342	14.8137	400	15.9133	22.711	19.3122	6.79775	35.1993	40.9467	13.8122	27.3794	27.1345	99.1054
fig.6666666.52381.peg.1496	SY28_RS07445	Unknown function	General		hypothetical protein		26.7951	36.7281	31.7616	9.93294	31.2734	17.8794	143.147	80.513	125.267	155.586	0	0	60.2913	38.6041	24.7239	60.2913	243.859	82.9393	177.553	130.246	94.614	72.6424	42.6825	35.9942	39.3383	6.68822	17.0018
fig.6666666.52381.peg.1499	SY28_RS07460	Transport and binding proteins	Amino acids_ peptides and amines	peptides/nickel transport system PE	ABC-type peptide/nickel uptake system substrate-binding component DppA	dppA	510.5	1639.81	1075.15	1129.31	105.037	282.702	359.266	320.984	76.5635	23.8528	426.53	449.769	591.148	705.342	543.197	278.812	51.3279	505.133	616.935	561.034	111.802	19.9279	694.874	569.126	632	125.748	19.8968
fig.6666666.52381.peg.1500	SY28_RS07465	Transport and binding proteins	Amino acids_ peptides and amines	peptides/nickel transport system PE	ABC-type peptide/nickel uptake system permease component DppB	dppB	91.3925	139.588	115.491	48.196	41.7315	19.6017	22.4193	21.0105	2.81764	13.4106	83.1776	191.366	210.887	56.4302	135.465	154.457	114.02	60.619	173.028	116.823	112.409	96.2211	62.3918	98.6535	80.5227	36.2617	45.0329
fig.6666666.52381.peg.1501	SY28_RS07475	Amino acid metabolism	Alanine_ aspartate and glutamate metabolism	glutamine-ammonia interconvertion	NAD(P)+ glutamate dehydrogenase GdhA	gdhA	139.318	159.136	149.227	19.8179	13.2804	113.62	153.58	133.6	39.96	29.9102	197.237	201.68	194.057	278.774	217.937	84.7165	38.872	179.68	188.052	183.866	8.37212	4.55338	203.428	291.118	247.273	87.6897	35.4627
fig.6666666.52381.peg.1502	SY28_RS07480	Amino acid metabolism	Alanine_ aspartate and glutamate metabolism	glutamine-ammonia interconvertion	NAD(P)+ glutamate dehydrogenase GdhA	gdhA	275.407	232.851	254.129	42.5564	16.746	149.42	176.791	163.106	27.3714	16.7814	131.182	352.111	233.314	244.745	240.338	220.929	91.9242	215.11	230.249	222.679	15.1396	6.79883	178.35	98.5402	138.445	79.8103	57.6475
fig.6666666.52381.peg.1503	SY28_RS07485	Unknown function	Enzymes of unknown specificity		acetyltransferase		75.8957	81.6237	78.7597	5.72801	7.27276	29.2168	133.666	81.4416	104.45	128.251	0	0	39.4089	100.933	35.0855	100.933	287.677	108.425	154.742	131.583	46.3164	35.1993	83.697	94.1093	88.9031	10.4122	11.7119
fig.6666666.52381.peg.1504	SY28_RS07490	Energy metabolism	Oxidative phosphorylation		cytochrome P450		29.7993	12.2538	21.0266	17.5456	83.4447	32.8087	13.6454	23.227	19.1633	82.5044	25.3127	58.2368	37.357	25.7594	36.6665	32.924	89.7932	13.8358	29.619	21.7274	15.7833	72.6424	64.0817	18.0134	41.0476	46.0683	112.231
fig.6666666.52381.peg.1505	SY28_RS07495	Unknown function	Enzymes of unknown specificity		FAD-dependent oxidoreductase		51.5106	28.2422	39.8764	23.2684	58.3512	63.8322	28.0799	45.9561	35.7523	77.7967	0	47.9367	33.1152	42.4069	30.8647	47.9367	155.312	56.9434	81.2682	69.1058	24.3248	35.1993	111.357	44.4824	77.9195	66.8742	85.8247
fig.6666666.52381.peg.1506	SY28_RS07500	Unknown function	Enzymes of unknown specificity		family 2 glycosyl transferase		31.1551	10.249	20.7021	20.9061	100.985	18.7099	0	9.35493	18.7099	200	52.9288	91.3296	57.0829	40.3971	60.4346	50.9325	84.2771	0	10.3222	5.16111	10.3222	200	7.44414	12.5553	9.99974	5.11119	51.1132
fig.6666666.52381.peg.1507	SY28_RS07505	Unknown function	Enzymes of unknown specificity		glycerol acyltransferase		52.7049	15.762	34.2334	36.9429	107.915	38.3652	21.94	30.1526	16.4252	54.4736	40.6996	46.8186	41.5837	103.545	58.1616	62.8449	108.052	0	15.8745	7.93727	15.8745	200	0	28.9633	14.4816	28.9633	200
fig.6666666.52381.peg.1508	SY28_RS07510	Unknown function	General		hypothetical protein		19.886	16.3546	18.1203	3.53135	19.4884	31.2774	6.50425	18.8908	24.7732	131.139	24.1313	27.7594	0	49.1143	25.2512	49.1143	194.502	0	18.8244	9.41222	18.8244	200	0	11.4485	5.72423	11.4485	200
fig.6666666.52381.peg.1509	SY28_RS07515	Terpenoids and polyketides metabolism	Carotenoid metabolism	beta-Carotene biosynthesis	lycopene beta-cyclase CrtY	crtY	60.6128	58.9127	59.7627	1.70015	2.84483	38.6064	56.7718	47.6891	18.1654	38.0914	70.2094	134.608	63.764	47.6322	79.0535	86.9762	110.022	63.9599	91.2819	77.6209	27.322	35.1993	65.8304	94.3755	80.103	28.5451	35.6355
fig.6666666.52381.peg.1510	SY28_RS07520	Unknown function	Enzymes of unknown specificity		FAD-dependent oxidoreductase		19.3093	40.5831	29.9462	21.2738	71.0401	32.211	78.5945	55.4027	46.3835	83.7206	0	41.9289	68.2747	27.8191	34.5057	68.2747	197.865	19.9228	71.0831	45.5029	51.1604	112.433	56.3899	38.9076	47.6487	17.4823	36.6899
fig.6666666.52381.peg.1512	SY28_RS07530	Cell structure_ growth_ and death	Toxin-antitoxin systems	toxin-antitoxin system	toxin-antitoxin system RelB family antidote		0	38.2526	19.1263	38.2526	200	139.662	177.486	158.574	37.8243	23.8528	395.094	151.498	269.117	201.033	254.185	243.596	95.8339	71.9851	102.735	87.3602	30.7502	35.1993	111.135	374.883	243.009	263.748	108.534
fig.6666666.52381.peg.1513	SY28_RS07535	Terpenoids and polyketides metabolism	Carotenoid metabolism	beta-Carotene biosynthesis	phytoene synthase CrtB	crtB	51.6678	39.224	45.4459	12.4438	27.3817	19.8901	9.09966	14.4949	10.7904	74.4429	67.521	77.6725	84.3183	34.3562	65.967	49.9621	75.7379	73.813	26.336	50.0745	47.477	94.8127	75.9717	88.0923	82.032	12.1206	14.7755
fig.6666666.52381.peg.1515	SY28_RS07545	Regulatory functions	DNA interactions		MerR family transcriptional regulator		3.73084	39.8881	21.8095	36.1572	165.787	52.2786	76.8772	64.5779	24.5986	38.0914	0	0	75.5524	16.1252	22.9194	75.5524	329.644	51.9665	74.1653	63.0659	22.1988	35.1993	35.6575	60.1402	47.8989	24.4827	51.1132
fig.6666666.52381.peg.1516	SY28_RS07550	Regulatory functions	DNA interactions		Crp/Fnr family transcriptional regulator		89.1354	109.96	99.5477	20.8247	20.9193	50.1836	38.2648	44.2242	11.9188	26.9508	94.6439	0	177.283	0	67.9817	177.283	260.78	51.7316	184.575	118.153	132.844	112.433	13.3111	56.1266	34.7189	42.8155	123.32
fig.6666666.52381.peg.1517	SY28_RS07555	Energy metabolism	Oxidative phosphorylation		NADH-ubiquinone oxidoreductase		25.593	63.1445	44.3687	37.5515	84.6351	18.2971	41.8544	30.0757	23.5573	78.3266	31.0567	0	35.257	0	16.5784	35.257	212.668	101.852	12.1134	56.9827	89.7387	157.484	104.831	14.734	59.7824	90.0967	150.708
fig.6666666.52381.peg.1518	SY28_RS07560	Unknown function	General		hypothetical protein		96.6726	59.6291	78.1508	37.0435	47.4	169.329	166.002	167.665	3.32686	1.98423	307.941	0	279.671	208.916	199.132	307.941	154.642	168.318	200.183	184.25	31.8646	17.2942	317.608	170.443	244.025	147.164	60.307
fig.6666666.52381.peg.1520	SY28_RS07570	Unknown function	General		hypothetical protein		165.981	177.817	171.899	11.8361	6.8855	244.823	375.021	309.922	130.197	42.0097	55.6544	106.703	73.7117	160.47	99.1347	104.816	105.73	81.1207	246.018	163.57	164.898	100.812	99.1481	149.621	124.385	50.4731	40.5783
fig.6666666.52381.peg.1523	SY28_RS07585	Glycan biosynthesis and metabolism	Polysaccharide and lipopolysaccharide metabolism		aminotransferase		13.8104	27.259	20.5347	13.4486	65.4923	19.3519	6.32388	12.8379	13.028	101.481	0	26.9896	29.2988	0	14.0721	29.2988	208.205	38.4727	45.756	42.1144	7.28334	17.2942	105.594	77.9169	91.7556	27.6773	30.1642
fig.6666666.52381.peg.1524	SY28_RS07590	Unknown function	General		Ig domain-containing protein		31.261	77.1289	54.1949	45.868	84.6351	33.5239	86.9104	60.2172	53.3865	88.6566	18.9674	21.819	83.9772	0	31.1909	83.9772	269.236	311.022	258.932	284.977	52.0905	18.2788	368.136	310.45	339.293	57.6859	17.0018
fig.6666666.52381.peg.1525	SY28_RS07595	Intracellular trafficking_ assembly_ and processing	Protein modification and repair		peptide deformylase Def	def	46.4028	44.523	45.4629	1.87979	4.13477	38.7037	70.8275	54.7656	32.1238	58.6568	0	75.5708	0	33.4266	27.2493	75.5708	277.331	35.9078	76.8701	56.389	40.9623	72.6424	55.437	249.334	152.386	193.897	127.241
fig.6666666.52381.peg.1526	SY28_RS07600	Translation	tRNA and rRNA base modification	tRNA methyltransferase	methionyl-tRNA formyltransferase Fmt	fmt	10.2182	50.4221	30.3202	40.2039	132.598	20.4548	15.5967	18.0258	4.85809	26.9508	57.8652	66.5649	26.2765	14.7216	41.357	51.8434	125.356	47.443	22.5698	35.0064	24.8732	71.0532	24.4152	34.3157	29.3655	9.9005	33.7147
fig.6666666.52381.peg.1527	SY28_RS07605	Regulatory functions	Protein interactions		serine/threonine protein kinase		19.6071	33.7165	26.6618	14.1094	52.9198	23.1928	12.2431	17.718	10.9498	61.8003	45.4229	87.0867	17.1887	46.2244	48.9807	69.898	142.705	16.5519	29.528	23.04	12.9761	56.3202	25.5539	28.7329	27.1434	3.179	11.7119
fig.6666666.52381.peg.1530	SY28_RS07620	Nucleic acid metabolism	DNA replication_ recombination_ and repair	Nucleotide excision repair	bifunctional DNA helicase II / ATP-dependent DNA helicase PcrA	pcrA	16.6494	17.116	16.8827	0.466596	2.76375	20.8304	25.413	23.1217	4.58257	19.8194	35.3566	0	18.7313	47.974	25.5155	47.974	188.019	25.7676	22.9842	24.3759	2.78331	11.4183	33.1514	64.3004	48.7259	31.149	63.9269
fig.6666666.52381.peg.1531	SY28_RS07625	Unknown function	General		hypothetical protein		50.0769	26.2082	38.1425	23.8688	62.5778	36.4523	41.6921	39.0722	5.23982	13.4106	38.6703	0	0	19.6763	14.5867	38.6703	265.107	63.4107	15.083	39.2468	48.3277	123.138	10.8775	18.3461	14.6118	7.46857	51.1132
fig.6666666.52381.peg.1532	SY28_RS07630	Cell motility and adherance	Surface structures and assembly platforms	T2bSS type IVa pili	type IV pilus protein PilA	pilA	1108.25	903.658	1005.96	204.594	20.3383	1763.42	2103.65	1933.53	340.23	17.5963	643.688	1573.48	1561.97	736.927	1129.02	929.796	82.3545	1099.48	1255.32	1177.4	155.84	13.2359	565.819	801.624	683.722	235.804	34.4884
fig.6666666.52381.peg.1533	SY28_RS07635	Unknown function	General		hypothetical protein		189.445	155.803	172.624	33.6416	19.4884	350.787	455.429	403.108	104.642	25.9587	80.461	185.116	118.746	40.9404	106.316	144.175	135.611	219.897	376.597	298.247	156.7	52.5405	45.2655	286.294	165.78	241.029	145.391
fig.6666666.52381.peg.1537	SY28_RS07655	Intracellular trafficking_ assembly_ and processing	Chaperone and folding catalysis	heat shock proteins	Hsp20 family heat shock protein		119.378	209.448	164.413	90.07	54.7829	175.244	291.542	233.393	116.297	49.8289	135.206	77.7665	107.444	309.581	157.499	231.814	147.184	147.805	79.1037	113.454	68.701	60.554	152.127	256.579	204.353	104.451	51.1132
fig.6666666.52381.peg.1538	SY28_RS07660	Cell structure_ growth_ and death	Toxin-antitoxin systems		toxin-antitoxin system PIN family toxin component		29.4786	30.3048	29.8917	0.826133	2.76375	29.5051	33.7463	31.6257	4.2412	13.4106	125.202	144.025	0	95.5581	91.1962	144.025	157.929	68.4342	0	34.2171	68.4342	200	52.8267	0	26.4134	52.8267	200
fig.6666666.52381.peg.1539	SY28_RS07665	Cell structure_ growth_ and death	Toxin-antitoxin systems		toxin-antitoxin system CopG family transcriptional regulator antidote component		45.3361	27.964	36.65	17.3721	47.4	22.6884	25.9497	24.3191	3.26134	13.4106	0	0	32.789	0	8.19725	32.789	400	52.6236	0	26.3118	52.6236	200	0	45.6754	22.8377	45.6754	200
fig.6666666.52381.peg.1541	SY28_RS07675	Intracellular trafficking_ assembly_ and processing	Chaperone and folding catalysis	heat shock proteins	ATP-dependent Clp protease ATP-binding subunit ClpB	clpB	43.9421	38.2039	41.073	5.73816	13.9707	45.2381	60.3643	52.8012	15.1262	28.6475	31.9938	61.3399	56.9027	21.7056	42.9855	39.6343	92.2039	29.146	62.3946	45.7703	33.2486	72.6424	80.9956	43.0061	62.0008	37.9895	61.2725
fig.6666666.52381.peg.1543	SY28_RS07685	Prosthetic groups_ cofactors_ and carriers	Ubiquinone and other terpenoid-quinone biosynthesis	menaquinone biosynthesis via futalosine	1_4-dihydroxy-6-naphthoate synthase MqnD	mqnD	24.1091	13.2185	18.6638	10.8905	58.3512	16.0871	0	8.04356	16.0871	200	0	0	38.7482	0	9.68705	38.7482	400	0	53.2515	26.6258	53.2515	200	38.4038	40.4825	39.4431	2.07874	5.27022
fig.6666666.52381.peg.1544	SY28_RS07690	Regulatory functions	DNA interactions		Crp/Fnr family transcriptional regulator		45.3014	78.6532	61.9773	33.3518	53.8129	45.342	57.6219	51.482	12.2799	23.8528	0	0	38.8313	108.777	36.9021	108.777	294.772	46.7407	33.3536	40.0471	13.3871	33.4284	60.1345	20.2847	40.2096	39.8499	99.1054
fig.6666666.52381.peg.1545	SY28_RS07695	Metabolism of other amino acids and amines	Glutathione metabolism	bacillithiol biosynthesis	bacillithiol biosynthesis cysteine-adding enzyme BshC	bchC	26.3652	41.5597	33.9625	15.1944	44.7389	41.7824	40.2429	41.0126	1.53954	3.75381	18.6631	0	48.7305	37.9848	26.3446	48.7305	184.973	81.6087	43.6762	62.6425	37.9325	60.554	104.994	110.677	107.836	5.68319	5.27022
fig.6666666.52381.peg.1546	SY28_RS07700	Signal transduction	Two-component systems		two component signal transduction system response regulator with DUF4388 domain		25.1386	20.6745	22.9065	4.46411	19.4884	22.016	14.3889	18.2025	7.62703	41.9011	0	30.7051	0	27.1631	14.4671	30.7051	212.242	14.5897	0	7.29485	14.5897	200	0	25.3267	12.6634	25.3267	200
fig.6666666.52381.peg.1547	SY28_RS07705	Nucleic acid metabolism	DNA replication_ recombination_ and repair	ruvABC Holliday junction complex	holliday junction DNA helicase RuvB	ruvB	64.7155	36.416	50.5657	28.2996	55.9659	27.2731	38.9918	33.1324	11.7187	35.3693	0	0	19.7074	0	4.92684	19.7074	400	31.6287	22.5698	27.0992	9.05886	33.4284	40.6921	20.5894	30.6408	20.1026	65.6075
[truncated: 3,367 more rows]

## Sheet: Master
RAST Locus Tag	NCBI Locus Tag	Main_Role	Subrole	Subsystem	Curated Product Descriptor	gene	ClustID_light	Clust name_light	ClustID_ox	Clust name_ox	binary low-light, low-oxygen, mean	binary, med-light, low-oxygen, mean	binary, high-light, low-oxygen, mean	mean light conditions	binary, high-light, low-oxygen, mean	binary, high-light, med-oxygen, mean	binary, high-light, high-oxygen, mean	mean oxygen conditions
[truncated: 4,492 more rows]

[truncated: 5 more sheets: Key for sample names, clustered_Avg_Cond_Light, clusterd_Avg_Cond_Oxygen, Eigen Gene, Meiothermus auxotrophy]
